# Supplementary material for: Ethephon as a bloom-delaying agent for frost-sensitive tree crop flowers at risk from a changing climate
Source: BMC Plant Biol. 2026 Jul 9;26:1163. doi: 10.1186/s12870-026-09346-4 (PMC13348552; doi:10.1186/s12870-026-09346-4)
Supplement: Supplementary file 1 — Supplementary Material 1. [file 12870_2026_9346_MOESM1_ESM.csv]

	Datum	Cultivar	Tree.pos.	Time	Conc.	TotalBuds1	TotalBuds2	TotalBuds3	TotalBuds4	SumCherry1	SumCherry2	SumCherry3	SumCherry4	Treatment	FruitSet	Percentage	==...
1	01.04.24	Bellise	7	Control	0	39	46	29	43	0	0	0	0	Control_0	FruiSet_1	0	NA
2	01.04.24	Bellise	7	Control	0	39	46	29	43	0	0	0	0	Control_0	FruiSet_2	0	NA
3	01.04.24	Bellise	7	Control	0	39	46	29	43	0	0	0	0	Control_0	FruiSet_3	0	NA
4	01.04.24	Bellise	7	Control	0	39	46	29	43	0	0	0	0	Control_0	FruiSet_4	0	NA
5	01.04.24	Bellise	11	F	500	38	60	35	49	0	0	0	0	F_500	FruiSet_1	0	NA
6	01.04.24	Bellise	11	F	500	38	60	35	49	0	0	0	0	F_500	FruiSet_2	0	NA
7	01.04.24	Bellise	11	F	500	38	60	35	49	0	0	0	0	F_500	FruiSet_3	0	NA
8	01.04.24	Bellise	11	F	500	38	60	35	49	0	0	0	0	F_500	FruiSet_4	0	NA
9	01.04.24	Bellise	12	F	750	37	32	34	42	0	0	0	0	F_750	FruiSet_1	0	NA
10	01.04.24	Bellise	12	F	750	37	32	34	42	0	0	0	0	F_750	FruiSet_2	0	NA
11	01.04.24	Bellise	12	F	750	37	32	34	42	0	0	0	0	F_750	FruiSet_3	0	NA
12	01.04.24	Bellise	12	F	750	37	32	34	42	0	0	0	0	F_750	FruiSet_4	0	NA
13	01.04.24	Bellise	14	S	500	23	26	38	29	0	0	0	0	S_500	FruiSet_1	0	NA
14	01.04.24	Bellise	14	S	500	23	26	38	29	0	0	0	0	S_500	FruiSet_2	0	NA
15	01.04.24	Bellise	14	S	500	23	26	38	29	0	0	0	0	S_500	FruiSet_3	0	NA
16	01.04.24	Bellise	14	S	500	23	26	38	29	0	0	0	0	S_500	FruiSet_4	0	NA
17	01.04.24	Bellise	15	S	750	43	37	19	22	0	0	0	0	S_750	FruiSet_1	0	NA
18	01.04.24	Bellise	15	S	750	43	37	19	22	0	0	0	0	S_750	FruiSet_2	0	NA
19	01.04.24	Bellise	15	S	750	43	37	19	22	0	0	0	0	S_750	FruiSet_3	0	NA
20	01.04.24	Bellise	15	S	750	43	37	19	22	0	0	0	0	S_750	FruiSet_4	0	NA
21	01.04.24	Bellise	18	Control	0	28	37	26	17	0	0	0	0	Control_0	FruiSet_1	0	NA
22	01.04.24	Bellise	18	Control	0	28	37	26	17	0	0	0	0	Control_0	FruiSet_2	0	NA
23	01.04.24	Bellise	18	Control	0	28	37	26	17	0	0	0	0	Control_0	FruiSet_3	0	NA
24	01.04.24	Bellise	18	Control	0	28	37	26	17	0	0	0	0	Control_0	FruiSet_4	0	NA
25	01.04.24	Bellise	22	F	500	20	41	30	24	0	0	0	0	F_500	FruiSet_1	0	NA
26	01.04.24	Bellise	22	F	500	20	41	30	24	0	0	0	0	F_500	FruiSet_2	0	NA
27	01.04.24	Bellise	22	F	500	20	41	30	24	0	0	0	0	F_500	FruiSet_3	0	NA
28	01.04.24	Bellise	22	F	500	20	41	30	24	0	0	0	0	F_500	FruiSet_4	0	NA
29	01.04.24	Bellise	23	F	750	24	18	54	19	0	0	0	0	F_750	FruiSet_1	0	NA
30	01.04.24	Bellise	23	F	750	24	18	54	19	0	0	0	0	F_750	FruiSet_2	0	NA
31	01.04.24	Bellise	23	F	750	24	18	54	19	0	0	0	0	F_750	FruiSet_3	0	NA
32	01.04.24	Bellise	23	F	750	24	18	54	19	0	0	0	0	F_750	FruiSet_4	0	NA
33	01.04.24	Bellise	25	S	500	19	12	28	35	0	0	0	0	S_500	FruiSet_1	0	NA
34	01.04.24	Bellise	25	S	500	19	12	28	35	0	0	0	0	S_500	FruiSet_2	0	NA
35	01.04.24	Bellise	25	S	500	19	12	28	35	0	0	0	0	S_500	FruiSet_3	0	NA
36	01.04.24	Bellise	25	S	500	19	12	28	35	0	0	0	0	S_500	FruiSet_4	0	NA
37	01.04.24	Bellise	26	S	750	42	32	16	30	0	0	0	0	S_750	FruiSet_1	0	NA
38	01.04.24	Bellise	26	S	750	42	32	16	30	0	0	0	0	S_750	FruiSet_2	0	NA
39	01.04.24	Bellise	26	S	750	42	32	16	30	0	0	0	0	S_750	FruiSet_3	0	NA
40	01.04.24	Bellise	26	S	750	42	32	16	30	0	0	0	0	S_750	FruiSet_4	0	NA
41	01.04.24	Bellise	29	Control	0	39	18	37	25	0	0	0	0	Control_0	FruiSet_1	0	NA
42	01.04.24	Bellise	29	Control	0	39	18	37	25	0	0	0	0	Control_0	FruiSet_2	0	NA
43	01.04.24	Bellise	29	Control	0	39	18	37	25	0	0	0	0	Control_0	FruiSet_3	0	NA
44	01.04.24	Bellise	29	Control	0	39	18	37	25	0	0	0	0	Control_0	FruiSet_4	0	NA
45	01.04.24	Bellise	33	F	500	21	20	20	26	0	0	0	0	F_500	FruiSet_1	0	NA
46	01.04.24	Bellise	33	F	500	21	20	20	26	0	0	0	0	F_500	FruiSet_2	0	NA
47	01.04.24	Bellise	33	F	500	21	20	20	26	0	0	0	0	F_500	FruiSet_3	0	NA
48	01.04.24	Bellise	33	F	500	21	20	20	26	0	0	0	0	F_500	FruiSet_4	0	NA
49	01.04.24	Bellise	34	F	750	19	27	21	26	0	0	0	0	F_750	FruiSet_1	0	NA
50	01.04.24	Bellise	34	F	750	19	27	21	26	0	0	0	0	F_750	FruiSet_2	0	NA
51	01.04.24	Bellise	34	F	750	19	27	21	26	0	0	0	0	F_750	FruiSet_3	0	NA
52	01.04.24	Bellise	34	F	750	19	27	21	26	0	0	0	0	F_750	FruiSet_4	0	NA
53	01.04.24	Bellise	36	S	500	42	35	24	24	0	0	0	0	S_500	FruiSet_1	0	NA
54	01.04.24	Bellise	36	S	500	42	35	24	24	0	0	0	0	S_500	FruiSet_2	0	NA
55	01.04.24	Bellise	36	S	500	42	35	24	24	0	0	0	0	S_500	FruiSet_3	0	NA
56	01.04.24	Bellise	36	S	500	42	35	24	24	0	0	0	0	S_500	FruiSet_4	0	NA
57	01.04.24	Bellise	37	S	750	48	15	33	39	0	0	0	0	S_750	FruiSet_1	0	NA
58	01.04.24	Bellise	37	S	750	48	15	33	39	0	0	0	0	S_750	FruiSet_2	0	NA
59	01.04.24	Bellise	37	S	750	48	15	33	39	0	0	0	0	S_750	FruiSet_3	0	NA
60	01.04.24	Bellise	37	S	750	48	15	33	39	0	0	0	0	S_750	FruiSet_4	0	NA
61	01.04.24	Bellise	40	Control	0	32	43	21	37	0	0	0	0	Control_0	FruiSet_1	0	NA
62	01.04.24	Bellise	40	Control	0	32	43	21	37	0	0	0	0	Control_0	FruiSet_2	0	NA
63	01.04.24	Bellise	40	Control	0	32	43	21	37	0	0	0	0	Control_0	FruiSet_3	0	NA
64	01.04.24	Bellise	40	Control	0	32	43	21	37	0	0	0	0	Control_0	FruiSet_4	0	NA
65	01.04.24	Bellise	44	F	500	16	51	9	29	0	0	0	0	F_500	FruiSet_1	0	NA
66	01.04.24	Bellise	44	F	500	16	51	9	29	0	0	0	0	F_500	FruiSet_2	0	NA
67	01.04.24	Bellise	44	F	500	16	51	9	29	0	0	0	0	F_500	FruiSet_3	0	NA
68	01.04.24	Bellise	44	F	500	16	51	9	29	0	0	0	0	F_500	FruiSet_4	0	NA
69	01.04.24	Bellise	45	F	750	18	25	22	38	0	0	0	0	F_750	FruiSet_1	0	NA
70	01.04.24	Bellise	45	F	750	18	25	22	38	0	0	0	0	F_750	FruiSet_2	0	NA
71	01.04.24	Bellise	45	F	750	18	25	22	38	0	0	0	0	F_750	FruiSet_3	0	NA
72	01.04.24	Bellise	45	F	750	18	25	22	38	0	0	0	0	F_750	FruiSet_4	0	NA
73	01.04.24	Bellise	47	S	500	54	25	24	33	0	0	0	0	S_500	FruiSet_1	0	NA
74	01.04.24	Bellise	47	S	500	54	25	24	33	0	0	0	0	S_500	FruiSet_2	0	NA
75	01.04.24	Bellise	47	S	500	54	25	24	33	0	0	0	0	S_500	FruiSet_3	0	NA
76	01.04.24	Bellise	47	S	500	54	25	24	33	0	0	0	0	S_500	FruiSet_4	0	NA
77	01.04.24	Bellise	48	S	750	21	22	18	26	0	0	0	0	S_750	FruiSet_1	0	NA
78	01.04.24	Bellise	48	S	750	21	22	18	26	0	0	0	0	S_750	FruiSet_2	0	NA
79	01.04.24	Bellise	48	S	750	21	22	18	26	0	0	0	0	S_750	FruiSet_3	0	NA
80	01.04.24	Bellise	48	S	750	21	22	18	26	0	0	0	0	S_750	FruiSet_4	0	NA
81	09.04.24	Bellise	7	Control	0	24	22	15	26	0	0	0	0	Control_0	FruiSet_1	0	NA
82	09.04.24	Bellise	7	Control	0	24	22	15	26	0	0	0	0	Control_0	FruiSet_2	0	NA
83	09.04.24	Bellise	7	Control	0	24	22	15	26	0	0	0	0	Control_0	FruiSet_3	0	NA
84	09.04.24	Bellise	7	Control	0	24	22	15	26	0	0	0	0	Control_0	FruiSet_4	0	NA
85	09.04.24	Bellise	11	F	500	23	21	17	26	0	0	0	0	F_500	FruiSet_1	0	NA
86	09.04.24	Bellise	11	F	500	23	21	17	26	0	0	0	0	F_500	FruiSet_2	0	NA
87	09.04.24	Bellise	11	F	500	23	21	17	26	0	0	0	0	F_500	FruiSet_3	0	NA
88	09.04.24	Bellise	11	F	500	23	21	17	26	0	0	0	0	F_500	FruiSet_4	0	NA
89	09.04.24	Bellise	12	F	750	14	23	15	18	0	0	0	0	F_750	FruiSet_1	0	NA
90	09.04.24	Bellise	12	F	750	14	23	15	18	0	0	0	0	F_750	FruiSet_2	0	NA
91	09.04.24	Bellise	12	F	750	14	23	15	18	0	0	0	0	F_750	FruiSet_3	0	NA
92	09.04.24	Bellise	12	F	750	14	23	15	18	0	0	0	0	F_750	FruiSet_4	0	NA
93	09.04.24	Bellise	14	S	500	16	14	21	12	0	0	0	0	S_500	FruiSet_1	0	NA
94	09.04.24	Bellise	14	S	500	16	14	21	12	0	0	0	0	S_500	FruiSet_2	0	NA
95	09.04.24	Bellise	14	S	500	16	14	21	12	0	0	0	0	S_500	FruiSet_3	0	NA
96	09.04.24	Bellise	14	S	500	16	14	21	12	0	0	0	0	S_500	FruiSet_4	0	NA
97	09.04.24	Bellise	15	S	750	27	26	19	18	0	0	0	0	S_750	FruiSet_1	0	NA
98	09.04.24	Bellise	15	S	750	27	26	19	18	0	0	0	0	S_750	FruiSet_2	0	NA
99	09.04.24	Bellise	15	S	750	27	26	19	18	0	0	0	0	S_750	FruiSet_3	0	NA
100	09.04.24	Bellise	15	S	750	27	26	19	18	0	0	0	0	S_750	FruiSet_4	0	NA
101	09.04.24	Bellise	18	Control	0	8	21	23	16	0	0	0	0	Control_0	FruiSet_1	0	NA
102	09.04.24	Bellise	18	Control	0	8	21	23	16	0	0	0	0	Control_0	FruiSet_2	0	NA
103	09.04.24	Bellise	18	Control	0	8	21	23	16	0	0	0	0	Control_0	FruiSet_3	0	NA
104	09.04.24	Bellise	18	Control	0	8	21	23	16	0	0	0	0	Control_0	FruiSet_4	0	NA
105	09.04.24	Bellise	22	F	500	14	25	24	20	0	0	0	0	F_500	FruiSet_1	0	NA
106	09.04.24	Bellise	22	F	500	14	25	24	20	0	0	0	0	F_500	FruiSet_2	0	NA
107	09.04.24	Bellise	22	F	500	14	25	24	20	0	0	0	0	F_500	FruiSet_3	0	NA
108	09.04.24	Bellise	22	F	500	14	25	24	20	0	0	0	0	F_500	FruiSet_4	0	NA
109	09.04.24	Bellise	23	F	750	19	27	14	0	0	0	0	0	F_750	FruiSet_1	0	NA
110	09.04.24	Bellise	23	F	750	19	27	14	0	0	0	0	0	F_750	FruiSet_2	0	NA
111	09.04.24	Bellise	23	F	750	19	27	14	0	0	0	0	0	F_750	FruiSet_3	0	NA
112	09.04.24	Bellise	23	F	750	19	27	14	0	0	0	0	0	F_750	FruiSet_4	NA	NA
113	09.04.24	Bellise	25	S	500	2	14	25	18	0	0	0	0	S_500	FruiSet_1	0	NA
114	09.04.24	Bellise	25	S	500	2	14	25	18	0	0	0	0	S_500	FruiSet_2	0	NA
115	09.04.24	Bellise	25	S	500	2	14	25	18	0	0	0	0	S_500	FruiSet_3	0	NA
116	09.04.24	Bellise	25	S	500	2	14	25	18	0	0	0	0	S_500	FruiSet_4	0	NA
117	09.04.24	Bellise	26	S	750	18	17	14	25	0	0	0	0	S_750	FruiSet_1	0	NA
118	09.04.24	Bellise	26	S	750	18	17	14	25	0	0	0	0	S_750	FruiSet_2	0	NA
119	09.04.24	Bellise	26	S	750	18	17	14	25	0	0	0	0	S_750	FruiSet_3	0	NA
120	09.04.24	Bellise	26	S	750	18	17	14	25	0	0	0	0	S_750	FruiSet_4	0	NA
121	09.04.24	Bellise	29	Control	0	17	11	18	16	0	0	0	0	Control_0	FruiSet_1	0	NA
122	09.04.24	Bellise	29	Control	0	17	11	18	16	0	0	0	0	Control_0	FruiSet_2	0	NA
123	09.04.24	Bellise	29	Control	0	17	11	18	16	0	0	0	0	Control_0	FruiSet_3	0	NA
124	09.04.24	Bellise	29	Control	0	17	11	18	16	0	0	0	0	Control_0	FruiSet_4	0	NA
125	09.04.24	Bellise	33	F	500	9	14	25	20	0	0	0	0	F_500	FruiSet_1	0	NA
126	09.04.24	Bellise	33	F	500	9	14	25	20	0	0	0	0	F_500	FruiSet_2	0	NA
127	09.04.24	Bellise	33	F	500	9	14	25	20	0	0	0	0	F_500	FruiSet_3	0	NA
128	09.04.24	Bellise	33	F	500	9	14	25	20	0	0	0	0	F_500	FruiSet_4	0	NA
129	09.04.24	Bellise	34	F	750	17	11	21	26	0	0	0	0	F_750	FruiSet_1	0	NA
130	09.04.24	Bellise	34	F	750	17	11	21	26	0	0	0	0	F_750	FruiSet_2	0	NA
131	09.04.24	Bellise	34	F	750	17	11	21	26	0	0	0	0	F_750	FruiSet_3	0	NA
132	09.04.24	Bellise	34	F	750	17	11	21	26	0	0	0	0	F_750	FruiSet_4	0	NA
133	09.04.24	Bellise	36	S	500	33	29	13	17	0	0	0	0	S_500	FruiSet_1	0	NA
134	09.04.24	Bellise	36	S	500	33	29	13	17	0	0	0	0	S_500	FruiSet_2	0	NA
135	09.04.24	Bellise	36	S	500	33	29	13	17	0	0	0	0	S_500	FruiSet_3	0	NA
136	09.04.24	Bellise	36	S	500	33	29	13	17	0	0	0	0	S_500	FruiSet_4	0	NA
137	09.04.24	Bellise	37	S	750	16	25	19	28	0	0	0	0	S_750	FruiSet_1	0	NA
138	09.04.24	Bellise	37	S	750	16	25	19	28	0	0	0	0	S_750	FruiSet_2	0	NA
139	09.04.24	Bellise	37	S	750	16	25	19	28	0	0	0	0	S_750	FruiSet_3	0	NA
140	09.04.24	Bellise	37	S	750	16	25	19	28	0	0	0	0	S_750	FruiSet_4	0	NA
141	09.04.24	Bellise	40	Control	0	2	21	17	16	0	0	0	0	Control_0	FruiSet_1	0	NA
142	09.04.24	Bellise	40	Control	0	2	21	17	16	0	0	0	0	Control_0	FruiSet_2	0	NA
143	09.04.24	Bellise	40	Control	0	2	21	17	16	0	0	0	0	Control_0	FruiSet_3	0	NA
144	09.04.24	Bellise	40	Control	0	2	21	17	16	0	0	0	0	Control_0	FruiSet_4	0	NA
145	09.04.24	Bellise	44	F	500	26	15	11	18	0	0	0	0	F_500	FruiSet_1	0	NA
146	09.04.24	Bellise	44	F	500	26	15	11	18	0	0	0	0	F_500	FruiSet_2	0	NA
147	09.04.24	Bellise	44	F	500	26	15	11	18	0	0	0	0	F_500	FruiSet_3	0	NA
148	09.04.24	Bellise	44	F	500	26	15	11	18	0	0	0	0	F_500	FruiSet_4	0	NA
149	09.04.24	Bellise	45	F	750	10	21	15	18	0	0	0	0	F_750	FruiSet_1	0	NA
150	09.04.24	Bellise	45	F	750	10	21	15	18	0	0	0	0	F_750	FruiSet_2	0	NA
151	09.04.24	Bellise	45	F	750	10	21	15	18	0	0	0	0	F_750	FruiSet_3	0	NA
152	09.04.24	Bellise	45	F	750	10	21	15	18	0	0	0	0	F_750	FruiSet_4	0	NA
153	09.04.24	Bellise	47	S	500	13	10	13	18	0	0	0	0	S_500	FruiSet_1	0	NA
154	09.04.24	Bellise	47	S	500	13	10	13	18	0	0	0	0	S_500	FruiSet_2	0	NA
155	09.04.24	Bellise	47	S	500	13	10	13	18	0	0	0	0	S_500	FruiSet_3	0	NA
156	09.04.24	Bellise	47	S	500	13	10	13	18	0	0	0	0	S_500	FruiSet_4	0	NA
157	09.04.24	Bellise	48	S	750	11	10	12	27	0	0	0	0	S_750	FruiSet_1	0	NA
158	09.04.24	Bellise	48	S	750	11	10	12	27	0	0	0	0	S_750	FruiSet_2	0	NA
159	09.04.24	Bellise	48	S	750	11	10	12	27	0	0	0	0	S_750	FruiSet_3	0	NA
160	09.04.24	Bellise	48	S	750	11	10	12	27	0	0	0	0	S_750	FruiSet_4	0	NA
161	15.04.24	Bellise	7	Control	0	40	41	26	41	8	19	1	4	Control_0	FruiSet_1	0.2	NA
162	15.04.24	Bellise	7	Control	0	40	41	26	41	8	19	1	4	Control_0	FruiSet_2	0.463414634146341	NA
163	15.04.24	Bellise	7	Control	0	40	41	26	41	8	19	1	4	Control_0	FruiSet_3	0.0384615384615385	NA
164	15.04.24	Bellise	7	Control	0	40	41	26	41	8	19	1	4	Control_0	FruiSet_4	0.0975609756097561	NA
165	15.04.24	Bellise	11	F	500	21	36	28	21	0	1	0	0	F_500	FruiSet_1	0	NA
166	15.04.24	Bellise	11	F	500	21	36	28	21	0	1	0	0	F_500	FruiSet_2	0.0277777777777778	NA
167	15.04.24	Bellise	11	F	500	21	36	28	21	0	1	0	0	F_500	FruiSet_3	0	NA
168	15.04.24	Bellise	11	F	500	21	36	28	21	0	1	0	0	F_500	FruiSet_4	0	NA
169	15.04.24	Bellise	12	F	750	24	27	16	19	0	0	0	1	F_750	FruiSet_1	0	NA
170	15.04.24	Bellise	12	F	750	24	27	16	19	0	0	0	1	F_750	FruiSet_2	0	NA
171	15.04.24	Bellise	12	F	750	24	27	16	19	0	0	0	1	F_750	FruiSet_3	0	NA
172	15.04.24	Bellise	12	F	750	24	27	16	19	0	0	0	1	F_750	FruiSet_4	0.0526315789473684	NA
173	15.04.24	Bellise	14	S	500	18	18	13	13	0	0	2	1	S_500	FruiSet_1	0	NA
174	15.04.24	Bellise	14	S	500	18	18	13	13	0	0	2	1	S_500	FruiSet_2	0	NA
175	15.04.24	Bellise	14	S	500	18	18	13	13	0	0	2	1	S_500	FruiSet_3	0.153846153846154	NA
176	15.04.24	Bellise	14	S	500	18	18	13	13	0	0	2	1	S_500	FruiSet_4	0.0769230769230769	NA
177	15.04.24	Bellise	15	S	750	28	24	19	26	3	4	3	6	S_750	FruiSet_1	0.107142857142857	NA
178	15.04.24	Bellise	15	S	750	28	24	19	26	3	4	3	6	S_750	FruiSet_2	0.166666666666667	NA
179	15.04.24	Bellise	15	S	750	28	24	19	26	3	4	3	6	S_750	FruiSet_3	0.157894736842105	NA
180	15.04.24	Bellise	15	S	750	28	24	19	26	3	4	3	6	S_750	FruiSet_4	0.230769230769231	NA
181	15.04.24	Bellise	18	Control	0	9	20	19	0	0	0	0	0	Control_0	FruiSet_1	0	NA
182	15.04.24	Bellise	18	Control	0	9	20	19	0	0	0	0	0	Control_0	FruiSet_2	0	NA
183	15.04.24	Bellise	18	Control	0	9	20	19	0	0	0	0	0	Control_0	FruiSet_3	0	NA
184	15.04.24	Bellise	18	Control	0	9	20	19	0	0	0	0	0	Control_0	FruiSet_4	NA	NA
185	15.04.24	Bellise	22	F	500	37	17	32	30	0	7	0	0	F_500	FruiSet_1	0	NA
186	15.04.24	Bellise	22	F	500	37	17	32	30	0	7	0	0	F_500	FruiSet_2	0.411764705882353	NA
187	15.04.24	Bellise	22	F	500	37	17	32	30	0	7	0	0	F_500	FruiSet_3	0	NA
188	15.04.24	Bellise	22	F	500	37	17	32	30	0	7	0	0	F_500	FruiSet_4	0	NA
189	15.04.24	Bellise	23	F	750	25	14	40	0	0	9	4	0	F_750	FruiSet_1	0	NA
190	15.04.24	Bellise	23	F	750	25	14	40	0	0	9	4	0	F_750	FruiSet_2	0.642857142857143	NA
191	15.04.24	Bellise	23	F	750	25	14	40	0	0	9	4	0	F_750	FruiSet_3	0.1	NA
192	15.04.24	Bellise	23	F	750	25	14	40	0	0	9	4	0	F_750	FruiSet_4	NA	NA
193	15.04.24	Bellise	25	S	500	25	22	38	16	10	3	0	0	S_500	FruiSet_1	0.4	NA
194	15.04.24	Bellise	25	S	500	25	22	38	16	10	3	0	0	S_500	FruiSet_2	0.136363636363636	NA
195	15.04.24	Bellise	25	S	500	25	22	38	16	10	3	0	0	S_500	FruiSet_3	0	NA
196	15.04.24	Bellise	25	S	500	25	22	38	16	10	3	0	0	S_500	FruiSet_4	0	NA
197	15.04.24	Bellise	26	S	750	21	36	20	17	0	0	0	0	S_750	FruiSet_1	0	NA
198	15.04.24	Bellise	26	S	750	21	36	20	17	0	0	0	0	S_750	FruiSet_2	0	NA
199	15.04.24	Bellise	26	S	750	21	36	20	17	0	0	0	0	S_750	FruiSet_3	0	NA
200	15.04.24	Bellise	26	S	750	21	36	20	17	0	0	0	0	S_750	FruiSet_4	0	NA
201	15.04.24	Bellise	29	Control	0	31	20	32	26	1	0	9	1	Control_0	FruiSet_1	0.032258064516129	NA
202	15.04.24	Bellise	29	Control	0	31	20	32	26	1	0	9	1	Control_0	FruiSet_2	0	NA
203	15.04.24	Bellise	29	Control	0	31	20	32	26	1	0	9	1	Control_0	FruiSet_3	0.28125	NA
204	15.04.24	Bellise	29	Control	0	31	20	32	26	1	0	9	1	Control_0	FruiSet_4	0.0384615384615385	NA
205	15.04.24	Bellise	33	F	500	18	23	18	38	13	0	0	9	F_500	FruiSet_1	0.722222222222222	NA
206	15.04.24	Bellise	33	F	500	18	23	18	38	13	0	0	9	F_500	FruiSet_2	0	NA
207	15.04.24	Bellise	33	F	500	18	23	18	38	13	0	0	9	F_500	FruiSet_3	0	NA
208	15.04.24	Bellise	33	F	500	18	23	18	38	13	0	0	9	F_500	FruiSet_4	0.236842105263158	NA
209	15.04.24	Bellise	34	F	750	35	25	26	20	0	0	0	0	F_750	FruiSet_1	0	NA
210	15.04.24	Bellise	34	F	750	35	25	26	20	0	0	0	0	F_750	FruiSet_2	0	NA
211	15.04.24	Bellise	34	F	750	35	25	26	20	0	0	0	0	F_750	FruiSet_3	0	NA
212	15.04.24	Bellise	34	F	750	35	25	26	20	0	0	0	0	F_750	FruiSet_4	0	NA
213	15.04.24	Bellise	36	S	500	44	29	20	22	0	0	2	1	S_500	FruiSet_1	0	NA
214	15.04.24	Bellise	36	S	500	44	29	20	22	0	0	2	1	S_500	FruiSet_2	0	NA
215	15.04.24	Bellise	36	S	500	44	29	20	22	0	0	2	1	S_500	FruiSet_3	0.1	NA
216	15.04.24	Bellise	36	S	500	44	29	20	22	0	0	2	1	S_500	FruiSet_4	0.0454545454545455	NA
217	15.04.24	Bellise	37	S	750	40	34	23	30	0	1	4	1	S_750	FruiSet_1	0	NA
218	15.04.24	Bellise	37	S	750	40	34	23	30	0	1	4	1	S_750	FruiSet_2	0.0294117647058824	NA
219	15.04.24	Bellise	37	S	750	40	34	23	30	0	1	4	1	S_750	FruiSet_3	0.173913043478261	NA
220	15.04.24	Bellise	37	S	750	40	34	23	30	0	1	4	1	S_750	FruiSet_4	0.0333333333333333	NA
221	15.04.24	Bellise	40	Control	0	36	30	24	24	20	8	16	14	Control_0	FruiSet_1	0.555555555555556	NA
222	15.04.24	Bellise	40	Control	0	36	30	24	24	20	8	16	14	Control_0	FruiSet_2	0.266666666666667	NA
223	15.04.24	Bellise	40	Control	0	36	30	24	24	20	8	16	14	Control_0	FruiSet_3	0.666666666666667	NA
224	15.04.24	Bellise	40	Control	0	36	30	24	24	20	8	16	14	Control_0	FruiSet_4	0.583333333333333	NA
225	15.04.24	Bellise	44	F	500	32	18	26	28	9	11	3	1	F_500	FruiSet_1	0.28125	NA
226	15.04.24	Bellise	44	F	500	32	18	26	28	9	11	3	1	F_500	FruiSet_2	0.611111111111111	NA
227	15.04.24	Bellise	44	F	500	32	18	26	28	9	11	3	1	F_500	FruiSet_3	0.115384615384615	NA
228	15.04.24	Bellise	44	F	500	32	18	26	28	9	11	3	1	F_500	FruiSet_4	0.0357142857142857	NA
229	15.04.24	Bellise	45	F	750	20	20	21	33	0	0	2	2	F_750	FruiSet_1	0	NA
230	15.04.24	Bellise	45	F	750	20	20	21	33	0	0	2	2	F_750	FruiSet_2	0	NA
231	15.04.24	Bellise	45	F	750	20	20	21	33	0	0	2	2	F_750	FruiSet_3	0.0952380952380952	NA
232	15.04.24	Bellise	45	F	750	20	20	21	33	0	0	2	2	F_750	FruiSet_4	0.0606060606060606	NA
233	15.04.24	Bellise	47	S	500	20	38	12	29	0	6	4	1	S_500	FruiSet_1	0	NA
234	15.04.24	Bellise	47	S	500	20	38	12	29	0	6	4	1	S_500	FruiSet_2	0.157894736842105	NA
235	15.04.24	Bellise	47	S	500	20	38	12	29	0	6	4	1	S_500	FruiSet_3	0.333333333333333	NA
236	15.04.24	Bellise	47	S	500	20	38	12	29	0	6	4	1	S_500	FruiSet_4	0.0344827586206897	NA
237	15.04.24	Bellise	48	S	750	36	6	12	12	1	0	0	0	S_750	FruiSet_1	0.0277777777777778	NA
238	15.04.24	Bellise	48	S	750	36	6	12	12	1	0	0	0	S_750	FruiSet_2	0	NA
239	15.04.24	Bellise	48	S	750	36	6	12	12	1	0	0	0	S_750	FruiSet_3	0	NA
240	15.04.24	Bellise	48	S	750	36	6	12	12	1	0	0	0	S_750	FruiSet_4	0	NA
241	18.04.24	Bellise	7	Control	0	31	26	39	41	18	6	31	18	Control_0	FruiSet_1	0.580645161290323	NA
242	18.04.24	Bellise	7	Control	0	31	26	39	41	18	6	31	18	Control_0	FruiSet_2	0.230769230769231	NA
243	18.04.24	Bellise	7	Control	0	31	26	39	41	18	6	31	18	Control_0	FruiSet_3	0.794871794871795	NA
244	18.04.24	Bellise	7	Control	0	31	26	39	41	18	6	31	18	Control_0	FruiSet_4	0.439024390243902	NA
245	18.04.24	Bellise	11	F	500	19	35	36	29	0	14	9	0	F_500	FruiSet_1	0	NA
246	18.04.24	Bellise	11	F	500	19	35	36	29	0	14	9	0	F_500	FruiSet_2	0.4	NA
247	18.04.24	Bellise	11	F	500	19	35	36	29	0	14	9	0	F_500	FruiSet_3	0.25	NA
248	18.04.24	Bellise	11	F	500	19	35	36	29	0	14	9	0	F_500	FruiSet_4	0	NA
249	18.04.24	Bellise	12	F	750	20	26	18	19	1	0	5	3	F_750	FruiSet_1	0.05	NA
250	18.04.24	Bellise	12	F	750	20	26	18	19	1	0	5	3	F_750	FruiSet_2	0	NA
251	18.04.24	Bellise	12	F	750	20	26	18	19	1	0	5	3	F_750	FruiSet_3	0.277777777777778	NA
252	18.04.24	Bellise	12	F	750	20	26	18	19	1	0	5	3	F_750	FruiSet_4	0.157894736842105	NA
253	18.04.24	Bellise	14	S	500	19	18	13	15	0	3	3	2	S_500	FruiSet_1	0	NA
254	18.04.24	Bellise	14	S	500	19	18	13	15	0	3	3	2	S_500	FruiSet_2	0.166666666666667	NA
255	18.04.24	Bellise	14	S	500	19	18	13	15	0	3	3	2	S_500	FruiSet_3	0.230769230769231	NA
256	18.04.24	Bellise	14	S	500	19	18	13	15	0	3	3	2	S_500	FruiSet_4	0.133333333333333	NA
257	18.04.24	Bellise	15	S	750	30	28	22	18	9	8	8	7	S_750	FruiSet_1	0.3	NA
258	18.04.24	Bellise	15	S	750	30	28	22	18	9	8	8	7	S_750	FruiSet_2	0.285714285714286	NA
259	18.04.24	Bellise	15	S	750	30	28	22	18	9	8	8	7	S_750	FruiSet_3	0.363636363636364	NA
260	18.04.24	Bellise	15	S	750	30	28	22	18	9	8	8	7	S_750	FruiSet_4	0.388888888888889	NA
261	18.04.24	Bellise	18	Control	0	10	30	25	0	1	12	0	0	Control_0	FruiSet_1	0.1	NA
262	18.04.24	Bellise	18	Control	0	10	30	25	0	1	12	0	0	Control_0	FruiSet_2	0.4	NA
263	18.04.24	Bellise	18	Control	0	10	30	25	0	1	12	0	0	Control_0	FruiSet_3	0	NA
264	18.04.24	Bellise	18	Control	0	10	30	25	0	1	12	0	0	Control_0	FruiSet_4	NA	NA
265	18.04.24	Bellise	22	F	500	31	37	22	NA	4	1	8	0	F_500	FruiSet_1	0.129032258064516	NA
266	18.04.24	Bellise	22	F	500	31	37	22	NA	4	1	8	0	F_500	FruiSet_2	0.027027027027027	NA
267	18.04.24	Bellise	22	F	500	31	37	22	NA	4	1	8	0	F_500	FruiSet_3	0.363636363636364	NA
268	18.04.24	Bellise	22	F	500	31	37	22	NA	4	1	8	0	F_500	FruiSet_4	NA	NA
269	18.04.24	Bellise	23	F	750	21	18	52	0	9	12	7	0	F_750	FruiSet_1	0.428571428571429	NA
270	18.04.24	Bellise	23	F	750	21	18	52	0	9	12	7	0	F_750	FruiSet_2	0.666666666666667	NA
271	18.04.24	Bellise	23	F	750	21	18	52	0	9	12	7	0	F_750	FruiSet_3	0.134615384615385	NA
272	18.04.24	Bellise	23	F	750	21	18	52	0	9	12	7	0	F_750	FruiSet_4	NA	NA
273	18.04.24	Bellise	25	S	500	21	20	15	36	11	17	4	4	S_500	FruiSet_1	0.523809523809524	NA
274	18.04.24	Bellise	25	S	500	21	20	15	36	11	17	4	4	S_500	FruiSet_2	0.85	NA
275	18.04.24	Bellise	25	S	500	21	20	15	36	11	17	4	4	S_500	FruiSet_3	0.266666666666667	NA
276	18.04.24	Bellise	25	S	500	21	20	15	36	11	17	4	4	S_500	FruiSet_4	0.111111111111111	NA
277	18.04.24	Bellise	26	S	750	24	32	15	19	12	3	3	0	S_750	FruiSet_1	0.5	NA
278	18.04.24	Bellise	26	S	750	24	32	15	19	12	3	3	0	S_750	FruiSet_2	0.09375	NA
279	18.04.24	Bellise	26	S	750	24	32	15	19	12	3	3	0	S_750	FruiSet_3	0.2	NA
280	18.04.24	Bellise	26	S	750	24	32	15	19	12	3	3	0	S_750	FruiSet_4	0	NA
281	18.04.24	Bellise	29	Control	0	25	14	33	25	4	4	21	7	Control_0	FruiSet_1	0.16	NA
282	18.04.24	Bellise	29	Control	0	25	14	33	25	4	4	21	7	Control_0	FruiSet_2	0.285714285714286	NA
283	18.04.24	Bellise	29	Control	0	25	14	33	25	4	4	21	7	Control_0	FruiSet_3	0.636363636363636	NA
284	18.04.24	Bellise	29	Control	0	25	14	33	25	4	4	21	7	Control_0	FruiSet_4	0.28	NA
285	18.04.24	Bellise	33	F	500	14	17	17	19	12	0	4	9	F_500	FruiSet_1	0.857142857142857	NA
286	18.04.24	Bellise	33	F	500	14	17	17	19	12	0	4	9	F_500	FruiSet_2	0	NA
287	18.04.24	Bellise	33	F	500	14	17	17	19	12	0	4	9	F_500	FruiSet_3	0.235294117647059	NA
288	18.04.24	Bellise	33	F	500	14	17	17	19	12	0	4	9	F_500	FruiSet_4	0.473684210526316	NA
289	18.04.24	Bellise	34	F	750	18	32	18	31	3	6	3	0	F_750	FruiSet_1	0.166666666666667	NA
290	18.04.24	Bellise	34	F	750	18	32	18	31	3	6	3	0	F_750	FruiSet_2	0.1875	NA
291	18.04.24	Bellise	34	F	750	18	32	18	31	3	6	3	0	F_750	FruiSet_3	0.166666666666667	NA
292	18.04.24	Bellise	34	F	750	18	32	18	31	3	6	3	0	F_750	FruiSet_4	0	NA
293	18.04.24	Bellise	36	S	500	42	45	20	27	5	6	7	6	S_500	FruiSet_1	0.119047619047619	NA
294	18.04.24	Bellise	36	S	500	42	45	20	27	5	6	7	6	S_500	FruiSet_2	0.133333333333333	NA
295	18.04.24	Bellise	36	S	500	42	45	20	27	5	6	7	6	S_500	FruiSet_3	0.35	NA
296	18.04.24	Bellise	36	S	500	42	45	20	27	5	6	7	6	S_500	FruiSet_4	0.222222222222222	NA
297	18.04.24	Bellise	37	S	750	27	32	36	37	7	0	6	9	S_750	FruiSet_1	0.259259259259259	NA
298	18.04.24	Bellise	37	S	750	27	32	36	37	7	0	6	9	S_750	FruiSet_2	0	NA
299	18.04.24	Bellise	37	S	750	27	32	36	37	7	0	6	9	S_750	FruiSet_3	0.166666666666667	NA
300	18.04.24	Bellise	37	S	750	27	32	36	37	7	0	6	9	S_750	FruiSet_4	0.243243243243243	NA
301	18.04.24	Bellise	40	Control	0	44	39	45	18	28	29	19	18	Control_0	FruiSet_1	0.636363636363636	NA
302	18.04.24	Bellise	40	Control	0	44	39	45	18	28	29	19	18	Control_0	FruiSet_2	0.743589743589744	NA
303	18.04.24	Bellise	40	Control	0	44	39	45	18	28	29	19	18	Control_0	FruiSet_3	0.422222222222222	NA
304	18.04.24	Bellise	40	Control	0	44	39	45	18	28	29	19	18	Control_0	FruiSet_4	1	NA
305	18.04.24	Bellise	44	F	500	20	31	17	25	11	13	14	7	F_500	FruiSet_1	0.55	NA
306	18.04.24	Bellise	44	F	500	20	31	17	25	11	13	14	7	F_500	FruiSet_2	0.419354838709677	NA
307	18.04.24	Bellise	44	F	500	20	31	17	25	11	13	14	7	F_500	FruiSet_3	0.823529411764706	NA
308	18.04.24	Bellise	44	F	500	20	31	17	25	11	13	14	7	F_500	FruiSet_4	0.28	NA
309	18.04.24	Bellise	45	F	750	21	21	38	13	1	4	6	0	F_750	FruiSet_1	0.0476190476190476	NA
310	18.04.24	Bellise	45	F	750	21	21	38	13	1	4	6	0	F_750	FruiSet_2	0.19047619047619	NA
311	18.04.24	Bellise	45	F	750	21	21	38	13	1	4	6	0	F_750	FruiSet_3	0.157894736842105	NA
312	18.04.24	Bellise	45	F	750	21	21	38	13	1	4	6	0	F_750	FruiSet_4	0	NA
313	18.04.24	Bellise	47	S	500	22	43	17	29	3	16	8	5	S_500	FruiSet_1	0.136363636363636	NA
314	18.04.24	Bellise	47	S	500	22	43	17	29	3	16	8	5	S_500	FruiSet_2	0.372093023255814	NA
315	18.04.24	Bellise	47	S	500	22	43	17	29	3	16	8	5	S_500	FruiSet_3	0.470588235294118	NA
316	18.04.24	Bellise	47	S	500	22	43	17	29	3	16	8	5	S_500	FruiSet_4	0.172413793103448	NA
317	18.04.24	Bellise	48	S	750	15	15	9	14	5	0	1	6	S_750	FruiSet_1	0.333333333333333	NA
318	18.04.24	Bellise	48	S	750	15	15	9	14	5	0	1	6	S_750	FruiSet_2	0	NA
319	18.04.24	Bellise	48	S	750	15	15	9	14	5	0	1	6	S_750	FruiSet_3	0.111111111111111	NA
320	18.04.24	Bellise	48	S	750	15	15	9	14	5	0	1	6	S_750	FruiSet_4	0.428571428571429	NA
321	21.04.24	Bellise	7	Control	0	35	37	29	46	23	32	22	34	Control_0	FruiSet_1	0.657142857142857	NA
322	21.04.24	Bellise	7	Control	0	35	37	29	46	23	32	22	34	Control_0	FruiSet_2	0.864864864864865	NA
323	21.04.24	Bellise	7	Control	0	35	37	29	46	23	32	22	34	Control_0	FruiSet_3	0.758620689655172	NA
324	21.04.24	Bellise	7	Control	0	35	37	29	46	23	32	22	34	Control_0	FruiSet_4	0.739130434782609	NA
325	21.04.24	Bellise	11	F	500	22	35	39	30	0	20	25	2	F_500	FruiSet_1	0	NA
326	21.04.24	Bellise	11	F	500	22	35	39	30	0	20	25	2	F_500	FruiSet_2	0.571428571428571	NA
327	21.04.24	Bellise	11	F	500	22	35	39	30	0	20	25	2	F_500	FruiSet_3	0.641025641025641	NA
328	21.04.24	Bellise	11	F	500	22	35	39	30	0	20	25	2	F_500	FruiSet_4	0.0666666666666667	NA
329	21.04.24	Bellise	12	F	750	20	28	16	21	18	1	7	13	F_750	FruiSet_1	0.9	NA
330	21.04.24	Bellise	12	F	750	20	28	16	21	18	1	7	13	F_750	FruiSet_2	0.0357142857142857	NA
331	21.04.24	Bellise	12	F	750	20	28	16	21	18	1	7	13	F_750	FruiSet_3	0.4375	NA
332	21.04.24	Bellise	12	F	750	20	28	16	21	18	1	7	13	F_750	FruiSet_4	0.619047619047619	NA
333	21.04.24	Bellise	14	S	500	18	34	12	14	8	2	6	8	S_500	FruiSet_1	0.444444444444444	NA
334	21.04.24	Bellise	14	S	500	18	34	12	14	8	2	6	8	S_500	FruiSet_2	0.0588235294117647	NA
335	21.04.24	Bellise	14	S	500	18	34	12	14	8	2	6	8	S_500	FruiSet_3	0.5	NA
336	21.04.24	Bellise	14	S	500	18	34	12	14	8	2	6	8	S_500	FruiSet_4	0.571428571428571	NA
337	21.04.24	Bellise	15	S	750	29	30	49	25	26	21	46	18	S_750	FruiSet_1	0.896551724137931	NA
338	21.04.24	Bellise	15	S	750	29	30	49	25	26	21	46	18	S_750	FruiSet_2	0.7	NA
339	21.04.24	Bellise	15	S	750	29	30	49	25	26	21	46	18	S_750	FruiSet_3	0.938775510204082	NA
340	21.04.24	Bellise	15	S	750	29	30	49	25	26	21	46	18	S_750	FruiSet_4	0.72	NA
341	21.04.24	Bellise	18	Control	0	11	33	28	0	4	22	13	0	Control_0	FruiSet_1	0.363636363636364	NA
342	21.04.24	Bellise	18	Control	0	11	33	28	0	4	22	13	0	Control_0	FruiSet_2	0.666666666666667	NA
343	21.04.24	Bellise	18	Control	0	11	33	28	0	4	22	13	0	Control_0	FruiSet_3	0.464285714285714	NA
344	21.04.24	Bellise	18	Control	0	11	33	28	0	4	22	13	0	Control_0	FruiSet_4	NA	NA
345	21.04.24	Bellise	22	F	500	34	NA	34	16	10	0	15	14	F_500	FruiSet_1	0.294117647058824	NA
346	21.04.24	Bellise	22	F	500	34	NA	34	16	10	0	15	14	F_500	FruiSet_2	NA	NA
347	21.04.24	Bellise	22	F	500	34	NA	34	16	10	0	15	14	F_500	FruiSet_3	0.441176470588235	NA
348	21.04.24	Bellise	22	F	500	34	NA	34	16	10	0	15	14	F_500	FruiSet_4	0.875	NA
349	21.04.24	Bellise	23	F	750	21	43	18	0	11	6	15	0	F_750	FruiSet_1	0.523809523809524	NA
350	21.04.24	Bellise	23	F	750	21	43	18	0	11	6	15	0	F_750	FruiSet_2	0.13953488372093	NA
351	21.04.24	Bellise	23	F	750	21	43	18	0	11	6	15	0	F_750	FruiSet_3	0.833333333333333	NA
352	21.04.24	Bellise	23	F	750	21	43	18	0	11	6	15	0	F_750	FruiSet_4	NA	NA
353	21.04.24	Bellise	25	S	500	22	12	42	14	22	6	27	9	S_500	FruiSet_1	1	NA
354	21.04.24	Bellise	25	S	500	22	12	42	14	22	6	27	9	S_500	FruiSet_2	0.5	NA
355	21.04.24	Bellise	25	S	500	22	12	42	14	22	6	27	9	S_500	FruiSet_3	0.642857142857143	NA
356	21.04.24	Bellise	25	S	500	22	12	42	14	22	6	27	9	S_500	FruiSet_4	0.642857142857143	NA
357	21.04.24	Bellise	26	S	750	25	13	18	40	23	7	0	11	S_750	FruiSet_1	0.92	NA
358	21.04.24	Bellise	26	S	750	25	13	18	40	23	7	0	11	S_750	FruiSet_2	0.538461538461538	NA
359	21.04.24	Bellise	26	S	750	25	13	18	40	23	7	0	11	S_750	FruiSet_3	0	NA
360	21.04.24	Bellise	26	S	750	25	13	18	40	23	7	0	11	S_750	FruiSet_4	0.275	NA
361	21.04.24	Bellise	29	Control	0	24	17	40	20	16	7	35	12	Control_0	FruiSet_1	0.666666666666667	NA
362	21.04.24	Bellise	29	Control	0	24	17	40	20	16	7	35	12	Control_0	FruiSet_2	0.411764705882353	NA
363	21.04.24	Bellise	29	Control	0	24	17	40	20	16	7	35	12	Control_0	FruiSet_3	0.875	NA
364	21.04.24	Bellise	29	Control	0	24	17	40	20	16	7	35	12	Control_0	FruiSet_4	0.6	NA
365	21.04.24	Bellise	33	F	500	15	18	23	20	15	12	18	1	F_500	FruiSet_1	1	NA
366	21.04.24	Bellise	33	F	500	15	18	23	20	15	12	18	1	F_500	FruiSet_2	0.666666666666667	NA
367	21.04.24	Bellise	33	F	500	15	18	23	20	15	12	18	1	F_500	FruiSet_3	0.782608695652174	NA
368	21.04.24	Bellise	33	F	500	15	18	23	20	15	12	18	1	F_500	FruiSet_4	0.05	NA
369	21.04.24	Bellise	34	F	750	20	35	20	25	20	8	15	8	F_750	FruiSet_1	1	NA
370	21.04.24	Bellise	34	F	750	20	35	20	25	20	8	15	8	F_750	FruiSet_2	0.228571428571429	NA
371	21.04.24	Bellise	34	F	750	20	35	20	25	20	8	15	8	F_750	FruiSet_3	0.75	NA
372	21.04.24	Bellise	34	F	750	20	35	20	25	20	8	15	8	F_750	FruiSet_4	0.32	NA
373	21.04.24	Bellise	36	S	500	34	30	24	27	30	4	18	21	S_500	FruiSet_1	0.882352941176471	NA
374	21.04.24	Bellise	36	S	500	34	30	24	27	30	4	18	21	S_500	FruiSet_2	0.133333333333333	NA
375	21.04.24	Bellise	36	S	500	34	30	24	27	30	4	18	21	S_500	FruiSet_3	0.75	NA
376	21.04.24	Bellise	36	S	500	34	30	24	27	30	4	18	21	S_500	FruiSet_4	0.777777777777778	NA
377	21.04.24	Bellise	37	S	750	10	33	34	34	4	0	16	10	S_750	FruiSet_1	0.4	NA
378	21.04.24	Bellise	37	S	750	10	33	34	34	4	0	16	10	S_750	FruiSet_2	0	NA
379	21.04.24	Bellise	37	S	750	10	33	34	34	4	0	16	10	S_750	FruiSet_3	0.470588235294118	NA
380	21.04.24	Bellise	37	S	750	10	33	34	34	4	0	16	10	S_750	FruiSet_4	0.294117647058824	NA
381	21.04.24	Bellise	40	Control	0	35	44	28	22	33	42	28	15	Control_0	FruiSet_1	0.942857142857143	NA
382	21.04.24	Bellise	40	Control	0	35	44	28	22	33	42	28	15	Control_0	FruiSet_2	0.954545454545455	NA
383	21.04.24	Bellise	40	Control	0	35	44	28	22	33	42	28	15	Control_0	FruiSet_3	1	NA
384	21.04.24	Bellise	40	Control	0	35	44	28	22	33	42	28	15	Control_0	FruiSet_4	0.681818181818182	NA
385	21.04.24	Bellise	44	F	500	23	38	22	29	20	31	20	21	F_500	FruiSet_1	0.869565217391304	NA
386	21.04.24	Bellise	44	F	500	23	38	22	29	20	31	20	21	F_500	FruiSet_2	0.815789473684211	NA
387	21.04.24	Bellise	44	F	500	23	38	22	29	20	31	20	21	F_500	FruiSet_3	0.909090909090909	NA
388	21.04.24	Bellise	44	F	500	23	38	22	29	20	31	20	21	F_500	FruiSet_4	0.724137931034483	NA
389	21.04.24	Bellise	45	F	750	21	21	38	15	15	9	26	3	F_750	FruiSet_1	0.714285714285714	NA
390	21.04.24	Bellise	45	F	750	21	21	38	15	15	9	26	3	F_750	FruiSet_2	0.428571428571429	NA
391	21.04.24	Bellise	45	F	750	21	21	38	15	15	9	26	3	F_750	FruiSet_3	0.684210526315789	NA
392	21.04.24	Bellise	45	F	750	21	21	38	15	15	9	26	3	F_750	FruiSet_4	0.2	NA
393	21.04.24	Bellise	47	S	500	49	19	27	30	39	15	20	19	S_500	FruiSet_1	0.795918367346939	NA
394	21.04.24	Bellise	47	S	500	49	19	27	30	39	15	20	19	S_500	FruiSet_2	0.789473684210526	NA
395	21.04.24	Bellise	47	S	500	49	19	27	30	39	15	20	19	S_500	FruiSet_3	0.740740740740741	NA
396	21.04.24	Bellise	47	S	500	49	19	27	30	39	15	20	19	S_500	FruiSet_4	0.633333333333333	NA
397	21.04.24	Bellise	48	S	750	30	20	29	7	16	5	27	3	S_750	FruiSet_1	0.533333333333333	NA
398	21.04.24	Bellise	48	S	750	30	20	29	7	16	5	27	3	S_750	FruiSet_2	0.25	NA
399	21.04.24	Bellise	48	S	750	30	20	29	7	16	5	27	3	S_750	FruiSet_3	0.931034482758621	NA
400	21.04.24	Bellise	48	S	750	30	20	29	7	16	5	27	3	S_750	FruiSet_4	0.428571428571429	NA
401	25.04.24	Bellise	7	Control	0	36	25	44	44	26	23	44	40	Control_0	FruiSet_1	0.722222222222222	NA
402	25.04.24	Bellise	7	Control	0	36	25	44	44	26	23	44	40	Control_0	FruiSet_2	0.92	NA
403	25.04.24	Bellise	7	Control	0	36	25	44	44	26	23	44	40	Control_0	FruiSet_3	1	NA
404	25.04.24	Bellise	7	Control	0	36	25	44	44	26	23	44	40	Control_0	FruiSet_4	0.909090909090909	NA
405	25.04.24	Bellise	11	F	500	22	31	32	27	15	28	22	20	F_500	FruiSet_1	0.681818181818182	NA
406	25.04.24	Bellise	11	F	500	22	31	32	27	15	28	22	20	F_500	FruiSet_2	0.903225806451613	NA
407	25.04.24	Bellise	11	F	500	22	31	32	27	15	28	22	20	F_500	FruiSet_3	0.6875	NA
408	25.04.24	Bellise	11	F	500	22	31	32	27	15	28	22	20	F_500	FruiSet_4	0.740740740740741	NA
409	25.04.24	Bellise	12	F	750	20	27	19	22	14	17	15	21	F_750	FruiSet_1	0.7	NA
410	25.04.24	Bellise	12	F	750	20	27	19	22	14	17	15	21	F_750	FruiSet_2	0.62962962962963	NA
411	25.04.24	Bellise	12	F	750	20	27	19	22	14	17	15	21	F_750	FruiSet_3	0.789473684210526	NA
412	25.04.24	Bellise	12	F	750	20	27	19	22	14	17	15	21	F_750	FruiSet_4	0.954545454545455	NA
413	25.04.24	Bellise	14	S	500	17	20	13	11	6	16	11	9	S_500	FruiSet_1	0.352941176470588	NA
414	25.04.24	Bellise	14	S	500	17	20	13	11	6	16	11	9	S_500	FruiSet_2	0.8	NA
415	25.04.24	Bellise	14	S	500	17	20	13	11	6	16	11	9	S_500	FruiSet_3	0.846153846153846	NA
416	25.04.24	Bellise	14	S	500	17	20	13	11	6	16	11	9	S_500	FruiSet_4	0.818181818181818	NA
417	25.04.24	Bellise	15	S	750	35	29	20	20	31	25	17	17	S_750	FruiSet_1	0.885714285714286	NA
418	25.04.24	Bellise	15	S	750	35	29	20	20	31	25	17	17	S_750	FruiSet_2	0.862068965517241	NA
419	25.04.24	Bellise	15	S	750	35	29	20	20	31	25	17	17	S_750	FruiSet_3	0.85	NA
420	25.04.24	Bellise	15	S	750	35	29	20	20	31	25	17	17	S_750	FruiSet_4	0.85	NA
421	25.04.24	Bellise	18	Control	0	10	30	26	0	10	29	23	0	Control_0	FruiSet_1	1	NA
422	25.04.24	Bellise	18	Control	0	10	30	26	0	10	29	23	0	Control_0	FruiSet_2	0.966666666666667	NA
423	25.04.24	Bellise	18	Control	0	10	30	26	0	10	29	23	0	Control_0	FruiSet_3	0.884615384615385	NA
424	25.04.24	Bellise	18	Control	0	10	30	26	0	10	29	23	0	Control_0	FruiSet_4	NA	NA
425	25.04.24	Bellise	22	F	500	36	32	17	NA	34	20	12	0	F_500	FruiSet_1	0.944444444444444	NA
426	25.04.24	Bellise	22	F	500	36	32	17	NA	34	20	12	0	F_500	FruiSet_2	0.625	NA
427	25.04.24	Bellise	22	F	500	36	32	17	NA	34	20	12	0	F_500	FruiSet_3	0.705882352941177	NA
428	25.04.24	Bellise	22	F	500	36	32	17	NA	34	20	12	0	F_500	FruiSet_4	NA	NA
429	25.04.24	Bellise	23	F	750	22	46	15	0	20	33	15	0	F_750	FruiSet_1	0.909090909090909	NA
430	25.04.24	Bellise	23	F	750	22	46	15	0	20	33	15	0	F_750	FruiSet_2	0.717391304347826	NA
431	25.04.24	Bellise	23	F	750	22	46	15	0	20	33	15	0	F_750	FruiSet_3	1	NA
432	25.04.24	Bellise	23	F	750	22	46	15	0	20	33	15	0	F_750	FruiSet_4	NA	NA
433	25.04.24	Bellise	25	S	500	22	21	14	36	21	20	12	29	S_500	FruiSet_1	0.954545454545455	NA
434	25.04.24	Bellise	25	S	500	22	21	14	36	21	20	12	29	S_500	FruiSet_2	0.952380952380952	NA
435	25.04.24	Bellise	25	S	500	22	21	14	36	21	20	12	29	S_500	FruiSet_3	0.857142857142857	NA
436	25.04.24	Bellise	25	S	500	22	21	14	36	21	20	12	29	S_500	FruiSet_4	0.805555555555556	NA
437	25.04.24	Bellise	26	S	750	26	30	13	16	26	27	7	13	S_750	FruiSet_1	1	NA
438	25.04.24	Bellise	26	S	750	26	30	13	16	26	27	7	13	S_750	FruiSet_2	0.9	NA
439	25.04.24	Bellise	26	S	750	26	30	13	16	26	27	7	13	S_750	FruiSet_3	0.538461538461538	NA
440	25.04.24	Bellise	26	S	750	26	30	13	16	26	27	7	13	S_750	FruiSet_4	0.8125	NA
441	25.04.24	Bellise	29	Control	0	14	22	31	22	13	19	31	20	Control_0	FruiSet_1	0.928571428571429	NA
442	25.04.24	Bellise	29	Control	0	14	22	31	22	13	19	31	20	Control_0	FruiSet_2	0.863636363636364	NA
443	25.04.24	Bellise	29	Control	0	14	22	31	22	13	19	31	20	Control_0	FruiSet_3	1	NA
444	25.04.24	Bellise	29	Control	0	14	22	31	22	13	19	31	20	Control_0	FruiSet_4	0.909090909090909	NA
445	25.04.24	Bellise	33	F	500	11	19	26	22	11	18	26	22	F_500	FruiSet_1	1	NA
446	25.04.24	Bellise	33	F	500	11	19	26	22	11	18	26	22	F_500	FruiSet_2	0.947368421052632	NA
447	25.04.24	Bellise	33	F	500	11	19	26	22	11	18	26	22	F_500	FruiSet_3	1	NA
448	25.04.24	Bellise	33	F	500	11	19	26	22	11	18	26	22	F_500	FruiSet_4	1	NA
449	25.04.24	Bellise	34	F	750	35	16	18	31	34	16	17	20	F_750	FruiSet_1	0.971428571428571	NA
450	25.04.24	Bellise	34	F	750	35	16	18	31	34	16	17	20	F_750	FruiSet_2	1	NA
451	25.04.24	Bellise	34	F	750	35	16	18	31	34	16	17	20	F_750	FruiSet_3	0.944444444444444	NA
452	25.04.24	Bellise	34	F	750	35	16	18	31	34	16	17	20	F_750	FruiSet_4	0.645161290322581	NA
453	25.04.24	Bellise	36	S	500	35	28	20	24	27	11	17	23	S_500	FruiSet_1	0.771428571428571	NA
454	25.04.24	Bellise	36	S	500	35	28	20	24	27	11	17	23	S_500	FruiSet_2	0.392857142857143	NA
455	25.04.24	Bellise	36	S	500	35	28	20	24	27	11	17	23	S_500	FruiSet_3	0.85	NA
456	25.04.24	Bellise	36	S	500	35	28	20	24	27	11	17	23	S_500	FruiSet_4	0.958333333333333	NA
457	25.04.24	Bellise	37	S	750	22	29	34	39	19	2	29	33	S_750	FruiSet_1	0.863636363636364	NA
458	25.04.24	Bellise	37	S	750	22	29	34	39	19	2	29	33	S_750	FruiSet_2	0.0689655172413793	NA
459	25.04.24	Bellise	37	S	750	22	29	34	39	19	2	29	33	S_750	FruiSet_3	0.852941176470588	NA
460	25.04.24	Bellise	37	S	750	22	29	34	39	19	2	29	33	S_750	FruiSet_4	0.846153846153846	NA
461	25.04.24	Bellise	40	Control	0	37	27	26	27	37	26	17	26	Control_0	FruiSet_1	1	NA
462	25.04.24	Bellise	40	Control	0	37	27	26	27	37	26	17	26	Control_0	FruiSet_2	0.962962962962963	NA
463	25.04.24	Bellise	40	Control	0	37	27	26	27	37	26	17	26	Control_0	FruiSet_3	0.653846153846154	NA
464	25.04.24	Bellise	40	Control	0	37	27	26	27	37	26	17	26	Control_0	FruiSet_4	0.962962962962963	NA
465	25.04.24	Bellise	44	F	500	36	21	18	31	36	21	18	31	F_500	FruiSet_1	1	NA
466	25.04.24	Bellise	44	F	500	36	21	18	31	36	21	18	31	F_500	FruiSet_2	1	NA
467	25.04.24	Bellise	44	F	500	36	21	18	31	36	21	18	31	F_500	FruiSet_3	1	NA
468	25.04.24	Bellise	44	F	500	36	21	18	31	36	21	18	31	F_500	FruiSet_4	1	NA
469	25.04.24	Bellise	45	F	750	21	21	14	36	16	17	6	25	F_750	FruiSet_1	0.761904761904762	NA
470	25.04.24	Bellise	45	F	750	21	21	14	36	16	17	6	25	F_750	FruiSet_2	0.80952380952381	NA
471	25.04.24	Bellise	45	F	750	21	21	14	36	16	17	6	25	F_750	FruiSet_3	0.428571428571429	NA
472	25.04.24	Bellise	45	F	750	21	21	14	36	16	17	6	25	F_750	FruiSet_4	0.694444444444444	NA
473	25.04.24	Bellise	47	S	500	53	18	18	27	46	16	18	23	S_500	FruiSet_1	0.867924528301887	NA
474	25.04.24	Bellise	47	S	500	53	18	18	27	46	16	18	23	S_500	FruiSet_2	0.888888888888889	NA
475	25.04.24	Bellise	47	S	500	53	18	18	27	46	16	18	23	S_500	FruiSet_3	1	NA
476	25.04.24	Bellise	47	S	500	53	18	18	27	46	16	18	23	S_500	FruiSet_4	0.851851851851852	NA
477	25.04.24	Bellise	48	S	750	16	22	8	15	16	15	5	15	S_750	FruiSet_1	1	NA
478	25.04.24	Bellise	48	S	750	16	22	8	15	16	15	5	15	S_750	FruiSet_2	0.681818181818182	NA
479	25.04.24	Bellise	48	S	750	16	22	8	15	16	15	5	15	S_750	FruiSet_3	0.625	NA
480	25.04.24	Bellise	48	S	750	16	22	8	15	16	15	5	15	S_750	FruiSet_4	1	NA
481	29.04.24	Bellise	7	Control	0	36	25	40	38	29	23	40	35	Control_0	FruiSet_1	0.805555555555556	NA
482	29.04.24	Bellise	7	Control	0	36	25	40	38	29	23	40	35	Control_0	FruiSet_2	0.92	NA
483	29.04.24	Bellise	7	Control	0	36	25	40	38	29	23	40	35	Control_0	FruiSet_3	1	NA
484	29.04.24	Bellise	7	Control	0	36	25	40	38	29	23	40	35	Control_0	FruiSet_4	0.921052631578947	NA
485	29.04.24	Bellise	11	F	500	21	31	50	26	14	29	42	24	F_500	FruiSet_1	0.666666666666667	NA
486	29.04.24	Bellise	11	F	500	21	31	50	26	14	29	42	24	F_500	FruiSet_2	0.935483870967742	NA
487	29.04.24	Bellise	11	F	500	21	31	50	26	14	29	42	24	F_500	FruiSet_3	0.84	NA
488	29.04.24	Bellise	11	F	500	21	31	50	26	14	29	42	24	F_500	FruiSet_4	0.923076923076923	NA
489	29.04.24	Bellise	12	F	750	19	20	16	20	18	12	12	19	F_750	FruiSet_1	0.947368421052632	NA
490	29.04.24	Bellise	12	F	750	19	20	16	20	18	12	12	19	F_750	FruiSet_2	0.6	NA
491	29.04.24	Bellise	12	F	750	19	20	16	20	18	12	12	19	F_750	FruiSet_3	0.75	NA
492	29.04.24	Bellise	12	F	750	19	20	16	20	18	12	12	19	F_750	FruiSet_4	0.95	NA
493	29.04.24	Bellise	14	S	500	15	19	12	12	8	18	10	11	S_500	FruiSet_1	0.533333333333333	NA
494	29.04.24	Bellise	14	S	500	15	19	12	12	8	18	10	11	S_500	FruiSet_2	0.947368421052632	NA
495	29.04.24	Bellise	14	S	500	15	19	12	12	8	18	10	11	S_500	FruiSet_3	0.833333333333333	NA
496	29.04.24	Bellise	14	S	500	15	19	12	12	8	18	10	11	S_500	FruiSet_4	0.916666666666667	NA
497	29.04.24	Bellise	15	S	750	30	23	20	18	29	22	19	18	S_750	FruiSet_1	0.966666666666667	NA
498	29.04.24	Bellise	15	S	750	30	23	20	18	29	22	19	18	S_750	FruiSet_2	0.956521739130435	NA
499	29.04.24	Bellise	15	S	750	30	23	20	18	29	22	19	18	S_750	FruiSet_3	0.95	NA
500	29.04.24	Bellise	15	S	750	30	23	20	18	29	22	19	18	S_750	FruiSet_4	1	NA
501	29.04.24	Bellise	18	Control	0	10	23	21	0	9	23	20	0	Control_0	FruiSet_1	0.9	NA
502	29.04.24	Bellise	18	Control	0	10	23	21	0	9	23	20	0	Control_0	FruiSet_2	1	NA
503	29.04.24	Bellise	18	Control	0	10	23	21	0	9	23	20	0	Control_0	FruiSet_3	0.952380952380952	NA
504	29.04.24	Bellise	18	Control	0	10	23	21	0	9	23	20	0	Control_0	FruiSet_4	NA	NA
505	29.04.24	Bellise	22	F	500	NA	37	28	19	0	33	21	16	F_500	FruiSet_1	NA	NA
506	29.04.24	Bellise	22	F	500	NA	37	28	19	0	33	21	16	F_500	FruiSet_2	0.891891891891892	NA
507	29.04.24	Bellise	22	F	500	NA	37	28	19	0	33	21	16	F_500	FruiSet_3	0.75	NA
508	29.04.24	Bellise	22	F	500	NA	37	28	19	0	33	21	16	F_500	FruiSet_4	0.842105263157895	NA
509	29.04.24	Bellise	23	F	750	29	51	0	20	27	42	0	19	F_750	FruiSet_1	0.931034482758621	NA
510	29.04.24	Bellise	23	F	750	29	51	0	20	27	42	0	19	F_750	FruiSet_2	0.823529411764706	NA
511	29.04.24	Bellise	23	F	750	29	51	0	20	27	42	0	19	F_750	FruiSet_3	NA	NA
512	29.04.24	Bellise	23	F	750	29	51	0	20	27	42	0	19	F_750	FruiSet_4	0.95	NA
513	29.04.24	Bellise	25	S	500	20	12	38	17	20	12	35	17	S_500	FruiSet_1	1	NA
514	29.04.24	Bellise	25	S	500	20	12	38	17	20	12	35	17	S_500	FruiSet_2	1	NA
515	29.04.24	Bellise	25	S	500	20	12	38	17	20	12	35	17	S_500	FruiSet_3	0.921052631578947	NA
516	29.04.24	Bellise	25	S	500	20	12	38	17	20	12	35	17	S_500	FruiSet_4	1	NA
517	29.04.24	Bellise	26	S	750	25	33	14	19	25	28	11	19	S_750	FruiSet_1	1	NA
518	29.04.24	Bellise	26	S	750	25	33	14	19	25	28	11	19	S_750	FruiSet_2	0.848484848484849	NA
519	29.04.24	Bellise	26	S	750	25	33	14	19	25	28	11	19	S_750	FruiSet_3	0.785714285714286	NA
520	29.04.24	Bellise	26	S	750	25	33	14	19	25	28	11	19	S_750	FruiSet_4	1	NA
521	29.04.24	Bellise	29	Control	0	22	15	32	21	22	15	32	21	Control_0	FruiSet_1	1	NA
522	29.04.24	Bellise	29	Control	0	22	15	32	21	22	15	32	21	Control_0	FruiSet_2	1	NA
523	29.04.24	Bellise	29	Control	0	22	15	32	21	22	15	32	21	Control_0	FruiSet_3	1	NA
524	29.04.24	Bellise	29	Control	0	22	15	32	21	22	15	32	21	Control_0	FruiSet_4	1	NA
525	29.04.24	Bellise	33	F	500	8	15	16	19	8	14	16	18	F_500	FruiSet_1	1	NA
526	29.04.24	Bellise	33	F	500	8	15	16	19	8	14	16	18	F_500	FruiSet_2	0.933333333333333	NA
527	29.04.24	Bellise	33	F	500	8	15	16	19	8	14	16	18	F_500	FruiSet_3	1	NA
528	29.04.24	Bellise	33	F	500	8	15	16	19	8	14	16	18	F_500	FruiSet_4	0.947368421052632	NA
529	29.04.24	Bellise	34	F	750	4	30	17	29	4	30	16	19	F_750	FruiSet_1	1	NA
530	29.04.24	Bellise	34	F	750	4	30	17	29	4	30	16	19	F_750	FruiSet_2	1	NA
531	29.04.24	Bellise	34	F	750	4	30	17	29	4	30	16	19	F_750	FruiSet_3	0.941176470588235	NA
532	29.04.24	Bellise	34	F	750	4	30	17	29	4	30	16	19	F_750	FruiSet_4	0.655172413793103	NA
533	29.04.24	Bellise	36	S	500	25	25	19	24	19	22	18	24	S_500	FruiSet_1	0.76	NA
534	29.04.24	Bellise	36	S	500	25	25	19	24	19	22	18	24	S_500	FruiSet_2	0.88	NA
535	29.04.24	Bellise	36	S	500	25	25	19	24	19	22	18	24	S_500	FruiSet_3	0.947368421052632	NA
536	29.04.24	Bellise	36	S	500	25	25	19	24	19	22	18	24	S_500	FruiSet_4	1	NA
537	29.04.24	Bellise	37	S	750	11	22	28	20	11	10	25	7	S_750	FruiSet_1	1	NA
538	29.04.24	Bellise	37	S	750	11	22	28	20	11	10	25	7	S_750	FruiSet_2	0.454545454545455	NA
539	29.04.24	Bellise	37	S	750	11	22	28	20	11	10	25	7	S_750	FruiSet_3	0.892857142857143	NA
540	29.04.24	Bellise	37	S	750	11	22	28	20	11	10	25	7	S_750	FruiSet_4	0.35	NA
541	29.04.24	Bellise	40	Control	0	30	57	21	22	30	57	21	20	Control_0	FruiSet_1	1	NA
542	29.04.24	Bellise	40	Control	0	30	57	21	22	30	57	21	20	Control_0	FruiSet_2	1	NA
543	29.04.24	Bellise	40	Control	0	30	57	21	22	30	57	21	20	Control_0	FruiSet_3	1	NA
544	29.04.24	Bellise	40	Control	0	30	57	21	22	30	57	21	20	Control_0	FruiSet_4	0.909090909090909	NA
545	29.04.24	Bellise	44	F	500	31	17	16	29	31	17	15	28	F_500	FruiSet_1	1	NA
546	29.04.24	Bellise	44	F	500	31	17	16	29	31	17	15	28	F_500	FruiSet_2	1	NA
547	29.04.24	Bellise	44	F	500	31	17	16	29	31	17	15	28	F_500	FruiSet_3	0.9375	NA
548	29.04.24	Bellise	44	F	500	31	17	16	29	31	17	15	28	F_500	FruiSet_4	0.96551724137931	NA
549	29.04.24	Bellise	45	F	750	13	24	19	31	12	22	16	25	F_750	FruiSet_1	0.923076923076923	NA
550	29.04.24	Bellise	45	F	750	13	24	19	31	12	22	16	25	F_750	FruiSet_2	0.916666666666667	NA
551	29.04.24	Bellise	45	F	750	13	24	19	31	12	22	16	25	F_750	FruiSet_3	0.842105263157895	NA
552	29.04.24	Bellise	45	F	750	13	24	19	31	12	22	16	25	F_750	FruiSet_4	0.806451612903226	NA
553	29.04.24	Bellise	47	S	500	39	22	16	24	39	21	16	24	S_500	FruiSet_1	1	NA
554	29.04.24	Bellise	47	S	500	39	22	16	24	39	21	16	24	S_500	FruiSet_2	0.954545454545455	NA
555	29.04.24	Bellise	47	S	500	39	22	16	24	39	21	16	24	S_500	FruiSet_3	1	NA
556	29.04.24	Bellise	47	S	500	39	22	16	24	39	21	16	24	S_500	FruiSet_4	1	NA
557	29.04.24	Bellise	48	S	750	16	21	8	16	16	19	7	16	S_750	FruiSet_1	1	NA
558	29.04.24	Bellise	48	S	750	16	21	8	16	16	19	7	16	S_750	FruiSet_2	0.904761904761905	NA
559	29.04.24	Bellise	48	S	750	16	21	8	16	16	19	7	16	S_750	FruiSet_3	0.875	NA
560	29.04.24	Bellise	48	S	750	16	21	8	16	16	19	7	16	S_750	FruiSet_4	1	NA
561	16.05.24	Bellise	7	Control	0	64	84	84	9	5	1	8	2	Control_0	FruiSet_1	0.078125	NA
562	16.05.24	Bellise	7	Control	0	64	84	84	9	5	1	8	2	Control_0	FruiSet_2	0.0119047619047619	NA
563	16.05.24	Bellise	7	Control	0	64	84	84	9	5	1	8	2	Control_0	FruiSet_3	0.0952380952380952	NA
564	16.05.24	Bellise	7	Control	0	64	84	84	9	5	1	8	2	Control_0	FruiSet_4	0.222222222222222	NA
565	16.05.24	Bellise	11	F	500	33	67	32	46	7	8	2	3	F_500	FruiSet_1	0.212121212121212	NA
566	16.05.24	Bellise	11	F	500	33	67	32	46	7	8	2	3	F_500	FruiSet_2	0.119402985074627	NA
567	16.05.24	Bellise	11	F	500	33	67	32	46	7	8	2	3	F_500	FruiSet_3	0.0625	NA
568	16.05.24	Bellise	11	F	500	33	67	32	46	7	8	2	3	F_500	FruiSet_4	0.0652173913043478	NA
569	16.05.24	Bellise	12	F	750	21	25	20	49	0	4	1	4	F_750	FruiSet_1	0	NA
570	16.05.24	Bellise	12	F	750	21	25	20	49	0	4	1	4	F_750	FruiSet_2	0.16	NA
571	16.05.24	Bellise	12	F	750	21	25	20	49	0	4	1	4	F_750	FruiSet_3	0.05	NA
572	16.05.24	Bellise	12	F	750	21	25	20	49	0	4	1	4	F_750	FruiSet_4	0.0816326530612245	NA
573	16.05.24	Bellise	14	S	500	39	39	25	46	3	2	0	0	S_500	FruiSet_1	0.0769230769230769	NA
574	16.05.24	Bellise	14	S	500	39	39	25	46	3	2	0	0	S_500	FruiSet_2	0.0512820512820513	NA
575	16.05.24	Bellise	14	S	500	39	39	25	46	3	2	0	0	S_500	FruiSet_3	0	NA
576	16.05.24	Bellise	14	S	500	39	39	25	46	3	2	0	0	S_500	FruiSet_4	0	NA
577	16.05.24	Bellise	15	S	750	35	53	84	35	9	0	4	1	S_750	FruiSet_1	0.257142857142857	NA
578	16.05.24	Bellise	15	S	750	35	53	84	35	9	0	4	1	S_750	FruiSet_2	0	NA
579	16.05.24	Bellise	15	S	750	35	53	84	35	9	0	4	1	S_750	FruiSet_3	0.0476190476190476	NA
580	16.05.24	Bellise	15	S	750	35	53	84	35	9	0	4	1	S_750	FruiSet_4	0.0285714285714286	NA
581	16.05.24	Bellise	18	Control	0	42	10	67	24	2	4	0	0	Control_0	FruiSet_1	0.0476190476190476	NA
582	16.05.24	Bellise	18	Control	0	42	10	67	24	2	4	0	0	Control_0	FruiSet_2	0.4	NA
583	16.05.24	Bellise	18	Control	0	42	10	67	24	2	4	0	0	Control_0	FruiSet_3	0	NA
584	16.05.24	Bellise	18	Control	0	42	10	67	24	2	4	0	0	Control_0	FruiSet_4	0	NA
585	16.05.24	Bellise	22	F	500	56	56	56	42	4	3	1	0	F_500	FruiSet_1	0.0714285714285714	NA
586	16.05.24	Bellise	22	F	500	56	56	56	42	4	3	1	0	F_500	FruiSet_2	0.0535714285714286	NA
587	16.05.24	Bellise	22	F	500	56	56	56	42	4	3	1	0	F_500	FruiSet_3	0.0178571428571429	NA
588	16.05.24	Bellise	22	F	500	56	56	56	42	4	3	1	0	F_500	FruiSet_4	0	NA
589	16.05.24	Bellise	23	F	750	49	56	46	60	3	0	1	0	F_750	FruiSet_1	0.0612244897959184	NA
590	16.05.24	Bellise	23	F	750	49	56	46	60	3	0	1	0	F_750	FruiSet_2	0	NA
591	16.05.24	Bellise	23	F	750	49	56	46	60	3	0	1	0	F_750	FruiSet_3	0.0217391304347826	NA
592	16.05.24	Bellise	23	F	750	49	56	46	60	3	0	1	0	F_750	FruiSet_4	0	NA
593	16.05.24	Bellise	25	S	500	32	56	32	21	0	1	0	14	S_500	FruiSet_1	0	NA
594	16.05.24	Bellise	25	S	500	32	56	32	21	0	1	0	14	S_500	FruiSet_2	0.0178571428571429	NA
595	16.05.24	Bellise	25	S	500	32	56	32	21	0	1	0	14	S_500	FruiSet_3	0	NA
596	16.05.24	Bellise	25	S	500	32	56	32	21	0	1	0	14	S_500	FruiSet_4	0.666666666666667	NA
597	16.05.24	Bellise	26	S	750	32	98	53	74	7	1	3	3	S_750	FruiSet_1	0.21875	NA
598	16.05.24	Bellise	26	S	750	32	98	53	74	7	1	3	3	S_750	FruiSet_2	0.0102040816326531	NA
599	16.05.24	Bellise	26	S	750	32	98	53	74	7	1	3	3	S_750	FruiSet_3	0.0566037735849057	NA
600	16.05.24	Bellise	26	S	750	32	98	53	74	7	1	3	3	S_750	FruiSet_4	0.0405405405405405	NA
601	16.05.24	Bellise	29	Control	0	27	35	23	38	0	0	7	1	Control_0	FruiSet_1	0	NA
602	16.05.24	Bellise	29	Control	0	27	35	23	38	0	0	7	1	Control_0	FruiSet_2	0	NA
603	16.05.24	Bellise	29	Control	0	27	35	23	38	0	0	7	1	Control_0	FruiSet_3	0.304347826086957	NA
604	16.05.24	Bellise	29	Control	0	27	35	23	38	0	0	7	1	Control_0	FruiSet_4	0.0263157894736842	NA
605	16.05.24	Bellise	33	F	500	60	46	25	28	1	5	2	4	F_500	FruiSet_1	0.0166666666666667	NA
606	16.05.24	Bellise	33	F	500	60	46	25	28	1	5	2	4	F_500	FruiSet_2	0.108695652173913	NA
607	16.05.24	Bellise	33	F	500	60	46	25	28	1	5	2	4	F_500	FruiSet_3	0.08	NA
608	16.05.24	Bellise	33	F	500	60	46	25	28	1	5	2	4	F_500	FruiSet_4	0.142857142857143	NA
609	16.05.24	Bellise	34	F	750	42	67	98	74	0	0	4	0	F_750	FruiSet_1	0	NA
610	16.05.24	Bellise	34	F	750	42	67	98	74	0	0	4	0	F_750	FruiSet_2	0	NA
611	16.05.24	Bellise	34	F	750	42	67	98	74	0	0	4	0	F_750	FruiSet_3	0.0408163265306122	NA
612	16.05.24	Bellise	34	F	750	42	67	98	74	0	0	4	0	F_750	FruiSet_4	0	NA
613	16.05.24	Bellise	36	S	500	21	25	49	46	5	1	6	3	S_500	FruiSet_1	0.238095238095238	NA
614	16.05.24	Bellise	36	S	500	21	25	49	46	5	1	6	3	S_500	FruiSet_2	0.04	NA
615	16.05.24	Bellise	36	S	500	21	25	49	46	5	1	6	3	S_500	FruiSet_3	0.122448979591837	NA
616	16.05.24	Bellise	36	S	500	21	25	49	46	5	1	6	3	S_500	FruiSet_4	0.0652173913043478	NA
617	16.05.24	Bellise	37	S	750	56	46	56	60	1	11	2	12	S_750	FruiSet_1	0.0178571428571429	NA
618	16.05.24	Bellise	37	S	750	56	46	56	60	1	11	2	12	S_750	FruiSet_2	0.239130434782609	NA
619	16.05.24	Bellise	37	S	750	56	46	56	60	1	11	2	12	S_750	FruiSet_3	0.0357142857142857	NA
620	16.05.24	Bellise	37	S	750	56	46	56	60	1	11	2	12	S_750	FruiSet_4	0.2	NA
621	16.05.24	Bellise	40	Control	0	35	42	24	49	5	3	1	2	Control_0	FruiSet_1	0.142857142857143	NA
622	16.05.24	Bellise	40	Control	0	35	42	24	49	5	3	1	2	Control_0	FruiSet_2	0.0714285714285714	NA
623	16.05.24	Bellise	40	Control	0	35	42	24	49	5	3	1	2	Control_0	FruiSet_3	0.0416666666666667	NA
624	16.05.24	Bellise	40	Control	0	35	42	24	49	5	3	1	2	Control_0	FruiSet_4	0.0408163265306122	NA
625	16.05.24	Bellise	44	F	500	84	35	35	39	5	15	3	2	F_500	FruiSet_1	0.0595238095238095	NA
626	16.05.24	Bellise	44	F	500	84	35	35	39	5	15	3	2	F_500	FruiSet_2	0.428571428571429	NA
627	16.05.24	Bellise	44	F	500	84	35	35	39	5	15	3	2	F_500	FruiSet_3	0.0857142857142857	NA
628	16.05.24	Bellise	44	F	500	84	35	35	39	5	15	3	2	F_500	FruiSet_4	0.0512820512820513	NA
629	16.05.24	Bellise	45	F	750	74	53	28	74	3	0	0	0	F_750	FruiSet_1	0.0405405405405405	NA
630	16.05.24	Bellise	45	F	750	74	53	28	74	3	0	0	0	F_750	FruiSet_2	0	NA
631	16.05.24	Bellise	45	F	750	74	53	28	74	3	0	0	0	F_750	FruiSet_3	0	NA
632	16.05.24	Bellise	45	F	750	74	53	28	74	3	0	0	0	F_750	FruiSet_4	0	NA
633	16.05.24	Bellise	47	S	500	49	42	53	46	4	1	0	2	S_500	FruiSet_1	0.0816326530612245	NA
634	16.05.24	Bellise	47	S	500	49	42	53	46	4	1	0	2	S_500	FruiSet_2	0.0238095238095238	NA
635	16.05.24	Bellise	47	S	500	49	42	53	46	4	1	0	2	S_500	FruiSet_3	0	NA
636	16.05.24	Bellise	47	S	500	49	42	53	46	4	1	0	2	S_500	FruiSet_4	0.0434782608695652	NA
637	16.05.24	Bellise	48	S	750	49	60	49	14	2	8	1	1	S_750	FruiSet_1	0.0408163265306122	NA
638	16.05.24	Bellise	48	S	750	49	60	49	14	2	8	1	1	S_750	FruiSet_2	0.133333333333333	NA
639	16.05.24	Bellise	48	S	750	49	60	49	14	2	8	1	1	S_750	FruiSet_3	0.0204081632653061	NA
640	16.05.24	Bellise	48	S	750	49	60	49	14	2	8	1	1	S_750	FruiSet_4	0.0714285714285714	NA
641	07.06.24	Bellise	7	Control	0	64	84	84	9	0	1	0	0	Control_0	FruiSet_1	0	NA
642	07.06.24	Bellise	7	Control	0	64	84	84	9	0	1	0	0	Control_0	FruiSet_2	0.0119047619047619	NA
643	07.06.24	Bellise	7	Control	0	64	84	84	9	0	1	0	0	Control_0	FruiSet_3	0	NA
644	07.06.24	Bellise	7	Control	0	64	84	84	9	0	1	0	0	Control_0	FruiSet_4	0	NA
645	07.06.24	Bellise	11	F	500	33	67	32	46	6	0	2	0	F_500	FruiSet_1	0.181818181818182	NA
646	07.06.24	Bellise	11	F	500	33	67	32	46	6	0	2	0	F_500	FruiSet_2	0	NA
647	07.06.24	Bellise	11	F	500	33	67	32	46	6	0	2	0	F_500	FruiSet_3	0.0625	NA
648	07.06.24	Bellise	11	F	500	33	67	32	46	6	0	2	0	F_500	FruiSet_4	0	NA
649	07.06.24	Bellise	12	F	750	21	25	20	49	0	0	0	3	F_750	FruiSet_1	0	NA
650	07.06.24	Bellise	12	F	750	21	25	20	49	0	0	0	3	F_750	FruiSet_2	0	NA
651	07.06.24	Bellise	12	F	750	21	25	20	49	0	0	0	3	F_750	FruiSet_3	0	NA
652	07.06.24	Bellise	12	F	750	21	25	20	49	0	0	0	3	F_750	FruiSet_4	0.0612244897959184	NA
653	07.06.24	Bellise	14	S	500	39	39	25	46	1	0	0	0	S_500	FruiSet_1	0.0256410256410256	NA
654	07.06.24	Bellise	14	S	500	39	39	25	46	1	0	0	0	S_500	FruiSet_2	0	NA
655	07.06.24	Bellise	14	S	500	39	39	25	46	1	0	0	0	S_500	FruiSet_3	0	NA
656	07.06.24	Bellise	14	S	500	39	39	25	46	1	0	0	0	S_500	FruiSet_4	0	NA
657	07.06.24	Bellise	15	S	750	35	53	84	35	2	0	0	0	S_750	FruiSet_1	0.0571428571428571	NA
658	07.06.24	Bellise	15	S	750	35	53	84	35	2	0	0	0	S_750	FruiSet_2	0	NA
659	07.06.24	Bellise	15	S	750	35	53	84	35	2	0	0	0	S_750	FruiSet_3	0	NA
660	07.06.24	Bellise	15	S	750	35	53	84	35	2	0	0	0	S_750	FruiSet_4	0	NA
661	07.06.24	Bellise	18	Control	0	42	10	67	24	0	0	0	0	Control_0	FruiSet_1	0	NA
662	07.06.24	Bellise	18	Control	0	42	10	67	24	0	0	0	0	Control_0	FruiSet_2	0	NA
663	07.06.24	Bellise	18	Control	0	42	10	67	24	0	0	0	0	Control_0	FruiSet_3	0	NA
664	07.06.24	Bellise	18	Control	0	42	10	67	24	0	0	0	0	Control_0	FruiSet_4	0	NA
665	07.06.24	Bellise	22	F	500	56	56	56	42	0	4	0	0	F_500	FruiSet_1	0	NA
666	07.06.24	Bellise	22	F	500	56	56	56	42	0	4	0	0	F_500	FruiSet_2	0.0714285714285714	NA
667	07.06.24	Bellise	22	F	500	56	56	56	42	0	4	0	0	F_500	FruiSet_3	0	NA
668	07.06.24	Bellise	22	F	500	56	56	56	42	0	4	0	0	F_500	FruiSet_4	0	NA
669	07.06.24	Bellise	23	F	750	49	56	46	60	0	0	0	0	F_750	FruiSet_1	0	NA
670	07.06.24	Bellise	23	F	750	49	56	46	60	0	0	0	0	F_750	FruiSet_2	0	NA
671	07.06.24	Bellise	23	F	750	49	56	46	60	0	0	0	0	F_750	FruiSet_3	0	NA
672	07.06.24	Bellise	23	F	750	49	56	46	60	0	0	0	0	F_750	FruiSet_4	0	NA
673	07.06.24	Bellise	25	S	500	32	56	32	21	0	0	0	5	S_500	FruiSet_1	0	NA
674	07.06.24	Bellise	25	S	500	32	56	32	21	0	0	0	5	S_500	FruiSet_2	0	NA
675	07.06.24	Bellise	25	S	500	32	56	32	21	0	0	0	5	S_500	FruiSet_3	0	NA
676	07.06.24	Bellise	25	S	500	32	56	32	21	0	0	0	5	S_500	FruiSet_4	0.238095238095238	NA
677	07.06.24	Bellise	26	S	750	32	98	53	74	0	1	0	1	S_750	FruiSet_1	0	NA
678	07.06.24	Bellise	26	S	750	32	98	53	74	0	1	0	1	S_750	FruiSet_2	0.0102040816326531	NA
679	07.06.24	Bellise	26	S	750	32	98	53	74	0	1	0	1	S_750	FruiSet_3	0	NA
680	07.06.24	Bellise	26	S	750	32	98	53	74	0	1	0	1	S_750	FruiSet_4	0.0135135135135135	NA
681	07.06.24	Bellise	29	Control	0	27	35	23	38	0	0	1	0	Control_0	FruiSet_1	0	NA
682	07.06.24	Bellise	29	Control	0	27	35	23	38	0	0	1	0	Control_0	FruiSet_2	0	NA
683	07.06.24	Bellise	29	Control	0	27	35	23	38	0	0	1	0	Control_0	FruiSet_3	0.0434782608695652	NA
684	07.06.24	Bellise	29	Control	0	27	35	23	38	0	0	1	0	Control_0	FruiSet_4	0	NA
685	07.06.24	Bellise	33	F	500	60	46	25	28	0	0	0	1	F_500	FruiSet_1	0	NA
686	07.06.24	Bellise	33	F	500	60	46	25	28	0	0	0	1	F_500	FruiSet_2	0	NA
687	07.06.24	Bellise	33	F	500	60	46	25	28	0	0	0	1	F_500	FruiSet_3	0	NA
688	07.06.24	Bellise	33	F	500	60	46	25	28	0	0	0	1	F_500	FruiSet_4	0.0357142857142857	NA
689	07.06.24	Bellise	34	F	750	42	67	98	74	0	0	0	2	F_750	FruiSet_1	0	NA
690	07.06.24	Bellise	34	F	750	42	67	98	74	0	0	0	2	F_750	FruiSet_2	0	NA
691	07.06.24	Bellise	34	F	750	42	67	98	74	0	0	0	2	F_750	FruiSet_3	0	NA
692	07.06.24	Bellise	34	F	750	42	67	98	74	0	0	0	2	F_750	FruiSet_4	0.027027027027027	NA
693	07.06.24	Bellise	36	S	500	21	25	49	46	0	0	0	0	S_500	FruiSet_1	0	NA
694	07.06.24	Bellise	36	S	500	21	25	49	46	0	0	0	0	S_500	FruiSet_2	0	NA
695	07.06.24	Bellise	36	S	500	21	25	49	46	0	0	0	0	S_500	FruiSet_3	0	NA
696	07.06.24	Bellise	36	S	500	21	25	49	46	0	0	0	0	S_500	FruiSet_4	0	NA
697	07.06.24	Bellise	37	S	750	56	46	56	60	0	2	0	4	S_750	FruiSet_1	0	NA
698	07.06.24	Bellise	37	S	750	56	46	56	60	0	2	0	4	S_750	FruiSet_2	0.0434782608695652	NA
699	07.06.24	Bellise	37	S	750	56	46	56	60	0	2	0	4	S_750	FruiSet_3	0	NA
700	07.06.24	Bellise	37	S	750	56	46	56	60	0	2	0	4	S_750	FruiSet_4	0.0666666666666667	NA
701	07.06.24	Bellise	40	Control	0	35	42	24	49	0	0	0	0	Control_0	FruiSet_1	0	NA
702	07.06.24	Bellise	40	Control	0	35	42	24	49	0	0	0	0	Control_0	FruiSet_2	0	NA
703	07.06.24	Bellise	40	Control	0	35	42	24	49	0	0	0	0	Control_0	FruiSet_3	0	NA
704	07.06.24	Bellise	40	Control	0	35	42	24	49	0	0	0	0	Control_0	FruiSet_4	0	NA
705	07.06.24	Bellise	44	F	500	84	35	35	39	0	3	0	0	F_500	FruiSet_1	0	NA
706	07.06.24	Bellise	44	F	500	84	35	35	39	0	3	0	0	F_500	FruiSet_2	0.0857142857142857	NA
707	07.06.24	Bellise	44	F	500	84	35	35	39	0	3	0	0	F_500	FruiSet_3	0	NA
708	07.06.24	Bellise	44	F	500	84	35	35	39	0	3	0	0	F_500	FruiSet_4	0	NA
709	07.06.24	Bellise	45	F	750	74	53	28	74	0	2	0	0	F_750	FruiSet_1	0	NA
710	07.06.24	Bellise	45	F	750	74	53	28	74	0	2	0	0	F_750	FruiSet_2	0.0377358490566038	NA
711	07.06.24	Bellise	45	F	750	74	53	28	74	0	2	0	0	F_750	FruiSet_3	0	NA
712	07.06.24	Bellise	45	F	750	74	53	28	74	0	2	0	0	F_750	FruiSet_4	0	NA
713	07.06.24	Bellise	47	S	500	49	42	53	46	1	1	0	2	S_500	FruiSet_1	0.0204081632653061	NA
714	07.06.24	Bellise	47	S	500	49	42	53	46	1	1	0	2	S_500	FruiSet_2	0.0238095238095238	NA
715	07.06.24	Bellise	47	S	500	49	42	53	46	1	1	0	2	S_500	FruiSet_3	0	NA
716	07.06.24	Bellise	47	S	500	49	42	53	46	1	1	0	2	S_500	FruiSet_4	0.0434782608695652	NA
717	07.06.24	Bellise	48	S	750	49	60	49	14	0	0	0	1	S_750	FruiSet_1	0	NA
718	07.06.24	Bellise	48	S	750	49	60	49	14	0	0	0	1	S_750	FruiSet_2	0	NA
719	07.06.24	Bellise	48	S	750	49	60	49	14	0	0	0	1	S_750	FruiSet_3	0	NA
720	07.06.24	Bellise	48	S	750	49	60	49	14	0	0	0	1	S_750	FruiSet_4	0.0714285714285714	NA
721	01.04.24	Kordia	7	Control	0	64	84	84	9	0	0	0	0	Control_0	FruiSet_1	0	NA
722	01.04.24	Kordia	7	Control	0	64	84	84	9	0	0	0	0	Control_0	FruiSet_2	0	NA
723	01.04.24	Kordia	7	Control	0	64	84	84	9	0	0	0	0	Control_0	FruiSet_3	0	NA
724	01.04.24	Kordia	7	Control	0	64	84	84	9	0	0	0	0	Control_0	FruiSet_4	0	NA
725	01.04.24	Kordia	11	F	500	33	67	32	46	0	0	0	0	F_500	FruiSet_1	0	NA
726	01.04.24	Kordia	11	F	500	33	67	32	46	0	0	0	0	F_500	FruiSet_2	0	NA
727	01.04.24	Kordia	11	F	500	33	67	32	46	0	0	0	0	F_500	FruiSet_3	0	NA
728	01.04.24	Kordia	11	F	500	33	67	32	46	0	0	0	0	F_500	FruiSet_4	0	NA
729	01.04.24	Kordia	12	F	750	21	25	20	49	0	0	0	0	F_750	FruiSet_1	0	NA
730	01.04.24	Kordia	12	F	750	21	25	20	49	0	0	0	0	F_750	FruiSet_2	0	NA
731	01.04.24	Kordia	12	F	750	21	25	20	49	0	0	0	0	F_750	FruiSet_3	0	NA
732	01.04.24	Kordia	12	F	750	21	25	20	49	0	0	0	0	F_750	FruiSet_4	0	NA
733	01.04.24	Kordia	14	S	500	39	39	25	46	0	0	0	0	S_500	FruiSet_1	0	NA
734	01.04.24	Kordia	14	S	500	39	39	25	46	0	0	0	0	S_500	FruiSet_2	0	NA
735	01.04.24	Kordia	14	S	500	39	39	25	46	0	0	0	0	S_500	FruiSet_3	0	NA
736	01.04.24	Kordia	14	S	500	39	39	25	46	0	0	0	0	S_500	FruiSet_4	0	NA
737	01.04.24	Kordia	15	S	750	35	53	84	35	0	0	0	0	S_750	FruiSet_1	0	NA
738	01.04.24	Kordia	15	S	750	35	53	84	35	0	0	0	0	S_750	FruiSet_2	0	NA
739	01.04.24	Kordia	15	S	750	35	53	84	35	0	0	0	0	S_750	FruiSet_3	0	NA
740	01.04.24	Kordia	15	S	750	35	53	84	35	0	0	0	0	S_750	FruiSet_4	0	NA
741	01.04.24	Kordia	18	Control	0	42	10	67	24	0	0	0	0	Control_0	FruiSet_1	0	NA
742	01.04.24	Kordia	18	Control	0	42	10	67	24	0	0	0	0	Control_0	FruiSet_2	0	NA
743	01.04.24	Kordia	18	Control	0	42	10	67	24	0	0	0	0	Control_0	FruiSet_3	0	NA
744	01.04.24	Kordia	18	Control	0	42	10	67	24	0	0	0	0	Control_0	FruiSet_4	0	NA
745	01.04.24	Kordia	22	F	500	56	56	56	42	0	0	0	0	F_500	FruiSet_1	0	NA
746	01.04.24	Kordia	22	F	500	56	56	56	42	0	0	0	0	F_500	FruiSet_2	0	NA
747	01.04.24	Kordia	22	F	500	56	56	56	42	0	0	0	0	F_500	FruiSet_3	0	NA
748	01.04.24	Kordia	22	F	500	56	56	56	42	0	0	0	0	F_500	FruiSet_4	0	NA
749	01.04.24	Kordia	23	F	750	49	56	46	60	0	0	0	0	F_750	FruiSet_1	0	NA
750	01.04.24	Kordia	23	F	750	49	56	46	60	0	0	0	0	F_750	FruiSet_2	0	NA
751	01.04.24	Kordia	23	F	750	49	56	46	60	0	0	0	0	F_750	FruiSet_3	0	NA
752	01.04.24	Kordia	23	F	750	49	56	46	60	0	0	0	0	F_750	FruiSet_4	0	NA
753	01.04.24	Kordia	25	S	500	32	56	32	21	0	0	0	0	S_500	FruiSet_1	0	NA
754	01.04.24	Kordia	25	S	500	32	56	32	21	0	0	0	0	S_500	FruiSet_2	0	NA
755	01.04.24	Kordia	25	S	500	32	56	32	21	0	0	0	0	S_500	FruiSet_3	0	NA
756	01.04.24	Kordia	25	S	500	32	56	32	21	0	0	0	0	S_500	FruiSet_4	0	NA
757	01.04.24	Kordia	26	S	750	32	98	53	74	0	0	0	0	S_750	FruiSet_1	0	NA
758	01.04.24	Kordia	26	S	750	32	98	53	74	0	0	0	0	S_750	FruiSet_2	0	NA
759	01.04.24	Kordia	26	S	750	32	98	53	74	0	0	0	0	S_750	FruiSet_3	0	NA
760	01.04.24	Kordia	26	S	750	32	98	53	74	0	0	0	0	S_750	FruiSet_4	0	NA
761	01.04.24	Kordia	29	Control	0	27	35	23	38	0	0	0	0	Control_0	FruiSet_1	0	NA
762	01.04.24	Kordia	29	Control	0	27	35	23	38	0	0	0	0	Control_0	FruiSet_2	0	NA
763	01.04.24	Kordia	29	Control	0	27	35	23	38	0	0	0	0	Control_0	FruiSet_3	0	NA
764	01.04.24	Kordia	29	Control	0	27	35	23	38	0	0	0	0	Control_0	FruiSet_4	0	NA
765	01.04.24	Kordia	33	F	500	60	46	25	28	0	0	0	0	F_500	FruiSet_1	0	NA
766	01.04.24	Kordia	33	F	500	60	46	25	28	0	0	0	0	F_500	FruiSet_2	0	NA
767	01.04.24	Kordia	33	F	500	60	46	25	28	0	0	0	0	F_500	FruiSet_3	0	NA
768	01.04.24	Kordia	33	F	500	60	46	25	28	0	0	0	0	F_500	FruiSet_4	0	NA
769	01.04.24	Kordia	34	F	750	42	67	98	74	0	0	0	0	F_750	FruiSet_1	0	NA
770	01.04.24	Kordia	34	F	750	42	67	98	74	0	0	0	0	F_750	FruiSet_2	0	NA
771	01.04.24	Kordia	34	F	750	42	67	98	74	0	0	0	0	F_750	FruiSet_3	0	NA
772	01.04.24	Kordia	34	F	750	42	67	98	74	0	0	0	0	F_750	FruiSet_4	0	NA
773	01.04.24	Kordia	36	S	500	21	25	49	46	0	0	0	0	S_500	FruiSet_1	0	NA
774	01.04.24	Kordia	36	S	500	21	25	49	46	0	0	0	0	S_500	FruiSet_2	0	NA
775	01.04.24	Kordia	36	S	500	21	25	49	46	0	0	0	0	S_500	FruiSet_3	0	NA
776	01.04.24	Kordia	36	S	500	21	25	49	46	0	0	0	0	S_500	FruiSet_4	0	NA
777	01.04.24	Kordia	37	S	750	56	46	56	60	0	0	0	0	S_750	FruiSet_1	0	NA
778	01.04.24	Kordia	37	S	750	56	46	56	60	0	0	0	0	S_750	FruiSet_2	0	NA
779	01.04.24	Kordia	37	S	750	56	46	56	60	0	0	0	0	S_750	FruiSet_3	0	NA
780	01.04.24	Kordia	37	S	750	56	46	56	60	0	0	0	0	S_750	FruiSet_4	0	NA
781	01.04.24	Kordia	40	Control	0	35	42	24	49	0	0	0	0	Control_0	FruiSet_1	0	NA
782	01.04.24	Kordia	40	Control	0	35	42	24	49	0	0	0	0	Control_0	FruiSet_2	0	NA
783	01.04.24	Kordia	40	Control	0	35	42	24	49	0	0	0	0	Control_0	FruiSet_3	0	NA
784	01.04.24	Kordia	40	Control	0	35	42	24	49	0	0	0	0	Control_0	FruiSet_4	0	NA
785	01.04.24	Kordia	44	F	500	84	35	35	39	0	0	0	0	F_500	FruiSet_1	0	NA
786	01.04.24	Kordia	44	F	500	84	35	35	39	0	0	0	0	F_500	FruiSet_2	0	NA
787	01.04.24	Kordia	44	F	500	84	35	35	39	0	0	0	0	F_500	FruiSet_3	0	NA
788	01.04.24	Kordia	44	F	500	84	35	35	39	0	0	0	0	F_500	FruiSet_4	0	NA
789	01.04.24	Kordia	45	F	750	74	53	28	74	0	0	0	0	F_750	FruiSet_1	0	NA
790	01.04.24	Kordia	45	F	750	74	53	28	74	0	0	0	0	F_750	FruiSet_2	0	NA
791	01.04.24	Kordia	45	F	750	74	53	28	74	0	0	0	0	F_750	FruiSet_3	0	NA
792	01.04.24	Kordia	45	F	750	74	53	28	74	0	0	0	0	F_750	FruiSet_4	0	NA
793	01.04.24	Kordia	47	S	500	49	42	53	46	0	0	0	0	S_500	FruiSet_1	0	NA
794	01.04.24	Kordia	47	S	500	49	42	53	46	0	0	0	0	S_500	FruiSet_2	0	NA
795	01.04.24	Kordia	47	S	500	49	42	53	46	0	0	0	0	S_500	FruiSet_3	0	NA
796	01.04.24	Kordia	47	S	500	49	42	53	46	0	0	0	0	S_500	FruiSet_4	0	NA
797	01.04.24	Kordia	48	S	750	49	60	49	14	0	0	0	0	S_750	FruiSet_1	0	NA
798	01.04.24	Kordia	48	S	750	49	60	49	14	0	0	0	0	S_750	FruiSet_2	0	NA
799	01.04.24	Kordia	48	S	750	49	60	49	14	0	0	0	0	S_750	FruiSet_3	0	NA
800	01.04.24	Kordia	48	S	750	49	60	49	14	0	0	0	0	S_750	FruiSet_4	0	NA
801	09.04.24	Kordia	7	Control	0	51	73	69	11	0	0	0	0	Control_0	FruiSet_1	0	NA
802	09.04.24	Kordia	7	Control	0	51	73	69	11	0	0	0	0	Control_0	FruiSet_2	0	NA
803	09.04.24	Kordia	7	Control	0	51	73	69	11	0	0	0	0	Control_0	FruiSet_3	0	NA
804	09.04.24	Kordia	7	Control	0	51	73	69	11	0	0	0	0	Control_0	FruiSet_4	0	NA
805	09.04.24	Kordia	11	F	500	26	45	32	33	0	0	0	0	F_500	FruiSet_1	0	NA
806	09.04.24	Kordia	11	F	500	26	45	32	33	0	0	0	0	F_500	FruiSet_2	0	NA
807	09.04.24	Kordia	11	F	500	26	45	32	33	0	0	0	0	F_500	FruiSet_3	0	NA
808	09.04.24	Kordia	11	F	500	26	45	32	33	0	0	0	0	F_500	FruiSet_4	0	NA
809	09.04.24	Kordia	12	F	750	15	27	22	54	0	0	0	0	F_750	FruiSet_1	0	NA
810	09.04.24	Kordia	12	F	750	15	27	22	54	0	0	0	0	F_750	FruiSet_2	0	NA
811	09.04.24	Kordia	12	F	750	15	27	22	54	0	0	0	0	F_750	FruiSet_3	0	NA
812	09.04.24	Kordia	12	F	750	15	27	22	54	0	0	0	0	F_750	FruiSet_4	0	NA
813	09.04.24	Kordia	14	S	500	54	19	57	0	0	0	0	0	S_500	FruiSet_1	0	NA
814	09.04.24	Kordia	14	S	500	54	19	57	0	0	0	0	0	S_500	FruiSet_2	0	NA
815	09.04.24	Kordia	14	S	500	54	19	57	0	0	0	0	0	S_500	FruiSet_3	0	NA
816	09.04.24	Kordia	14	S	500	54	19	57	0	0	0	0	0	S_500	FruiSet_4	NA	NA
817	09.04.24	Kordia	15	S	750	48	66	41	35	0	0	0	0	S_750	FruiSet_1	0	NA
818	09.04.24	Kordia	15	S	750	48	66	41	35	0	0	0	0	S_750	FruiSet_2	0	NA
819	09.04.24	Kordia	15	S	750	48	66	41	35	0	0	0	0	S_750	FruiSet_3	0	NA
820	09.04.24	Kordia	15	S	750	48	66	41	35	0	0	0	0	S_750	FruiSet_4	0	NA
821	09.04.24	Kordia	18	Control	0	33	9	38	41	0	0	0	0	Control_0	FruiSet_1	0	NA
822	09.04.24	Kordia	18	Control	0	33	9	38	41	0	0	0	0	Control_0	FruiSet_2	0	NA
823	09.04.24	Kordia	18	Control	0	33	9	38	41	0	0	0	0	Control_0	FruiSet_3	0	NA
824	09.04.24	Kordia	18	Control	0	33	9	38	41	0	0	0	0	Control_0	FruiSet_4	0	NA
825	09.04.24	Kordia	22	F	500	19	50	24	34	0	0	0	0	F_500	FruiSet_1	0	NA
826	09.04.24	Kordia	22	F	500	19	50	24	34	0	0	0	0	F_500	FruiSet_2	0	NA
827	09.04.24	Kordia	22	F	500	19	50	24	34	0	0	0	0	F_500	FruiSet_3	0	NA
828	09.04.24	Kordia	22	F	500	19	50	24	34	0	0	0	0	F_500	FruiSet_4	0	NA
829	09.04.24	Kordia	23	F	750	50	53	13	30	0	0	0	0	F_750	FruiSet_1	0	NA
830	09.04.24	Kordia	23	F	750	50	53	13	30	0	0	0	0	F_750	FruiSet_2	0	NA
831	09.04.24	Kordia	23	F	750	50	53	13	30	0	0	0	0	F_750	FruiSet_3	0	NA
832	09.04.24	Kordia	23	F	750	50	53	13	30	0	0	0	0	F_750	FruiSet_4	0	NA
833	09.04.24	Kordia	25	S	500	8	61	66	17	0	0	0	0	S_500	FruiSet_1	0	NA
834	09.04.24	Kordia	25	S	500	8	61	66	17	0	0	0	0	S_500	FruiSet_2	0	NA
835	09.04.24	Kordia	25	S	500	8	61	66	17	0	0	0	0	S_500	FruiSet_3	0	NA
836	09.04.24	Kordia	25	S	500	8	61	66	17	0	0	0	0	S_500	FruiSet_4	0	NA
837	09.04.24	Kordia	26	S	750	33	58	17	56	0	0	0	0	S_750	FruiSet_1	0	NA
838	09.04.24	Kordia	26	S	750	33	58	17	56	0	0	0	0	S_750	FruiSet_2	0	NA
839	09.04.24	Kordia	26	S	750	33	58	17	56	0	0	0	0	S_750	FruiSet_3	0	NA
840	09.04.24	Kordia	26	S	750	33	58	17	56	0	0	0	0	S_750	FruiSet_4	0	NA
841	09.04.24	Kordia	29	Control	0	40	36	14	45	0	0	0	0	Control_0	FruiSet_1	0	NA
842	09.04.24	Kordia	29	Control	0	40	36	14	45	0	0	0	0	Control_0	FruiSet_2	0	NA
843	09.04.24	Kordia	29	Control	0	40	36	14	45	0	0	0	0	Control_0	FruiSet_3	0	NA
844	09.04.24	Kordia	29	Control	0	40	36	14	45	0	0	0	0	Control_0	FruiSet_4	0	NA
845	09.04.24	Kordia	33	F	500	44	39	18	23	0	0	0	0	F_500	FruiSet_1	0	NA
846	09.04.24	Kordia	33	F	500	44	39	18	23	0	0	0	0	F_500	FruiSet_2	0	NA
847	09.04.24	Kordia	33	F	500	44	39	18	23	0	0	0	0	F_500	FruiSet_3	0	NA
848	09.04.24	Kordia	33	F	500	44	39	18	23	0	0	0	0	F_500	FruiSet_4	0	NA
849	09.04.24	Kordia	34	F	750	29	49	63	40	0	0	0	0	F_750	FruiSet_1	0	NA
850	09.04.24	Kordia	34	F	750	29	49	63	40	0	0	0	0	F_750	FruiSet_2	0	NA
851	09.04.24	Kordia	34	F	750	29	49	63	40	0	0	0	0	F_750	FruiSet_3	0	NA
852	09.04.24	Kordia	34	F	750	29	49	63	40	0	0	0	0	F_750	FruiSet_4	0	NA
853	09.04.24	Kordia	36	S	500	16	26	65	51	0	0	0	0	S_500	FruiSet_1	0	NA
854	09.04.24	Kordia	36	S	500	16	26	65	51	0	0	0	0	S_500	FruiSet_2	0	NA
855	09.04.24	Kordia	36	S	500	16	26	65	51	0	0	0	0	S_500	FruiSet_3	0	NA
856	09.04.24	Kordia	36	S	500	16	26	65	51	0	0	0	0	S_500	FruiSet_4	0	NA
857	09.04.24	Kordia	37	S	750	41	21	45	44	0	0	0	0	S_750	FruiSet_1	0	NA
858	09.04.24	Kordia	37	S	750	41	21	45	44	0	0	0	0	S_750	FruiSet_2	0	NA
859	09.04.24	Kordia	37	S	750	41	21	45	44	0	0	0	0	S_750	FruiSet_3	0	NA
860	09.04.24	Kordia	37	S	750	41	21	45	44	0	0	0	0	S_750	FruiSet_4	0	NA
861	09.04.24	Kordia	40	Control	0	41	22	40	16	0	0	0	0	Control_0	FruiSet_1	0	NA
862	09.04.24	Kordia	40	Control	0	41	22	40	16	0	0	0	0	Control_0	FruiSet_2	0	NA
863	09.04.24	Kordia	40	Control	0	41	22	40	16	0	0	0	0	Control_0	FruiSet_3	0	NA
864	09.04.24	Kordia	40	Control	0	41	22	40	16	0	0	0	0	Control_0	FruiSet_4	0	NA
865	09.04.24	Kordia	44	F	500	68	21	21	39	0	0	0	0	F_500	FruiSet_1	0	NA
866	09.04.24	Kordia	44	F	500	68	21	21	39	0	0	0	0	F_500	FruiSet_2	0	NA
867	09.04.24	Kordia	44	F	500	68	21	21	39	0	0	0	0	F_500	FruiSet_3	0	NA
868	09.04.24	Kordia	44	F	500	68	21	21	39	0	0	0	0	F_500	FruiSet_4	0	NA
869	09.04.24	Kordia	45	F	750	37	25	20	32	0	0	0	0	F_750	FruiSet_1	0	NA
870	09.04.24	Kordia	45	F	750	37	25	20	32	0	0	0	0	F_750	FruiSet_2	0	NA
871	09.04.24	Kordia	45	F	750	37	25	20	32	0	0	0	0	F_750	FruiSet_3	0	NA
872	09.04.24	Kordia	45	F	750	37	25	20	32	0	0	0	0	F_750	FruiSet_4	0	NA
873	09.04.24	Kordia	47	S	500	24	23	9	26	0	0	0	0	S_500	FruiSet_1	0	NA
874	09.04.24	Kordia	47	S	500	24	23	9	26	0	0	0	0	S_500	FruiSet_2	0	NA
875	09.04.24	Kordia	47	S	500	24	23	9	26	0	0	0	0	S_500	FruiSet_3	0	NA
876	09.04.24	Kordia	47	S	500	24	23	9	26	0	0	0	0	S_500	FruiSet_4	0	NA
877	09.04.24	Kordia	48	S	750	28	17	6	32	0	0	0	0	S_750	FruiSet_1	0	NA
878	09.04.24	Kordia	48	S	750	28	17	6	32	0	0	0	0	S_750	FruiSet_2	0	NA
879	09.04.24	Kordia	48	S	750	28	17	6	32	0	0	0	0	S_750	FruiSet_3	0	NA
880	09.04.24	Kordia	48	S	750	28	17	6	32	0	0	0	0	S_750	FruiSet_4	0	NA
881	15.04.24	Kordia	7	Control	0	65	75	72	10	0	0	0	0	Control_0	FruiSet_1	0	NA
882	15.04.24	Kordia	7	Control	0	65	75	72	10	0	0	0	0	Control_0	FruiSet_2	0	NA
883	15.04.24	Kordia	7	Control	0	65	75	72	10	0	0	0	0	Control_0	FruiSet_3	0	NA
884	15.04.24	Kordia	7	Control	0	65	75	72	10	0	0	0	0	Control_0	FruiSet_4	0	NA
885	15.04.24	Kordia	11	F	500	28	48	29	30	0	0	0	0	F_500	FruiSet_1	0	NA
886	15.04.24	Kordia	11	F	500	28	48	29	30	0	0	0	0	F_500	FruiSet_2	0	NA
887	15.04.24	Kordia	11	F	500	28	48	29	30	0	0	0	0	F_500	FruiSet_3	0	NA
888	15.04.24	Kordia	11	F	500	28	48	29	30	0	0	0	0	F_500	FruiSet_4	0	NA
889	15.04.24	Kordia	12	F	750	15	24	18	45	0	0	0	0	F_750	FruiSet_1	0	NA
890	15.04.24	Kordia	12	F	750	15	24	18	45	0	0	0	0	F_750	FruiSet_2	0	NA
891	15.04.24	Kordia	12	F	750	15	24	18	45	0	0	0	0	F_750	FruiSet_3	0	NA
892	15.04.24	Kordia	12	F	750	15	24	18	45	0	0	0	0	F_750	FruiSet_4	0	NA
893	15.04.24	Kordia	14	S	500	25	19	NA	31	0	0	0	0	S_500	FruiSet_1	0	NA
894	15.04.24	Kordia	14	S	500	25	19	NA	31	0	0	0	0	S_500	FruiSet_2	0	NA
895	15.04.24	Kordia	14	S	500	25	19	NA	31	0	0	0	0	S_500	FruiSet_3	NA	NA
896	15.04.24	Kordia	14	S	500	25	19	NA	31	0	0	0	0	S_500	FruiSet_4	0	NA
897	15.04.24	Kordia	15	S	750	26	33	60	14	0	0	0	0	S_750	FruiSet_1	0	NA
898	15.04.24	Kordia	15	S	750	26	33	60	14	0	0	0	0	S_750	FruiSet_2	0	NA
899	15.04.24	Kordia	15	S	750	26	33	60	14	0	0	0	0	S_750	FruiSet_3	0	NA
900	15.04.24	Kordia	15	S	750	26	33	60	14	0	0	0	0	S_750	FruiSet_4	0	NA
901	15.04.24	Kordia	18	Control	0	39	10	54	17	0	0	0	0	Control_0	FruiSet_1	0	NA
902	15.04.24	Kordia	18	Control	0	39	10	54	17	0	0	0	0	Control_0	FruiSet_2	0	NA
903	15.04.24	Kordia	18	Control	0	39	10	54	17	0	0	0	0	Control_0	FruiSet_3	0	NA
904	15.04.24	Kordia	18	Control	0	39	10	54	17	0	0	0	0	Control_0	FruiSet_4	0	NA
905	15.04.24	Kordia	22	F	500	42	45	56	58	0	0	0	0	F_500	FruiSet_1	0	NA
906	15.04.24	Kordia	22	F	500	42	45	56	58	0	0	0	0	F_500	FruiSet_2	0	NA
907	15.04.24	Kordia	22	F	500	42	45	56	58	0	0	0	0	F_500	FruiSet_3	0	NA
908	15.04.24	Kordia	22	F	500	42	45	56	58	0	0	0	0	F_500	FruiSet_4	0	NA
909	15.04.24	Kordia	23	F	750	27	42	NA	57	0	0	0	0	F_750	FruiSet_1	0	NA
910	15.04.24	Kordia	23	F	750	27	42	NA	57	0	0	0	0	F_750	FruiSet_2	0	NA
911	15.04.24	Kordia	23	F	750	27	42	NA	57	0	0	0	0	F_750	FruiSet_3	NA	NA
912	15.04.24	Kordia	23	F	750	27	42	NA	57	0	0	0	0	F_750	FruiSet_4	0	NA
913	15.04.24	Kordia	25	S	500	21	45	36	18	0	0	0	0	S_500	FruiSet_1	0	NA
914	15.04.24	Kordia	25	S	500	21	45	36	18	0	0	0	0	S_500	FruiSet_2	0	NA
915	15.04.24	Kordia	25	S	500	21	45	36	18	0	0	0	0	S_500	FruiSet_3	0	NA
916	15.04.24	Kordia	25	S	500	21	45	36	18	0	0	0	0	S_500	FruiSet_4	0	NA
917	15.04.24	Kordia	26	S	750	20	53	31	42	0	0	0	0	S_750	FruiSet_1	0	NA
918	15.04.24	Kordia	26	S	750	20	53	31	42	0	0	0	0	S_750	FruiSet_2	0	NA
919	15.04.24	Kordia	26	S	750	20	53	31	42	0	0	0	0	S_750	FruiSet_3	0	NA
920	15.04.24	Kordia	26	S	750	20	53	31	42	0	0	0	0	S_750	FruiSet_4	0	NA
921	15.04.24	Kordia	29	Control	0	15	30	12	33	0	0	0	0	Control_0	FruiSet_1	0	NA
922	15.04.24	Kordia	29	Control	0	15	30	12	33	0	0	0	0	Control_0	FruiSet_2	0	NA
923	15.04.24	Kordia	29	Control	0	15	30	12	33	0	0	0	0	Control_0	FruiSet_3	0	NA
924	15.04.24	Kordia	29	Control	0	15	30	12	33	0	0	0	0	Control_0	FruiSet_4	0	NA
925	15.04.24	Kordia	33	F	500	61	39	17	23	0	0	0	0	F_500	FruiSet_1	0	NA
926	15.04.24	Kordia	33	F	500	61	39	17	23	0	0	0	0	F_500	FruiSet_2	0	NA
927	15.04.24	Kordia	33	F	500	61	39	17	23	0	0	0	0	F_500	FruiSet_3	0	NA
928	15.04.24	Kordia	33	F	500	61	39	17	23	0	0	0	0	F_500	FruiSet_4	0	NA
929	15.04.24	Kordia	34	F	750	20	54	86	42	0	0	0	0	F_750	FruiSet_1	0	NA
930	15.04.24	Kordia	34	F	750	20	54	86	42	0	0	0	0	F_750	FruiSet_2	0	NA
931	15.04.24	Kordia	34	F	750	20	54	86	42	0	0	0	0	F_750	FruiSet_3	0	NA
932	15.04.24	Kordia	34	F	750	20	54	86	42	0	0	0	0	F_750	FruiSet_4	0	NA
933	15.04.24	Kordia	36	S	500	14	24	42	42	0	0	0	0	S_500	FruiSet_1	0	NA
934	15.04.24	Kordia	36	S	500	14	24	42	42	0	0	0	0	S_500	FruiSet_2	0	NA
935	15.04.24	Kordia	36	S	500	14	24	42	42	0	0	0	0	S_500	FruiSet_3	0	NA
936	15.04.24	Kordia	36	S	500	14	24	42	42	0	0	0	0	S_500	FruiSet_4	0	NA
937	15.04.24	Kordia	37	S	750	42	45	27	22	0	0	0	0	S_750	FruiSet_1	0	NA
938	15.04.24	Kordia	37	S	750	42	45	27	22	0	0	0	0	S_750	FruiSet_2	0	NA
939	15.04.24	Kordia	37	S	750	42	45	27	22	0	0	0	0	S_750	FruiSet_3	0	NA
940	15.04.24	Kordia	37	S	750	42	45	27	22	0	0	0	0	S_750	FruiSet_4	0	NA
941	15.04.24	Kordia	40	Control	0	67	39	21	18	0	0	0	0	Control_0	FruiSet_1	0	NA
942	15.04.24	Kordia	40	Control	0	67	39	21	18	0	0	0	0	Control_0	FruiSet_2	0	NA
943	15.04.24	Kordia	40	Control	0	67	39	21	18	0	0	0	0	Control_0	FruiSet_3	0	NA
944	15.04.24	Kordia	40	Control	0	67	39	21	18	0	0	0	0	Control_0	FruiSet_4	0	NA
945	15.04.24	Kordia	44	F	500	40	18	21	36	0	0	0	0	F_500	FruiSet_1	0	NA
946	15.04.24	Kordia	44	F	500	40	18	21	36	0	0	0	0	F_500	FruiSet_2	0	NA
947	15.04.24	Kordia	44	F	500	40	18	21	36	0	0	0	0	F_500	FruiSet_3	0	NA
948	15.04.24	Kordia	44	F	500	40	18	21	36	0	0	0	0	F_500	FruiSet_4	0	NA
949	15.04.24	Kordia	45	F	750	42	39	16	42	0	0	0	0	F_750	FruiSet_1	0	NA
950	15.04.24	Kordia	45	F	750	42	39	16	42	0	0	0	0	F_750	FruiSet_2	0	NA
951	15.04.24	Kordia	45	F	750	42	39	16	42	0	0	0	0	F_750	FruiSet_3	0	NA
952	15.04.24	Kordia	45	F	750	42	39	16	42	0	0	0	0	F_750	FruiSet_4	0	NA
953	15.04.24	Kordia	47	S	500	33	9	39	30	0	0	0	0	S_500	FruiSet_1	0	NA
954	15.04.24	Kordia	47	S	500	33	9	39	30	0	0	0	0	S_500	FruiSet_2	0	NA
955	15.04.24	Kordia	47	S	500	33	9	39	30	0	0	0	0	S_500	FruiSet_3	0	NA
956	15.04.24	Kordia	47	S	500	33	9	39	30	0	0	0	0	S_500	FruiSet_4	0	NA
957	15.04.24	Kordia	48	S	750	33	54	48	2	0	0	0	0	S_750	FruiSet_1	0	NA
958	15.04.24	Kordia	48	S	750	33	54	48	2	0	0	0	0	S_750	FruiSet_2	0	NA
959	15.04.24	Kordia	48	S	750	33	54	48	2	0	0	0	0	S_750	FruiSet_3	0	NA
960	15.04.24	Kordia	48	S	750	33	54	48	2	0	0	0	0	S_750	FruiSet_4	0	NA
961	18.04.24	Kordia	7	Control	0	51	70	66	10	0	0	0	0	Control_0	FruiSet_1	0	NA
962	18.04.24	Kordia	7	Control	0	51	70	66	10	0	0	0	0	Control_0	FruiSet_2	0	NA
963	18.04.24	Kordia	7	Control	0	51	70	66	10	0	0	0	0	Control_0	FruiSet_3	0	NA
964	18.04.24	Kordia	7	Control	0	51	70	66	10	0	0	0	0	Control_0	FruiSet_4	0	NA
965	18.04.24	Kordia	11	F	500	52	27	28	30	0	0	0	0	F_500	FruiSet_1	0	NA
966	18.04.24	Kordia	11	F	500	52	27	28	30	0	0	0	0	F_500	FruiSet_2	0	NA
967	18.04.24	Kordia	11	F	500	52	27	28	30	0	0	0	0	F_500	FruiSet_3	0	NA
968	18.04.24	Kordia	11	F	500	52	27	28	30	0	0	0	0	F_500	FruiSet_4	0	NA
969	18.04.24	Kordia	12	F	750	15	22	19	47	0	0	0	0	F_750	FruiSet_1	0	NA
970	18.04.24	Kordia	12	F	750	15	22	19	47	0	0	0	0	F_750	FruiSet_2	0	NA
971	18.04.24	Kordia	12	F	750	15	22	19	47	0	0	0	0	F_750	FruiSet_3	0	NA
972	18.04.24	Kordia	12	F	750	15	22	19	47	0	0	0	0	F_750	FruiSet_4	0	NA
973	18.04.24	Kordia	14	S	500	35	16	26	22	0	0	0	0	S_500	FruiSet_1	0	NA
974	18.04.24	Kordia	14	S	500	35	16	26	22	0	0	0	0	S_500	FruiSet_2	0	NA
975	18.04.24	Kordia	14	S	500	35	16	26	22	0	0	0	0	S_500	FruiSet_3	0	NA
976	18.04.24	Kordia	14	S	500	35	16	26	22	0	0	0	0	S_500	FruiSet_4	0	NA
977	18.04.24	Kordia	15	S	750	22	30	54	20	0	0	0	0	S_750	FruiSet_1	0	NA
978	18.04.24	Kordia	15	S	750	22	30	54	20	0	0	0	0	S_750	FruiSet_2	0	NA
979	18.04.24	Kordia	15	S	750	22	30	54	20	0	0	0	0	S_750	FruiSet_3	0	NA
980	18.04.24	Kordia	15	S	750	22	30	54	20	0	0	0	0	S_750	FruiSet_4	0	NA
981	18.04.24	Kordia	18	Control	0	32	12	18	37	0	0	0	0	Control_0	FruiSet_1	0	NA
982	18.04.24	Kordia	18	Control	0	32	12	18	37	0	0	0	0	Control_0	FruiSet_2	0	NA
983	18.04.24	Kordia	18	Control	0	32	12	18	37	0	0	0	0	Control_0	FruiSet_3	0	NA
984	18.04.24	Kordia	18	Control	0	32	12	18	37	0	0	0	0	Control_0	FruiSet_4	0	NA
985	18.04.24	Kordia	22	F	500	40	48	36	38	0	0	0	0	F_500	FruiSet_1	0	NA
986	18.04.24	Kordia	22	F	500	40	48	36	38	0	0	0	0	F_500	FruiSet_2	0	NA
987	18.04.24	Kordia	22	F	500	40	48	36	38	0	0	0	0	F_500	FruiSet_3	0	NA
988	18.04.24	Kordia	22	F	500	40	48	36	38	0	0	0	0	F_500	FruiSet_4	0	NA
989	18.04.24	Kordia	23	F	750	29	40	45	23	0	0	0	0	F_750	FruiSet_1	0	NA
990	18.04.24	Kordia	23	F	750	29	40	45	23	0	0	0	0	F_750	FruiSet_2	0	NA
991	18.04.24	Kordia	23	F	750	29	40	45	23	0	0	0	0	F_750	FruiSet_3	0	NA
992	18.04.24	Kordia	23	F	750	29	40	45	23	0	0	0	0	F_750	FruiSet_4	0	NA
993	18.04.24	Kordia	25	S	500	19	44	27	21	0	0	0	0	S_500	FruiSet_1	0	NA
994	18.04.24	Kordia	25	S	500	19	44	27	21	0	0	0	0	S_500	FruiSet_2	0	NA
995	18.04.24	Kordia	25	S	500	19	44	27	21	0	0	0	0	S_500	FruiSet_3	0	NA
996	18.04.24	Kordia	25	S	500	19	44	27	21	0	0	0	0	S_500	FruiSet_4	0	NA
997	18.04.24	Kordia	26	S	750	27	61	27	47	0	0	0	0	S_750	FruiSet_1	0	NA
998	18.04.24	Kordia	26	S	750	27	61	27	47	0	0	0	0	S_750	FruiSet_2	0	NA
999	18.04.24	Kordia	26	S	750	27	61	27	47	0	0	0	0	S_750	FruiSet_3	0	NA
1000	18.04.24	Kordia	26	S	750	27	61	27	47	0	0	0	0	S_750	FruiSet_4	0	NA
1001	18.04.24	Kordia	29	Control	0	11	29	13	29	0	0	0	0	Control_0	FruiSet_1	0	NA
1002	18.04.24	Kordia	29	Control	0	11	29	13	29	0	0	0	0	Control_0	FruiSet_2	0	NA
1003	18.04.24	Kordia	29	Control	0	11	29	13	29	0	0	0	0	Control_0	FruiSet_3	0	NA
1004	18.04.24	Kordia	29	Control	0	11	29	13	29	0	0	0	0	Control_0	FruiSet_4	0	NA
1005	18.04.24	Kordia	33	F	500	47	35	20	23	0	0	0	0	F_500	FruiSet_1	0	NA
1006	18.04.24	Kordia	33	F	500	47	35	20	23	0	0	0	0	F_500	FruiSet_2	0	NA
1007	18.04.24	Kordia	33	F	500	47	35	20	23	0	0	0	0	F_500	FruiSet_3	0	NA
1008	18.04.24	Kordia	33	F	500	47	35	20	23	0	0	0	0	F_500	FruiSet_4	0	NA
1009	18.04.24	Kordia	34	F	750	25	57	51	43	0	0	0	0	F_750	FruiSet_1	0	NA
1010	18.04.24	Kordia	34	F	750	25	57	51	43	0	0	0	0	F_750	FruiSet_2	0	NA
1011	18.04.24	Kordia	34	F	750	25	57	51	43	0	0	0	0	F_750	FruiSet_3	0	NA
1012	18.04.24	Kordia	34	F	750	25	57	51	43	0	0	0	0	F_750	FruiSet_4	0	NA
1013	18.04.24	Kordia	36	S	500	47	24	21	43	0	0	0	0	S_500	FruiSet_1	0	NA
1014	18.04.24	Kordia	36	S	500	47	24	21	43	0	0	0	0	S_500	FruiSet_2	0	NA
1015	18.04.24	Kordia	36	S	500	47	24	21	43	0	0	0	0	S_500	FruiSet_3	0	NA
1016	18.04.24	Kordia	36	S	500	47	24	21	43	0	0	0	0	S_500	FruiSet_4	0	NA
1017	18.04.24	Kordia	37	S	750	48	21	53	37	0	0	0	0	S_750	FruiSet_1	0	NA
1018	18.04.24	Kordia	37	S	750	48	21	53	37	0	0	0	0	S_750	FruiSet_2	0	NA
1019	18.04.24	Kordia	37	S	750	48	21	53	37	0	0	0	0	S_750	FruiSet_3	0	NA
1020	18.04.24	Kordia	37	S	750	48	21	53	37	0	0	0	0	S_750	FruiSet_4	0	NA
1021	18.04.24	Kordia	40	Control	0	54	22	11	34	0	0	0	0	Control_0	FruiSet_1	0	NA
1022	18.04.24	Kordia	40	Control	0	54	22	11	34	0	0	0	0	Control_0	FruiSet_2	0	NA
1023	18.04.24	Kordia	40	Control	0	54	22	11	34	0	0	0	0	Control_0	FruiSet_3	0	NA
1024	18.04.24	Kordia	40	Control	0	54	22	11	34	0	0	0	0	Control_0	FruiSet_4	0	NA
1025	18.04.24	Kordia	44	F	500	64	24	24	32	0	0	0	0	F_500	FruiSet_1	0	NA
1026	18.04.24	Kordia	44	F	500	64	24	24	32	0	0	0	0	F_500	FruiSet_2	0	NA
1027	18.04.24	Kordia	44	F	500	64	24	24	32	0	0	0	0	F_500	FruiSet_3	0	NA
1028	18.04.24	Kordia	44	F	500	64	24	24	32	0	0	0	0	F_500	FruiSet_4	0	NA
1029	18.04.24	Kordia	45	F	750	58	16	43	54	0	0	0	0	F_750	FruiSet_1	0	NA
1030	18.04.24	Kordia	45	F	750	58	16	43	54	0	0	0	0	F_750	FruiSet_2	0	NA
1031	18.04.24	Kordia	45	F	750	58	16	43	54	0	0	0	0	F_750	FruiSet_3	0	NA
1032	18.04.24	Kordia	45	F	750	58	16	43	54	0	0	0	0	F_750	FruiSet_4	0	NA
1033	18.04.24	Kordia	47	S	500	31	34	37	10	0	0	0	0	S_500	FruiSet_1	0	NA
1034	18.04.24	Kordia	47	S	500	31	34	37	10	0	0	0	0	S_500	FruiSet_2	0	NA
1035	18.04.24	Kordia	47	S	500	31	34	37	10	0	0	0	0	S_500	FruiSet_3	0	NA
1036	18.04.24	Kordia	47	S	500	31	34	37	10	0	0	0	0	S_500	FruiSet_4	0	NA
1037	18.04.24	Kordia	48	S	750	33	56	46	2	0	0	0	0	S_750	FruiSet_1	0	NA
1038	18.04.24	Kordia	48	S	750	33	56	46	2	0	0	0	0	S_750	FruiSet_2	0	NA
1039	18.04.24	Kordia	48	S	750	33	56	46	2	0	0	0	0	S_750	FruiSet_3	0	NA
1040	18.04.24	Kordia	48	S	750	33	56	46	2	0	0	0	0	S_750	FruiSet_4	0	NA
1041	21.04.24	Kordia	7	Control	0	80	55	72	10	0	0	0	0	Control_0	FruiSet_1	0	NA
1042	21.04.24	Kordia	7	Control	0	80	55	72	10	0	0	0	0	Control_0	FruiSet_2	0	NA
1043	21.04.24	Kordia	7	Control	0	80	55	72	10	0	0	0	0	Control_0	FruiSet_3	0	NA
1044	21.04.24	Kordia	7	Control	0	80	55	72	10	0	0	0	0	Control_0	FruiSet_4	0	NA
1045	21.04.24	Kordia	11	F	500	26	69	29	28	0	0	0	0	F_500	FruiSet_1	0	NA
1046	21.04.24	Kordia	11	F	500	26	69	29	28	0	0	0	0	F_500	FruiSet_2	0	NA
1047	21.04.24	Kordia	11	F	500	26	69	29	28	0	0	0	0	F_500	FruiSet_3	0	NA
1048	21.04.24	Kordia	11	F	500	26	69	29	28	0	0	0	0	F_500	FruiSet_4	0	NA
1049	21.04.24	Kordia	12	F	750	15	22	23	46	0	0	0	0	F_750	FruiSet_1	0	NA
1050	21.04.24	Kordia	12	F	750	15	22	23	46	0	0	0	0	F_750	FruiSet_2	0	NA
1051	21.04.24	Kordia	12	F	750	15	22	23	46	0	0	0	0	F_750	FruiSet_3	0	NA
1052	21.04.24	Kordia	12	F	750	15	22	23	46	0	0	0	0	F_750	FruiSet_4	0	NA
1053	21.04.24	Kordia	14	S	500	30	17	36	27	0	0	0	0	S_500	FruiSet_1	0	NA
1054	21.04.24	Kordia	14	S	500	30	17	36	27	0	0	0	0	S_500	FruiSet_2	0	NA
1055	21.04.24	Kordia	14	S	500	30	17	36	27	0	0	0	0	S_500	FruiSet_3	0	NA
1056	21.04.24	Kordia	14	S	500	30	17	36	27	0	0	0	0	S_500	FruiSet_4	0	NA
1057	21.04.24	Kordia	15	S	750	25	28	68	18	0	0	0	0	S_750	FruiSet_1	0	NA
1058	21.04.24	Kordia	15	S	750	25	28	68	18	0	0	0	0	S_750	FruiSet_2	0	NA
1059	21.04.24	Kordia	15	S	750	25	28	68	18	0	0	0	0	S_750	FruiSet_3	0	NA
1060	21.04.24	Kordia	15	S	750	25	28	68	18	0	0	0	0	S_750	FruiSet_4	0	NA
1061	21.04.24	Kordia	18	Control	0	41	41	18	12	0	0	0	0	Control_0	FruiSet_1	0	NA
1062	21.04.24	Kordia	18	Control	0	41	41	18	12	0	0	0	0	Control_0	FruiSet_2	0	NA
1063	21.04.24	Kordia	18	Control	0	41	41	18	12	0	0	0	0	Control_0	FruiSet_3	0	NA
1064	21.04.24	Kordia	18	Control	0	41	41	18	12	0	0	0	0	Control_0	FruiSet_4	0	NA
1065	21.04.24	Kordia	22	F	500	45	50	58	33	0	0	0	0	F_500	FruiSet_1	0	NA
1066	21.04.24	Kordia	22	F	500	45	50	58	33	0	0	0	0	F_500	FruiSet_2	0	NA
1067	21.04.24	Kordia	22	F	500	45	50	58	33	0	0	0	0	F_500	FruiSet_3	0	NA
1068	21.04.24	Kordia	22	F	500	45	50	58	33	0	0	0	0	F_500	FruiSet_4	0	NA
1069	21.04.24	Kordia	23	F	750	27	40	0	40	0	0	0	0	F_750	FruiSet_1	0	NA
1070	21.04.24	Kordia	23	F	750	27	40	0	40	0	0	0	0	F_750	FruiSet_2	0	NA
1071	21.04.24	Kordia	23	F	750	27	40	0	40	0	0	0	0	F_750	FruiSet_3	NA	NA
1072	21.04.24	Kordia	23	F	750	27	40	0	40	0	0	0	0	F_750	FruiSet_4	0	NA
1073	21.04.24	Kordia	25	S	500	24	47	25	32	0	0	0	0	S_500	FruiSet_1	0	NA
1074	21.04.24	Kordia	25	S	500	24	47	25	32	0	0	0	0	S_500	FruiSet_2	0	NA
1075	21.04.24	Kordia	25	S	500	24	47	25	32	0	0	0	0	S_500	FruiSet_3	0	NA
1076	21.04.24	Kordia	25	S	500	24	47	25	32	0	0	0	0	S_500	FruiSet_4	0	NA
1077	21.04.24	Kordia	26	S	750	32	66	28	38	0	0	0	0	S_750	FruiSet_1	0	NA
1078	21.04.24	Kordia	26	S	750	32	66	28	38	0	0	0	0	S_750	FruiSet_2	0	NA
1079	21.04.24	Kordia	26	S	750	32	66	28	38	0	0	0	0	S_750	FruiSet_3	0	NA
1080	21.04.24	Kordia	26	S	750	32	66	28	38	0	0	0	0	S_750	FruiSet_4	0	NA
1081	21.04.24	Kordia	29	Control	0	11	37	13	34	0	0	0	0	Control_0	FruiSet_1	0	NA
1082	21.04.24	Kordia	29	Control	0	11	37	13	34	0	0	0	0	Control_0	FruiSet_2	0	NA
1083	21.04.24	Kordia	29	Control	0	11	37	13	34	0	0	0	0	Control_0	FruiSet_3	0	NA
1084	21.04.24	Kordia	29	Control	0	11	37	13	34	0	0	0	0	Control_0	FruiSet_4	0	NA
1085	21.04.24	Kordia	33	F	500	48	44	18	21	0	0	0	0	F_500	FruiSet_1	0	NA
1086	21.04.24	Kordia	33	F	500	48	44	18	21	0	0	0	0	F_500	FruiSet_2	0	NA
1087	21.04.24	Kordia	33	F	500	48	44	18	21	0	0	0	0	F_500	FruiSet_3	0	NA
1088	21.04.24	Kordia	33	F	500	48	44	18	21	0	0	0	0	F_500	FruiSet_4	0	NA
1089	21.04.24	Kordia	34	F	750	27	66	21	68	0	0	0	0	F_750	FruiSet_1	0	NA
1090	21.04.24	Kordia	34	F	750	27	66	21	68	0	0	0	0	F_750	FruiSet_2	0	NA
1091	21.04.24	Kordia	34	F	750	27	66	21	68	0	0	0	0	F_750	FruiSet_3	0	NA
1092	21.04.24	Kordia	34	F	750	27	66	21	68	0	0	0	0	F_750	FruiSet_4	0	NA
1093	21.04.24	Kordia	36	S	500	16	28	42	34	0	0	0	0	S_500	FruiSet_1	0	NA
1094	21.04.24	Kordia	36	S	500	16	28	42	34	0	0	0	0	S_500	FruiSet_2	0	NA
1095	21.04.24	Kordia	36	S	500	16	28	42	34	0	0	0	0	S_500	FruiSet_3	0	NA
1096	21.04.24	Kordia	36	S	500	16	28	42	34	0	0	0	0	S_500	FruiSet_4	0	NA
1097	21.04.24	Kordia	37	S	750	58	31	53	52	0	0	0	0	S_750	FruiSet_1	0	NA
1098	21.04.24	Kordia	37	S	750	58	31	53	52	0	0	0	0	S_750	FruiSet_2	0	NA
1099	21.04.24	Kordia	37	S	750	58	31	53	52	0	0	0	0	S_750	FruiSet_3	0	NA
1100	21.04.24	Kordia	37	S	750	58	31	53	52	0	0	0	0	S_750	FruiSet_4	0	NA
1101	21.04.24	Kordia	40	Control	0	69	27	46	16	0	0	0	0	Control_0	FruiSet_1	0	NA
1102	21.04.24	Kordia	40	Control	0	69	27	46	16	0	0	0	0	Control_0	FruiSet_2	0	NA
1103	21.04.24	Kordia	40	Control	0	69	27	46	16	0	0	0	0	Control_0	FruiSet_3	0	NA
1104	21.04.24	Kordia	40	Control	0	69	27	46	16	0	0	0	0	Control_0	FruiSet_4	0	NA
1105	21.04.24	Kordia	44	F	500	48	25	26	48	0	0	0	0	F_500	FruiSet_1	0	NA
1106	21.04.24	Kordia	44	F	500	48	25	26	48	0	0	0	0	F_500	FruiSet_2	0	NA
1107	21.04.24	Kordia	44	F	500	48	25	26	48	0	0	0	0	F_500	FruiSet_3	0	NA
1108	21.04.24	Kordia	44	F	500	48	25	26	48	0	0	0	0	F_500	FruiSet_4	0	NA
1109	21.04.24	Kordia	45	F	750	65	39	20	44	0	0	0	0	F_750	FruiSet_1	0	NA
1110	21.04.24	Kordia	45	F	750	65	39	20	44	0	0	0	0	F_750	FruiSet_2	0	NA
1111	21.04.24	Kordia	45	F	750	65	39	20	44	0	0	0	0	F_750	FruiSet_3	0	NA
1112	21.04.24	Kordia	45	F	750	65	39	20	44	0	0	0	0	F_750	FruiSet_4	0	NA
1113	21.04.24	Kordia	47	S	500	33	41	40	10	0	0	0	0	S_500	FruiSet_1	0	NA
1114	21.04.24	Kordia	47	S	500	33	41	40	10	0	0	0	0	S_500	FruiSet_2	0	NA
1115	21.04.24	Kordia	47	S	500	33	41	40	10	0	0	0	0	S_500	FruiSet_3	0	NA
1116	21.04.24	Kordia	47	S	500	33	41	40	10	0	0	0	0	S_500	FruiSet_4	0	NA
1117	21.04.24	Kordia	48	S	750	29	53	50	2	0	0	0	0	S_750	FruiSet_1	0	NA
1118	21.04.24	Kordia	48	S	750	29	53	50	2	0	0	0	0	S_750	FruiSet_2	0	NA
1119	21.04.24	Kordia	48	S	750	29	53	50	2	0	0	0	0	S_750	FruiSet_3	0	NA
1120	21.04.24	Kordia	48	S	750	29	53	50	2	0	0	0	0	S_750	FruiSet_4	0	NA
1121	25.04.24	Kordia	7	Control	0	50	72	72	10	0	0	0	0	Control_0	FruiSet_1	0	NA
1122	25.04.24	Kordia	7	Control	0	50	72	72	10	0	0	0	0	Control_0	FruiSet_2	0	NA
1123	25.04.24	Kordia	7	Control	0	50	72	72	10	0	0	0	0	Control_0	FruiSet_3	0	NA
1124	25.04.24	Kordia	7	Control	0	50	72	72	10	0	0	0	0	Control_0	FruiSet_4	0	NA
1125	25.04.24	Kordia	11	F	500	52	28	25	29	0	0	0	0	F_500	FruiSet_1	0	NA
1126	25.04.24	Kordia	11	F	500	52	28	25	29	0	0	0	0	F_500	FruiSet_2	0	NA
1127	25.04.24	Kordia	11	F	500	52	28	25	29	0	0	0	0	F_500	FruiSet_3	0	NA
1128	25.04.24	Kordia	11	F	500	52	28	25	29	0	0	0	0	F_500	FruiSet_4	0	NA
1129	25.04.24	Kordia	12	F	750	15	22	22	42	0	0	0	0	F_750	FruiSet_1	0	NA
1130	25.04.24	Kordia	12	F	750	15	22	22	42	0	0	0	0	F_750	FruiSet_2	0	NA
1131	25.04.24	Kordia	12	F	750	15	22	22	42	0	0	0	0	F_750	FruiSet_3	0	NA
1132	25.04.24	Kordia	12	F	750	15	22	22	42	0	0	0	0	F_750	FruiSet_4	0	NA
1133	25.04.24	Kordia	14	S	500	32	37	17	28	0	0	0	0	S_500	FruiSet_1	0	NA
1134	25.04.24	Kordia	14	S	500	32	37	17	28	0	0	0	0	S_500	FruiSet_2	0	NA
1135	25.04.24	Kordia	14	S	500	32	37	17	28	0	0	0	0	S_500	FruiSet_3	0	NA
1136	25.04.24	Kordia	14	S	500	32	37	17	28	0	0	0	0	S_500	FruiSet_4	0	NA
1137	25.04.24	Kordia	15	S	750	23	29	62	14	0	0	0	0	S_750	FruiSet_1	0	NA
1138	25.04.24	Kordia	15	S	750	23	29	62	14	0	0	0	0	S_750	FruiSet_2	0	NA
1139	25.04.24	Kordia	15	S	750	23	29	62	14	0	0	0	0	S_750	FruiSet_3	0	NA
1140	25.04.24	Kordia	15	S	750	23	29	62	14	0	0	0	0	S_750	FruiSet_4	0	NA
1141	25.04.24	Kordia	18	Control	0	36	38	13	19	0	0	0	0	Control_0	FruiSet_1	0	NA
1142	25.04.24	Kordia	18	Control	0	36	38	13	19	0	0	0	0	Control_0	FruiSet_2	0	NA
1143	25.04.24	Kordia	18	Control	0	36	38	13	19	0	0	0	0	Control_0	FruiSet_3	0	NA
1144	25.04.24	Kordia	18	Control	0	36	38	13	19	0	0	0	0	Control_0	FruiSet_4	0	NA
1145	25.04.24	Kordia	22	F	500	48	46	52	49	0	0	0	0	F_500	FruiSet_1	0	NA
1146	25.04.24	Kordia	22	F	500	48	46	52	49	0	0	0	0	F_500	FruiSet_2	0	NA
1147	25.04.24	Kordia	22	F	500	48	46	52	49	0	0	0	0	F_500	FruiSet_3	0	NA
1148	25.04.24	Kordia	22	F	500	48	46	52	49	0	0	0	0	F_500	FruiSet_4	0	NA
1149	25.04.24	Kordia	23	F	750	21	42	NA	53	0	0	0	0	F_750	FruiSet_1	0	NA
1150	25.04.24	Kordia	23	F	750	21	42	NA	53	0	0	0	0	F_750	FruiSet_2	0	NA
1151	25.04.24	Kordia	23	F	750	21	42	NA	53	0	0	0	0	F_750	FruiSet_3	NA	NA
1152	25.04.24	Kordia	23	F	750	21	42	NA	53	0	0	0	0	F_750	FruiSet_4	0	NA
1153	25.04.24	Kordia	25	S	500	24	43	26	21	0	0	0	0	S_500	FruiSet_1	0	NA
1154	25.04.24	Kordia	25	S	500	24	43	26	21	0	0	0	0	S_500	FruiSet_2	0	NA
1155	25.04.24	Kordia	25	S	500	24	43	26	21	0	0	0	0	S_500	FruiSet_3	0	NA
1156	25.04.24	Kordia	25	S	500	24	43	26	21	0	0	0	0	S_500	FruiSet_4	0	NA
1157	25.04.24	Kordia	26	S	750	27	50	28	40	0	0	0	0	S_750	FruiSet_1	0	NA
1158	25.04.24	Kordia	26	S	750	27	50	28	40	0	0	0	0	S_750	FruiSet_2	0	NA
1159	25.04.24	Kordia	26	S	750	27	50	28	40	0	0	0	0	S_750	FruiSet_3	0	NA
1160	25.04.24	Kordia	26	S	750	27	50	28	40	0	0	0	0	S_750	FruiSet_4	0	NA
1161	25.04.24	Kordia	29	Control	0	14	34	12	36	0	1	0	1	Control_0	FruiSet_1	0	NA
1162	25.04.24	Kordia	29	Control	0	14	34	12	36	0	1	0	1	Control_0	FruiSet_2	0.0294117647058824	NA
1163	25.04.24	Kordia	29	Control	0	14	34	12	36	0	1	0	1	Control_0	FruiSet_3	0	NA
1164	25.04.24	Kordia	29	Control	0	14	34	12	36	0	1	0	1	Control_0	FruiSet_4	0.0277777777777778	NA
1165	25.04.24	Kordia	33	F	500	44	38	18	22	0	0	0	0	F_500	FruiSet_1	0	NA
1166	25.04.24	Kordia	33	F	500	44	38	18	22	0	0	0	0	F_500	FruiSet_2	0	NA
1167	25.04.24	Kordia	33	F	500	44	38	18	22	0	0	0	0	F_500	FruiSet_3	0	NA
1168	25.04.24	Kordia	33	F	500	44	38	18	22	0	0	0	0	F_500	FruiSet_4	0	NA
1169	25.04.24	Kordia	34	F	750	24	30	45	50	0	0	0	0	F_750	FruiSet_1	0	NA
1170	25.04.24	Kordia	34	F	750	24	30	45	50	0	0	0	0	F_750	FruiSet_2	0	NA
1171	25.04.24	Kordia	34	F	750	24	30	45	50	0	0	0	0	F_750	FruiSet_3	0	NA
1172	25.04.24	Kordia	34	F	750	24	30	45	50	0	0	0	0	F_750	FruiSet_4	0	NA
1173	25.04.24	Kordia	36	S	500	16	27	39	39	0	0	0	0	S_500	FruiSet_1	0	NA
1174	25.04.24	Kordia	36	S	500	16	27	39	39	0	0	0	0	S_500	FruiSet_2	0	NA
1175	25.04.24	Kordia	36	S	500	16	27	39	39	0	0	0	0	S_500	FruiSet_3	0	NA
1176	25.04.24	Kordia	36	S	500	16	27	39	39	0	0	0	0	S_500	FruiSet_4	0	NA
1177	25.04.24	Kordia	37	S	750	25	46	40	39	0	0	0	0	S_750	FruiSet_1	0	NA
1178	25.04.24	Kordia	37	S	750	25	46	40	39	0	0	0	0	S_750	FruiSet_2	0	NA
1179	25.04.24	Kordia	37	S	750	25	46	40	39	0	0	0	0	S_750	FruiSet_3	0	NA
1180	25.04.24	Kordia	37	S	750	25	46	40	39	0	0	0	0	S_750	FruiSet_4	0	NA
1181	25.04.24	Kordia	40	Control	0	60	22	38	11	0	0	0	0	Control_0	FruiSet_1	0	NA
1182	25.04.24	Kordia	40	Control	0	60	22	38	11	0	0	0	0	Control_0	FruiSet_2	0	NA
1183	25.04.24	Kordia	40	Control	0	60	22	38	11	0	0	0	0	Control_0	FruiSet_3	0	NA
1184	25.04.24	Kordia	40	Control	0	60	22	38	11	0	0	0	0	Control_0	FruiSet_4	0	NA
1185	25.04.24	Kordia	44	F	500	44	20	26	36	0	0	0	0	F_500	FruiSet_1	0	NA
1186	25.04.24	Kordia	44	F	500	44	20	26	36	0	0	0	0	F_500	FruiSet_2	0	NA
1187	25.04.24	Kordia	44	F	500	44	20	26	36	0	0	0	0	F_500	FruiSet_3	0	NA
1188	25.04.24	Kordia	44	F	500	44	20	26	36	0	0	0	0	F_500	FruiSet_4	0	NA
1189	25.04.24	Kordia	45	F	750	51	16	36	51	0	0	0	0	F_750	FruiSet_1	0	NA
1190	25.04.24	Kordia	45	F	750	51	16	36	51	0	0	0	0	F_750	FruiSet_2	0	NA
1191	25.04.24	Kordia	45	F	750	51	16	36	51	0	0	0	0	F_750	FruiSet_3	0	NA
1192	25.04.24	Kordia	45	F	750	51	16	36	51	0	0	0	0	F_750	FruiSet_4	0	NA
1193	25.04.24	Kordia	47	S	500	33	33	30	9	0	0	0	0	S_500	FruiSet_1	0	NA
1194	25.04.24	Kordia	47	S	500	33	33	30	9	0	0	0	0	S_500	FruiSet_2	0	NA
1195	25.04.24	Kordia	47	S	500	33	33	30	9	0	0	0	0	S_500	FruiSet_3	0	NA
1196	25.04.24	Kordia	47	S	500	33	33	30	9	0	0	0	0	S_500	FruiSet_4	0	NA
1197	25.04.24	Kordia	48	S	750	30	43	43	2	0	0	0	0	S_750	FruiSet_1	0	NA
1198	25.04.24	Kordia	48	S	750	30	43	43	2	0	0	0	0	S_750	FruiSet_2	0	NA
1199	25.04.24	Kordia	48	S	750	30	43	43	2	0	0	0	0	S_750	FruiSet_3	0	NA
1200	25.04.24	Kordia	48	S	750	30	43	43	2	0	0	0	0	S_750	FruiSet_4	0	NA
1201	29.04.24	Kordia	7	Control	0	87	51	76	10	0	1	0	0	Control_0	FruiSet_1	0	NA
1202	29.04.24	Kordia	7	Control	0	87	51	76	10	0	1	0	0	Control_0	FruiSet_2	0.0196078431372549	NA
1203	29.04.24	Kordia	7	Control	0	87	51	76	10	0	1	0	0	Control_0	FruiSet_3	0	NA
1204	29.04.24	Kordia	7	Control	0	87	51	76	10	0	1	0	0	Control_0	FruiSet_4	0	NA
1205	29.04.24	Kordia	11	F	500	26	24	55	31	0	0	1	0	F_500	FruiSet_1	0	NA
1206	29.04.24	Kordia	11	F	500	26	24	55	31	0	0	1	0	F_500	FruiSet_2	0	NA
1207	29.04.24	Kordia	11	F	500	26	24	55	31	0	0	1	0	F_500	FruiSet_3	0.0181818181818182	NA
1208	29.04.24	Kordia	11	F	500	26	24	55	31	0	0	1	0	F_500	FruiSet_4	0	NA
1209	29.04.24	Kordia	12	F	750	15	21	21	44	0	0	0	0	F_750	FruiSet_1	0	NA
1210	29.04.24	Kordia	12	F	750	15	21	21	44	0	0	0	0	F_750	FruiSet_2	0	NA
1211	29.04.24	Kordia	12	F	750	15	21	21	44	0	0	0	0	F_750	FruiSet_3	0	NA
1212	29.04.24	Kordia	12	F	750	15	21	21	44	0	0	0	0	F_750	FruiSet_4	0	NA
1213	29.04.24	Kordia	14	S	500	30	33	20	26	0	0	0	0	S_500	FruiSet_1	0	NA
1214	29.04.24	Kordia	14	S	500	30	33	20	26	0	0	0	0	S_500	FruiSet_2	0	NA
1215	29.04.24	Kordia	14	S	500	30	33	20	26	0	0	0	0	S_500	FruiSet_3	0	NA
1216	29.04.24	Kordia	14	S	500	30	33	20	26	0	0	0	0	S_500	FruiSet_4	0	NA
1217	29.04.24	Kordia	15	S	750	22	24	63	16	0	0	0	0	S_750	FruiSet_1	0	NA
1218	29.04.24	Kordia	15	S	750	22	24	63	16	0	0	0	0	S_750	FruiSet_2	0	NA
1219	29.04.24	Kordia	15	S	750	22	24	63	16	0	0	0	0	S_750	FruiSet_3	0	NA
1220	29.04.24	Kordia	15	S	750	22	24	63	16	0	0	0	0	S_750	FruiSet_4	0	NA
1221	29.04.24	Kordia	18	Control	0	41	13	38	18	1	0	0	1	Control_0	FruiSet_1	0.024390243902439	NA
1222	29.04.24	Kordia	18	Control	0	41	13	38	18	1	0	0	1	Control_0	FruiSet_2	0	NA
1223	29.04.24	Kordia	18	Control	0	41	13	38	18	1	0	0	1	Control_0	FruiSet_3	0	NA
1224	29.04.24	Kordia	18	Control	0	41	13	38	18	1	0	0	1	Control_0	FruiSet_4	0.0555555555555556	NA
1225	29.04.24	Kordia	22	F	500	43	44	43	43	0	0	0	0	F_500	FruiSet_1	0	NA
1226	29.04.24	Kordia	22	F	500	43	44	43	43	0	0	0	0	F_500	FruiSet_2	0	NA
1227	29.04.24	Kordia	22	F	500	43	44	43	43	0	0	0	0	F_500	FruiSet_3	0	NA
1228	29.04.24	Kordia	22	F	500	43	44	43	43	0	0	0	0	F_500	FruiSet_4	0	NA
1229	29.04.24	Kordia	23	F	750	23	38	44	43	0	0	0	0	F_750	FruiSet_1	0	NA
1230	29.04.24	Kordia	23	F	750	23	38	44	43	0	0	0	0	F_750	FruiSet_2	0	NA
1231	29.04.24	Kordia	23	F	750	23	38	44	43	0	0	0	0	F_750	FruiSet_3	0	NA
1232	29.04.24	Kordia	23	F	750	23	38	44	43	0	0	0	0	F_750	FruiSet_4	0	NA
1233	29.04.24	Kordia	25	S	500	24	25	41	21	0	0	0	0	S_500	FruiSet_1	0	NA
1234	29.04.24	Kordia	25	S	500	24	25	41	21	0	0	0	0	S_500	FruiSet_2	0	NA
1235	29.04.24	Kordia	25	S	500	24	25	41	21	0	0	0	0	S_500	FruiSet_3	0	NA
1236	29.04.24	Kordia	25	S	500	24	25	41	21	0	0	0	0	S_500	FruiSet_4	0	NA
1237	29.04.24	Kordia	26	S	750	23	54	46	23	0	0	0	0	S_750	FruiSet_1	0	NA
1238	29.04.24	Kordia	26	S	750	23	54	46	23	0	0	0	0	S_750	FruiSet_2	0	NA
1239	29.04.24	Kordia	26	S	750	23	54	46	23	0	0	0	0	S_750	FruiSet_3	0	NA
1240	29.04.24	Kordia	26	S	750	23	54	46	23	0	0	0	0	S_750	FruiSet_4	0	NA
1241	29.04.24	Kordia	29	Control	0	11	32	8	28	0	2	0	0	Control_0	FruiSet_1	0	NA
1242	29.04.24	Kordia	29	Control	0	11	32	8	28	0	2	0	0	Control_0	FruiSet_2	0.0625	NA
1243	29.04.24	Kordia	29	Control	0	11	32	8	28	0	2	0	0	Control_0	FruiSet_3	0	NA
1244	29.04.24	Kordia	29	Control	0	11	32	8	28	0	2	0	0	Control_0	FruiSet_4	0	NA
1245	29.04.24	Kordia	33	F	500	53	40	17	22	0	0	0	0	F_500	FruiSet_1	0	NA
1246	29.04.24	Kordia	33	F	500	53	40	17	22	0	0	0	0	F_500	FruiSet_2	0	NA
1247	29.04.24	Kordia	33	F	500	53	40	17	22	0	0	0	0	F_500	FruiSet_3	0	NA
1248	29.04.24	Kordia	33	F	500	53	40	17	22	0	0	0	0	F_500	FruiSet_4	0	NA
1249	29.04.24	Kordia	34	F	750	24	52	29	41	0	0	0	0	F_750	FruiSet_1	0	NA
1250	29.04.24	Kordia	34	F	750	24	52	29	41	0	0	0	0	F_750	FruiSet_2	0	NA
1251	29.04.24	Kordia	34	F	750	24	52	29	41	0	0	0	0	F_750	FruiSet_3	0	NA
1252	29.04.24	Kordia	34	F	750	24	52	29	41	0	0	0	0	F_750	FruiSet_4	0	NA
1253	29.04.24	Kordia	36	S	500	16	20	38	45	0	1	0	0	S_500	FruiSet_1	0	NA
1254	29.04.24	Kordia	36	S	500	16	20	38	45	0	1	0	0	S_500	FruiSet_2	0.05	NA
1255	29.04.24	Kordia	36	S	500	16	20	38	45	0	1	0	0	S_500	FruiSet_3	0	NA
1256	29.04.24	Kordia	36	S	500	16	20	38	45	0	1	0	0	S_500	FruiSet_4	0	NA
1257	29.04.24	Kordia	37	S	750	22	45	36	47	0	0	0	1	S_750	FruiSet_1	0	NA
1258	29.04.24	Kordia	37	S	750	22	45	36	47	0	0	0	1	S_750	FruiSet_2	0	NA
1259	29.04.24	Kordia	37	S	750	22	45	36	47	0	0	0	1	S_750	FruiSet_3	0	NA
1260	29.04.24	Kordia	37	S	750	22	45	36	47	0	0	0	1	S_750	FruiSet_4	0.0212765957446809	NA
1261	29.04.24	Kordia	40	Control	0	58	22	36	11	0	0	0	0	Control_0	FruiSet_1	0	NA
1262	29.04.24	Kordia	40	Control	0	58	22	36	11	0	0	0	0	Control_0	FruiSet_2	0	NA
1263	29.04.24	Kordia	40	Control	0	58	22	36	11	0	0	0	0	Control_0	FruiSet_3	0	NA
1264	29.04.24	Kordia	40	Control	0	58	22	36	11	0	0	0	0	Control_0	FruiSet_4	0	NA
1265	29.04.24	Kordia	44	F	500	47	22	22	34	0	0	0	1	F_500	FruiSet_1	0	NA
1266	29.04.24	Kordia	44	F	500	47	22	22	34	0	0	0	1	F_500	FruiSet_2	0	NA
1267	29.04.24	Kordia	44	F	500	47	22	22	34	0	0	0	1	F_500	FruiSet_3	0	NA
1268	29.04.24	Kordia	44	F	500	47	22	22	34	0	0	0	1	F_500	FruiSet_4	0.0294117647058824	NA
1269	29.04.24	Kordia	45	F	750	48	34	16	41	0	0	0	0	F_750	FruiSet_1	0	NA
1270	29.04.24	Kordia	45	F	750	48	34	16	41	0	0	0	0	F_750	FruiSet_2	0	NA
1271	29.04.24	Kordia	45	F	750	48	34	16	41	0	0	0	0	F_750	FruiSet_3	0	NA
1272	29.04.24	Kordia	45	F	750	48	34	16	41	0	0	0	0	F_750	FruiSet_4	0	NA
1273	29.04.24	Kordia	47	S	500	32	10	33	32	0	0	0	0	S_500	FruiSet_1	0	NA
1274	29.04.24	Kordia	47	S	500	32	10	33	32	0	0	0	0	S_500	FruiSet_2	0	NA
1275	29.04.24	Kordia	47	S	500	32	10	33	32	0	0	0	0	S_500	FruiSet_3	0	NA
1276	29.04.24	Kordia	47	S	500	32	10	33	32	0	0	0	0	S_500	FruiSet_4	0	NA
1277	29.04.24	Kordia	48	S	750	32	45	43	2	0	0	0	0	S_750	FruiSet_1	0	NA
1278	29.04.24	Kordia	48	S	750	32	45	43	2	0	0	0	0	S_750	FruiSet_2	0	NA
1279	29.04.24	Kordia	48	S	750	32	45	43	2	0	0	0	0	S_750	FruiSet_3	0	NA
1280	29.04.24	Kordia	48	S	750	32	45	43	2	0	0	0	0	S_750	FruiSet_4	0	NA
1281	16.05.24	Kordia	7	Control	0	67	65	72	10	18	7	16	1	Control_0	FruiSet_1	0.26865671641791	NA
1282	16.05.24	Kordia	7	Control	0	67	65	72	10	18	7	16	1	Control_0	FruiSet_2	0.107692307692308	NA
1283	16.05.24	Kordia	7	Control	0	67	65	72	10	18	7	16	1	Control_0	FruiSet_3	0.222222222222222	NA
1284	16.05.24	Kordia	7	Control	0	67	65	72	10	18	7	16	1	Control_0	FruiSet_4	0.1	NA
1285	16.05.24	Kordia	11	F	500	37	39	33	30	2	11	4	0	F_500	FruiSet_1	0.0540540540540541	NA
1286	16.05.24	Kordia	11	F	500	37	39	33	30	2	11	4	0	F_500	FruiSet_2	0.282051282051282	NA
1287	16.05.24	Kordia	11	F	500	37	39	33	30	2	11	4	0	F_500	FruiSet_3	0.121212121212121	NA
1288	16.05.24	Kordia	11	F	500	37	39	33	30	2	11	4	0	F_500	FruiSet_4	0	NA
1289	16.05.24	Kordia	12	F	750	15	22	21	45	0	1	0	0	F_750	FruiSet_1	0	NA
1290	16.05.24	Kordia	12	F	750	15	22	21	45	0	1	0	0	F_750	FruiSet_2	0.0454545454545455	NA
1291	16.05.24	Kordia	12	F	750	15	22	21	45	0	1	0	0	F_750	FruiSet_3	0	NA
1292	16.05.24	Kordia	12	F	750	15	22	21	45	0	1	0	0	F_750	FruiSet_4	0	NA
1293	16.05.24	Kordia	14	S	500	30	24	25	27	1	0	2	2	S_500	FruiSet_1	0.0333333333333333	NA
1294	16.05.24	Kordia	14	S	500	30	24	25	27	1	0	2	2	S_500	FruiSet_2	0	NA
1295	16.05.24	Kordia	14	S	500	30	24	25	27	1	0	2	2	S_500	FruiSet_3	0.08	NA
1296	16.05.24	Kordia	14	S	500	30	24	25	27	1	0	2	2	S_500	FruiSet_4	0.0740740740740741	NA
1297	16.05.24	Kordia	15	S	750	24	29	61	16	0	1	7	0	S_750	FruiSet_1	0	NA
1298	16.05.24	Kordia	15	S	750	24	29	61	16	0	1	7	0	S_750	FruiSet_2	0.0344827586206897	NA
1299	16.05.24	Kordia	15	S	750	24	29	61	16	0	1	7	0	S_750	FruiSet_3	0.114754098360656	NA
1300	16.05.24	Kordia	15	S	750	24	29	61	16	0	1	7	0	S_750	FruiSet_4	0	NA
1301	16.05.24	Kordia	18	Control	0	38	23	28	21	2	0	0	1	Control_0	FruiSet_1	0.0526315789473684	NA
1302	16.05.24	Kordia	18	Control	0	38	23	28	21	2	0	0	1	Control_0	FruiSet_2	0	NA
1303	16.05.24	Kordia	18	Control	0	38	23	28	21	2	0	0	1	Control_0	FruiSet_3	0	NA
1304	16.05.24	Kordia	18	Control	0	38	23	28	21	2	0	0	1	Control_0	FruiSet_4	0.0476190476190476	NA
1305	16.05.24	Kordia	22	F	500	44	47	49	44	4	0	0	0	F_500	FruiSet_1	0.0909090909090909	NA
1306	16.05.24	Kordia	22	F	500	44	47	49	44	4	0	0	0	F_500	FruiSet_2	0	NA
1307	16.05.24	Kordia	22	F	500	44	47	49	44	4	0	0	0	F_500	FruiSet_3	0	NA
1308	16.05.24	Kordia	22	F	500	44	47	49	44	4	0	0	0	F_500	FruiSet_4	0	NA
1309	16.05.24	Kordia	23	F	750	25	40	30	43	0	0	0	3	F_750	FruiSet_1	0	NA
1310	16.05.24	Kordia	23	F	750	25	40	30	43	0	0	0	3	F_750	FruiSet_2	0	NA
1311	16.05.24	Kordia	23	F	750	25	40	30	43	0	0	0	3	F_750	FruiSet_3	0	NA
1312	16.05.24	Kordia	23	F	750	25	40	30	43	0	0	0	3	F_750	FruiSet_4	0.0697674418604651	NA
1313	16.05.24	Kordia	25	S	500	22	41	31	23	0	0	0	0	S_500	FruiSet_1	0	NA
1314	16.05.24	Kordia	25	S	500	22	41	31	23	0	0	0	0	S_500	FruiSet_2	0	NA
1315	16.05.24	Kordia	25	S	500	22	41	31	23	0	0	0	0	S_500	FruiSet_3	0	NA
1316	16.05.24	Kordia	25	S	500	22	41	31	23	0	0	0	0	S_500	FruiSet_4	0	NA
1317	16.05.24	Kordia	26	S	750	26	57	32	38	1	1	1	4	S_750	FruiSet_1	0.0384615384615385	NA
1318	16.05.24	Kordia	26	S	750	26	57	32	38	1	1	1	4	S_750	FruiSet_2	0.0175438596491228	NA
1319	16.05.24	Kordia	26	S	750	26	57	32	38	1	1	1	4	S_750	FruiSet_3	0.03125	NA
1320	16.05.24	Kordia	26	S	750	26	57	32	38	1	1	1	4	S_750	FruiSet_4	0.105263157894737	NA
1321	16.05.24	Kordia	29	Control	0	12	32	12	32	0	5	3	12	Control_0	FruiSet_1	0	NA
1322	16.05.24	Kordia	29	Control	0	12	32	12	32	0	5	3	12	Control_0	FruiSet_2	0.15625	NA
1323	16.05.24	Kordia	29	Control	0	12	32	12	32	0	5	3	12	Control_0	FruiSet_3	0.25	NA
1324	16.05.24	Kordia	29	Control	0	12	32	12	32	0	5	3	12	Control_0	FruiSet_4	0.375	NA
1325	16.05.24	Kordia	33	F	500	51	39	18	22	4	9	0	2	F_500	FruiSet_1	0.0784313725490196	NA
1326	16.05.24	Kordia	33	F	500	51	39	18	22	4	9	0	2	F_500	FruiSet_2	0.230769230769231	NA
1327	16.05.24	Kordia	33	F	500	51	39	18	22	4	9	0	2	F_500	FruiSet_3	0	NA
1328	16.05.24	Kordia	33	F	500	51	39	18	22	4	9	0	2	F_500	FruiSet_4	0.0909090909090909	NA
1329	16.05.24	Kordia	34	F	750	24	52	46	49	0	0	0	0	F_750	FruiSet_1	0	NA
1330	16.05.24	Kordia	34	F	750	24	52	46	49	0	0	0	0	F_750	FruiSet_2	0	NA
1331	16.05.24	Kordia	34	F	750	24	52	46	49	0	0	0	0	F_750	FruiSet_3	0	NA
1332	16.05.24	Kordia	34	F	750	24	52	46	49	0	0	0	0	F_750	FruiSet_4	0	NA
1333	16.05.24	Kordia	36	S	500	22	25	36	41	0	1	0	2	S_500	FruiSet_1	0	NA
1334	16.05.24	Kordia	36	S	500	22	25	36	41	0	1	0	2	S_500	FruiSet_2	0.04	NA
1335	16.05.24	Kordia	36	S	500	22	25	36	41	0	1	0	2	S_500	FruiSet_3	0	NA
1336	16.05.24	Kordia	36	S	500	22	25	36	41	0	1	0	2	S_500	FruiSet_4	0.0487804878048781	NA
1337	16.05.24	Kordia	37	S	750	39	38	42	39	0	2	0	0	S_750	FruiSet_1	0	NA
1338	16.05.24	Kordia	37	S	750	39	38	42	39	0	2	0	0	S_750	FruiSet_2	0.0526315789473684	NA
1339	16.05.24	Kordia	37	S	750	39	38	42	39	0	2	0	0	S_750	FruiSet_3	0	NA
1340	16.05.24	Kordia	37	S	750	39	38	42	39	0	2	0	0	S_750	FruiSet_4	0	NA
1341	16.05.24	Kordia	40	Control	0	62	26	30	18	14	14	4	0	Control_0	FruiSet_1	0.225806451612903	NA
1342	16.05.24	Kordia	40	Control	0	62	26	30	18	14	14	4	0	Control_0	FruiSet_2	0.538461538461538	NA
1343	16.05.24	Kordia	40	Control	0	62	26	30	18	14	14	4	0	Control_0	FruiSet_3	0.133333333333333	NA
1344	16.05.24	Kordia	40	Control	0	62	26	30	18	14	14	4	0	Control_0	FruiSet_4	0	NA
1345	16.05.24	Kordia	44	F	500	49	22	24	37	0	0	2	0	F_500	FruiSet_1	0	NA
1346	16.05.24	Kordia	44	F	500	49	22	24	37	0	0	2	0	F_500	FruiSet_2	0	NA
1347	16.05.24	Kordia	44	F	500	49	22	24	37	0	0	2	0	F_500	FruiSet_3	0.0833333333333333	NA
1348	16.05.24	Kordia	44	F	500	49	22	24	37	0	0	2	0	F_500	FruiSet_4	0	NA
1349	16.05.24	Kordia	45	F	750	53	29	26	46	0	0	0	0	F_750	FruiSet_1	0	NA
1350	16.05.24	Kordia	45	F	750	53	29	26	46	0	0	0	0	F_750	FruiSet_2	0	NA
1351	16.05.24	Kordia	45	F	750	53	29	26	46	0	0	0	0	F_750	FruiSet_3	0	NA
1352	16.05.24	Kordia	45	F	750	53	29	26	46	0	0	0	0	F_750	FruiSet_4	0	NA
1353	16.05.24	Kordia	47	S	500	32	25	36	18	4	0	2	3	S_500	FruiSet_1	0.125	NA
1354	16.05.24	Kordia	47	S	500	32	25	36	18	4	0	2	3	S_500	FruiSet_2	0	NA
1355	16.05.24	Kordia	47	S	500	32	25	36	18	4	0	2	3	S_500	FruiSet_3	0.0555555555555556	NA
1356	16.05.24	Kordia	47	S	500	32	25	36	18	4	0	2	3	S_500	FruiSet_4	0.166666666666667	NA
1357	16.05.24	Kordia	48	S	750	31	50	46	2	2	0	0	1	S_750	FruiSet_1	0.0645161290322581	NA
1358	16.05.24	Kordia	48	S	750	31	50	46	2	2	0	0	1	S_750	FruiSet_2	0	NA
1359	16.05.24	Kordia	48	S	750	31	50	46	2	2	0	0	1	S_750	FruiSet_3	0	NA
1360	16.05.24	Kordia	48	S	750	31	50	46	2	2	0	0	1	S_750	FruiSet_4	0.5	NA
1361	13.06.24	Kordia	7	Control	0	67	65	72	10	22	7	16	1	Control_0	FruiSet_1	0.328358208955224	NA
1362	13.06.24	Kordia	7	Control	0	67	65	72	10	22	7	16	1	Control_0	FruiSet_2	0.107692307692308	NA
1363	13.06.24	Kordia	7	Control	0	67	65	72	10	22	7	16	1	Control_0	FruiSet_3	0.222222222222222	NA
1364	13.06.24	Kordia	7	Control	0	67	65	72	10	22	7	16	1	Control_0	FruiSet_4	0.1	NA
1365	13.06.24	Kordia	11	F	500	37	39	33	30	2	11	2	0	F_500	FruiSet_1	0.0540540540540541	NA
1366	13.06.24	Kordia	11	F	500	37	39	33	30	2	11	2	0	F_500	FruiSet_2	0.282051282051282	NA
1367	13.06.24	Kordia	11	F	500	37	39	33	30	2	11	2	0	F_500	FruiSet_3	0.0606060606060606	NA
1368	13.06.24	Kordia	11	F	500	37	39	33	30	2	11	2	0	F_500	FruiSet_4	0	NA
1369	13.06.24	Kordia	12	F	750	15	22	21	45	0	1	0	0	F_750	FruiSet_1	0	NA
1370	13.06.24	Kordia	12	F	750	15	22	21	45	0	1	0	0	F_750	FruiSet_2	0.0454545454545455	NA
1371	13.06.24	Kordia	12	F	750	15	22	21	45	0	1	0	0	F_750	FruiSet_3	0	NA
1372	13.06.24	Kordia	12	F	750	15	22	21	45	0	1	0	0	F_750	FruiSet_4	0	NA
1373	13.06.24	Kordia	14	S	500	30	24	25	27	1	0	2	2	S_500	FruiSet_1	0.0333333333333333	NA
1374	13.06.24	Kordia	14	S	500	30	24	25	27	1	0	2	2	S_500	FruiSet_2	0	NA
1375	13.06.24	Kordia	14	S	500	30	24	25	27	1	0	2	2	S_500	FruiSet_3	0.08	NA
1376	13.06.24	Kordia	14	S	500	30	24	25	27	1	0	2	2	S_500	FruiSet_4	0.0740740740740741	NA
1377	13.06.24	Kordia	15	S	750	24	29	61	16	1	0	6	0	S_750	FruiSet_1	0.0416666666666667	NA
1378	13.06.24	Kordia	15	S	750	24	29	61	16	1	0	6	0	S_750	FruiSet_2	0	NA
1379	13.06.24	Kordia	15	S	750	24	29	61	16	1	0	6	0	S_750	FruiSet_3	0.0983606557377049	NA
1380	13.06.24	Kordia	15	S	750	24	29	61	16	1	0	6	0	S_750	FruiSet_4	0	NA
1381	13.06.24	Kordia	18	Control	0	38	23	28	21	2	0	0	1	Control_0	FruiSet_1	0.0526315789473684	NA
1382	13.06.24	Kordia	18	Control	0	38	23	28	21	2	0	0	1	Control_0	FruiSet_2	0	NA
1383	13.06.24	Kordia	18	Control	0	38	23	28	21	2	0	0	1	Control_0	FruiSet_3	0	NA
1384	13.06.24	Kordia	18	Control	0	38	23	28	21	2	0	0	1	Control_0	FruiSet_4	0.0476190476190476	NA
1385	13.06.24	Kordia	22	F	500	44	47	49	44	4	0	0	0	F_500	FruiSet_1	0.0909090909090909	NA
1386	13.06.24	Kordia	22	F	500	44	47	49	44	4	0	0	0	F_500	FruiSet_2	0	NA
1387	13.06.24	Kordia	22	F	500	44	47	49	44	4	0	0	0	F_500	FruiSet_3	0	NA
1388	13.06.24	Kordia	22	F	500	44	47	49	44	4	0	0	0	F_500	FruiSet_4	0	NA
1389	13.06.24	Kordia	23	F	750	25	40	30	43	0	0	0	3	F_750	FruiSet_1	0	NA
1390	13.06.24	Kordia	23	F	750	25	40	30	43	0	0	0	3	F_750	FruiSet_2	0	NA
1391	13.06.24	Kordia	23	F	750	25	40	30	43	0	0	0	3	F_750	FruiSet_3	0	NA
1392	13.06.24	Kordia	23	F	750	25	40	30	43	0	0	0	3	F_750	FruiSet_4	0.0697674418604651	NA
1393	13.06.24	Kordia	25	S	500	22	41	31	23	0	0	0	0	S_500	FruiSet_1	0	NA
1394	13.06.24	Kordia	25	S	500	22	41	31	23	0	0	0	0	S_500	FruiSet_2	0	NA
1395	13.06.24	Kordia	25	S	500	22	41	31	23	0	0	0	0	S_500	FruiSet_3	0	NA
1396	13.06.24	Kordia	25	S	500	22	41	31	23	0	0	0	0	S_500	FruiSet_4	0	NA
1397	13.06.24	Kordia	26	S	750	26	57	32	38	1	1	1	4	S_750	FruiSet_1	0.0384615384615385	NA
1398	13.06.24	Kordia	26	S	750	26	57	32	38	1	1	1	4	S_750	FruiSet_2	0.0175438596491228	NA
1399	13.06.24	Kordia	26	S	750	26	57	32	38	1	1	1	4	S_750	FruiSet_3	0.03125	NA
1400	13.06.24	Kordia	26	S	750	26	57	32	38	1	1	1	4	S_750	FruiSet_4	0.105263157894737	NA
1401	13.06.24	Kordia	29	Control	0	12	32	12	32	0	7	3	12	Control_0	FruiSet_1	0	NA
1402	13.06.24	Kordia	29	Control	0	12	32	12	32	0	7	3	12	Control_0	FruiSet_2	0.21875	NA
1403	13.06.24	Kordia	29	Control	0	12	32	12	32	0	7	3	12	Control_0	FruiSet_3	0.25	NA
1404	13.06.24	Kordia	29	Control	0	12	32	12	32	0	7	3	12	Control_0	FruiSet_4	0.375	NA
1405	13.06.24	Kordia	33	F	500	51	39	18	22	4	1	0	2	F_500	FruiSet_1	0.0784313725490196	NA
1406	13.06.24	Kordia	33	F	500	51	39	18	22	4	1	0	2	F_500	FruiSet_2	0.0256410256410256	NA
1407	13.06.24	Kordia	33	F	500	51	39	18	22	4	1	0	2	F_500	FruiSet_3	0	NA
1408	13.06.24	Kordia	33	F	500	51	39	18	22	4	1	0	2	F_500	FruiSet_4	0.0909090909090909	NA
1409	13.06.24	Kordia	34	F	750	24	52	46	49	0	0	0	0	F_750	FruiSet_1	0	NA
1410	13.06.24	Kordia	34	F	750	24	52	46	49	0	0	0	0	F_750	FruiSet_2	0	NA
1411	13.06.24	Kordia	34	F	750	24	52	46	49	0	0	0	0	F_750	FruiSet_3	0	NA
1412	13.06.24	Kordia	34	F	750	24	52	46	49	0	0	0	0	F_750	FruiSet_4	0	NA
1413	13.06.24	Kordia	36	S	500	22	25	36	41	0	0	2	2	S_500	FruiSet_1	0	NA
1414	13.06.24	Kordia	36	S	500	22	25	36	41	0	0	2	2	S_500	FruiSet_2	0	NA
1415	13.06.24	Kordia	36	S	500	22	25	36	41	0	0	2	2	S_500	FruiSet_3	0.0555555555555556	NA
1416	13.06.24	Kordia	36	S	500	22	25	36	41	0	0	2	2	S_500	FruiSet_4	0.0487804878048781	NA
1417	13.06.24	Kordia	37	S	750	39	38	42	39	0	2	0	0	S_750	FruiSet_1	0	NA
1418	13.06.24	Kordia	37	S	750	39	38	42	39	0	2	0	0	S_750	FruiSet_2	0.0526315789473684	NA
1419	13.06.24	Kordia	37	S	750	39	38	42	39	0	2	0	0	S_750	FruiSet_3	0	NA
1420	13.06.24	Kordia	37	S	750	39	38	42	39	0	2	0	0	S_750	FruiSet_4	0	NA
1421	13.06.24	Kordia	40	Control	0	62	26	30	18	13	13	4	0	Control_0	FruiSet_1	0.209677419354839	NA
1422	13.06.24	Kordia	40	Control	0	62	26	30	18	13	13	4	0	Control_0	FruiSet_2	0.5	NA
1423	13.06.24	Kordia	40	Control	0	62	26	30	18	13	13	4	0	Control_0	FruiSet_3	0.133333333333333	NA
1424	13.06.24	Kordia	40	Control	0	62	26	30	18	13	13	4	0	Control_0	FruiSet_4	0	NA
1425	13.06.24	Kordia	44	F	500	49	22	24	37	0	0	2	0	F_500	FruiSet_1	0	NA
1426	13.06.24	Kordia	44	F	500	49	22	24	37	0	0	2	0	F_500	FruiSet_2	0	NA
1427	13.06.24	Kordia	44	F	500	49	22	24	37	0	0	2	0	F_500	FruiSet_3	0.0833333333333333	NA
1428	13.06.24	Kordia	44	F	500	49	22	24	37	0	0	2	0	F_500	FruiSet_4	0	NA
1429	13.06.24	Kordia	45	F	750	53	29	26	46	0	0	0	0	F_750	FruiSet_1	0	NA
1430	13.06.24	Kordia	45	F	750	53	29	26	46	0	0	0	0	F_750	FruiSet_2	0	NA
1431	13.06.24	Kordia	45	F	750	53	29	26	46	0	0	0	0	F_750	FruiSet_3	0	NA
1432	13.06.24	Kordia	45	F	750	53	29	26	46	0	0	0	0	F_750	FruiSet_4	0	NA
1433	13.06.24	Kordia	47	S	500	32	25	36	18	4	0	0	3	S_500	FruiSet_1	0.125	NA
1434	13.06.24	Kordia	47	S	500	32	25	36	18	4	0	0	3	S_500	FruiSet_2	0	NA
1435	13.06.24	Kordia	47	S	500	32	25	36	18	4	0	0	3	S_500	FruiSet_3	0	NA
1436	13.06.24	Kordia	47	S	500	32	25	36	18	4	0	0	3	S_500	FruiSet_4	0.166666666666667	NA
1437	13.06.24	Kordia	48	S	750	31	50	46	2	3	1	0	1	S_750	FruiSet_1	0.0967741935483871	NA
1438	13.06.24	Kordia	48	S	750	31	50	46	2	3	1	0	1	S_750	FruiSet_2	0.02	NA
1439	13.06.24	Kordia	48	S	750	31	50	46	2	3	1	0	1	S_750	FruiSet_3	0	NA
1440	13.06.24	Kordia	48	S	750	31	50	46	2	3	1	0	1	S_750	FruiSet_4	0.5	NA
