# Supplementary material for: Ethephon as a bloom-delaying agent for frost-sensitive tree crop flowers at risk from a changing climate
Source: BMC Plant Biol. 2026 Jul 9;26:1163. doi: 10.1186/s12870-026-09346-4 (PMC13348552; doi:10.1186/s12870-026-09346-4)
Supplement: Supplementary file 2 — Supplementary Material 2. [file 12870_2026_9346_MOESM2_ESM.csv]

	Datum	Cultivar	Treepos.	Time	Conc.	TotalBuds1	TotalBuds2	TotalBuds3	TotalBuds4	FullBloom_combined1	FullBloom_combined2	FullBloom_combined3	FullBloom_combined4	PetalFall1	PetalFall2	PetalFall3	PetalFall4	SumFruit1	SumFruit2	SumFruit3	SumFruit4	Treatment	PercentageFall_1	PercentageFall_2	PercentageFall_3	PercentageFall_4	Branches	PercentageFullBloom
1	03.04.2024	Kanzi	13	Control	0	21	22	15	19	0	0	0	0	0	0	0	0	0	0	0	0	Control_0	0	0	0	0	PercentageFullBloom_1	0
2	03.04.2024	Kanzi	13	Control	0	21	22	15	19	0	0	0	0	0	0	0	0	0	0	0	0	Control_0	0	0	0	0	PercentageFullBloom_2	0
3	03.04.2024	Kanzi	13	Control	0	21	22	15	19	0	0	0	0	0	0	0	0	0	0	0	0	Control_0	0	0	0	0	PercentageFullBloom_3	0
4	03.04.2024	Kanzi	13	Control	0	21	22	15	19	0	0	0	0	0	0	0	0	0	0	0	0	Control_0	0	0	0	0	PercentageFullBloom_4	0
5	03.04.2024	Kanzi	19	F	500	20	9	12	17	0	0	0	0	0	0	0	0	0	0	0	0	F_500	0	0	0	0	PercentageFullBloom_1	0
6	03.04.2024	Kanzi	19	F	500	20	9	12	17	0	0	0	0	0	0	0	0	0	0	0	0	F_500	0	0	0	0	PercentageFullBloom_2	0
7	03.04.2024	Kanzi	19	F	500	20	9	12	17	0	0	0	0	0	0	0	0	0	0	0	0	F_500	0	0	0	0	PercentageFullBloom_3	0
8	03.04.2024	Kanzi	19	F	500	20	9	12	17	0	0	0	0	0	0	0	0	0	0	0	0	F_500	0	0	0	0	PercentageFullBloom_4	0
9	03.04.2024	Kanzi	21	F	750	19	15	33	11	0	0	0	0	0	0	0	0	0	0	0	0	F_750	0	0	0	0	PercentageFullBloom_1	0
10	03.04.2024	Kanzi	21	F	750	19	15	33	11	0	0	0	0	0	0	0	0	0	0	0	0	F_750	0	0	0	0	PercentageFullBloom_2	0
11	03.04.2024	Kanzi	21	F	750	19	15	33	11	0	0	0	0	0	0	0	0	0	0	0	0	F_750	0	0	0	0	PercentageFullBloom_3	0
12	03.04.2024	Kanzi	21	F	750	19	15	33	11	0	0	0	0	0	0	0	0	0	0	0	0	F_750	0	0	0	0	PercentageFullBloom_4	0
13	03.04.2024	Kanzi	26	S	500	16	12	9	14	0	0	0	0	0	0	0	0	0	0	0	0	S_500	0	0	0	0	PercentageFullBloom_1	0
14	03.04.2024	Kanzi	26	S	500	16	12	9	14	0	0	0	0	0	0	0	0	0	0	0	0	S_500	0	0	0	0	PercentageFullBloom_2	0
15	03.04.2024	Kanzi	26	S	500	16	12	9	14	0	0	0	0	0	0	0	0	0	0	0	0	S_500	0	0	0	0	PercentageFullBloom_3	0
16	03.04.2024	Kanzi	26	S	500	16	12	9	14	0	0	0	0	0	0	0	0	0	0	0	0	S_500	0	0	0	0	PercentageFullBloom_4	0
17	03.04.2024	Kanzi	28	S	750	27	14	15	27	0	0	0	1	0	0	0	0	0	0	0	0	S_750	0	0	0	0	PercentageFullBloom_1	0
18	03.04.2024	Kanzi	28	S	750	27	14	15	27	0	0	0	1	0	0	0	0	0	0	0	0	S_750	0	0	0	0	PercentageFullBloom_2	0
19	03.04.2024	Kanzi	28	S	750	27	14	15	27	0	0	0	1	0	0	0	0	0	0	0	0	S_750	0	0	0	0	PercentageFullBloom_3	0
20	03.04.2024	Kanzi	28	S	750	27	14	15	27	0	0	0	1	0	0	0	0	0	0	0	0	S_750	0	0	0	0	PercentageFullBloom_4	0.037037037037037
21	03.04.2024	Kanzi	33	Control	0	20	11	21	16	0	0	0	0	0	0	0	0	0	0	0	0	Control_0	0	0	0	0	PercentageFullBloom_1	0
22	03.04.2024	Kanzi	33	Control	0	20	11	21	16	0	0	0	0	0	0	0	0	0	0	0	0	Control_0	0	0	0	0	PercentageFullBloom_2	0
23	03.04.2024	Kanzi	33	Control	0	20	11	21	16	0	0	0	0	0	0	0	0	0	0	0	0	Control_0	0	0	0	0	PercentageFullBloom_3	0
24	03.04.2024	Kanzi	33	Control	0	20	11	21	16	0	0	0	0	0	0	0	0	0	0	0	0	Control_0	0	0	0	0	PercentageFullBloom_4	0
25	03.04.2024	Kanzi	39	F	500	18	26	18	16	0	0	0	0	0	0	0	0	0	0	0	0	F_500	0	0	0	0	PercentageFullBloom_1	0
26	03.04.2024	Kanzi	39	F	500	18	26	18	16	0	0	0	0	0	0	0	0	0	0	0	0	F_500	0	0	0	0	PercentageFullBloom_2	0
27	03.04.2024	Kanzi	39	F	500	18	26	18	16	0	0	0	0	0	0	0	0	0	0	0	0	F_500	0	0	0	0	PercentageFullBloom_3	0
28	03.04.2024	Kanzi	39	F	500	18	26	18	16	0	0	0	0	0	0	0	0	0	0	0	0	F_500	0	0	0	0	PercentageFullBloom_4	0
29	03.04.2024	Kanzi	41	F	750	25	16	24	25	0	0	0	0	0	0	0	0	0	0	0	0	F_750	0	0	0	0	PercentageFullBloom_1	0
30	03.04.2024	Kanzi	41	F	750	25	16	24	25	0	0	0	0	0	0	0	0	0	0	0	0	F_750	0	0	0	0	PercentageFullBloom_2	0
31	03.04.2024	Kanzi	41	F	750	25	16	24	25	0	0	0	0	0	0	0	0	0	0	0	0	F_750	0	0	0	0	PercentageFullBloom_3	0
32	03.04.2024	Kanzi	41	F	750	25	16	24	25	0	0	0	0	0	0	0	0	0	0	0	0	F_750	0	0	0	0	PercentageFullBloom_4	0
33	03.04.2024	Kanzi	46	S	500	12	30	26	14	0	0	0	0	0	0	0	0	0	0	0	0	S_500	0	0	0	0	PercentageFullBloom_1	0
34	03.04.2024	Kanzi	46	S	500	12	30	26	14	0	0	0	0	0	0	0	0	0	0	0	0	S_500	0	0	0	0	PercentageFullBloom_2	0
35	03.04.2024	Kanzi	46	S	500	12	30	26	14	0	0	0	0	0	0	0	0	0	0	0	0	S_500	0	0	0	0	PercentageFullBloom_3	0
36	03.04.2024	Kanzi	46	S	500	12	30	26	14	0	0	0	0	0	0	0	0	0	0	0	0	S_500	0	0	0	0	PercentageFullBloom_4	0
37	03.04.2024	Kanzi	48	S	750	14	16	11	17	0	0	0	0	0	0	0	0	0	0	0	0	S_750	0	0	0	0	PercentageFullBloom_1	0
38	03.04.2024	Kanzi	48	S	750	14	16	11	17	0	0	0	0	0	0	0	0	0	0	0	0	S_750	0	0	0	0	PercentageFullBloom_2	0
39	03.04.2024	Kanzi	48	S	750	14	16	11	17	0	0	0	0	0	0	0	0	0	0	0	0	S_750	0	0	0	0	PercentageFullBloom_3	0
40	03.04.2024	Kanzi	48	S	750	14	16	11	17	0	0	0	0	0	0	0	0	0	0	0	0	S_750	0	0	0	0	PercentageFullBloom_4	0
41	03.04.2024	Kanzi	53	Control	0	16	25	18	15	0	0	0	0	0	0	0	0	0	0	0	0	Control_0	0	0	0	0	PercentageFullBloom_1	0
42	03.04.2024	Kanzi	53	Control	0	16	25	18	15	0	0	0	0	0	0	0	0	0	0	0	0	Control_0	0	0	0	0	PercentageFullBloom_2	0
43	03.04.2024	Kanzi	53	Control	0	16	25	18	15	0	0	0	0	0	0	0	0	0	0	0	0	Control_0	0	0	0	0	PercentageFullBloom_3	0
44	03.04.2024	Kanzi	53	Control	0	16	25	18	15	0	0	0	0	0	0	0	0	0	0	0	0	Control_0	0	0	0	0	PercentageFullBloom_4	0
45	03.04.2024	Kanzi	59	F	500	17	20	2	15	0	0	0	0	0	0	0	0	0	0	0	0	F_500	0	0	0	0	PercentageFullBloom_1	0
46	03.04.2024	Kanzi	59	F	500	17	20	2	15	0	0	0	0	0	0	0	0	0	0	0	0	F_500	0	0	0	0	PercentageFullBloom_2	0
47	03.04.2024	Kanzi	59	F	500	17	20	2	15	0	0	0	0	0	0	0	0	0	0	0	0	F_500	0	0	0	0	PercentageFullBloom_3	0
48	03.04.2024	Kanzi	59	F	500	17	20	2	15	0	0	0	0	0	0	0	0	0	0	0	0	F_500	0	0	0	0	PercentageFullBloom_4	0
49	03.04.2024	Kanzi	61	F	750	11	17	15	20	0	0	0	0	0	0	0	0	0	0	0	0	F_750	0	0	0	0	PercentageFullBloom_1	0
50	03.04.2024	Kanzi	61	F	750	11	17	15	20	0	0	0	0	0	0	0	0	0	0	0	0	F_750	0	0	0	0	PercentageFullBloom_2	0
51	03.04.2024	Kanzi	61	F	750	11	17	15	20	0	0	0	0	0	0	0	0	0	0	0	0	F_750	0	0	0	0	PercentageFullBloom_3	0
52	03.04.2024	Kanzi	61	F	750	11	17	15	20	0	0	0	0	0	0	0	0	0	0	0	0	F_750	0	0	0	0	PercentageFullBloom_4	0
53	03.04.2024	Kanzi	66	S	500	12	19	26	19	0	0	0	0	0	0	0	0	0	0	0	0	S_500	0	0	0	0	PercentageFullBloom_1	0
54	03.04.2024	Kanzi	66	S	500	12	19	26	19	0	0	0	0	0	0	0	0	0	0	0	0	S_500	0	0	0	0	PercentageFullBloom_2	0
55	03.04.2024	Kanzi	66	S	500	12	19	26	19	0	0	0	0	0	0	0	0	0	0	0	0	S_500	0	0	0	0	PercentageFullBloom_3	0
56	03.04.2024	Kanzi	66	S	500	12	19	26	19	0	0	0	0	0	0	0	0	0	0	0	0	S_500	0	0	0	0	PercentageFullBloom_4	0
57	03.04.2024	Kanzi	68	S	750	19	12	19	16	0	0	2	0	0	0	0	0	0	0	0	0	S_750	0	0	0	0	PercentageFullBloom_1	0
58	03.04.2024	Kanzi	68	S	750	19	12	19	16	0	0	2	0	0	0	0	0	0	0	0	0	S_750	0	0	0	0	PercentageFullBloom_2	0
59	03.04.2024	Kanzi	68	S	750	19	12	19	16	0	0	2	0	0	0	0	0	0	0	0	0	S_750	0	0	0	0	PercentageFullBloom_3	0.105263157894737
60	03.04.2024	Kanzi	68	S	750	19	12	19	16	0	0	2	0	0	0	0	0	0	0	0	0	S_750	0	0	0	0	PercentageFullBloom_4	0
61	03.04.2024	Kanzi	73	Control	0	18	14	6	21	0	0	0	0	0	0	0	0	0	0	0	0	Control_0	0	0	0	0	PercentageFullBloom_1	0
62	03.04.2024	Kanzi	73	Control	0	18	14	6	21	0	0	0	0	0	0	0	0	0	0	0	0	Control_0	0	0	0	0	PercentageFullBloom_2	0
63	03.04.2024	Kanzi	73	Control	0	18	14	6	21	0	0	0	0	0	0	0	0	0	0	0	0	Control_0	0	0	0	0	PercentageFullBloom_3	0
64	03.04.2024	Kanzi	73	Control	0	18	14	6	21	0	0	0	0	0	0	0	0	0	0	0	0	Control_0	0	0	0	0	PercentageFullBloom_4	0
65	03.04.2024	Kanzi	79	F	500	11	17	17	7	0	0	0	0	0	0	0	0	0	0	0	0	F_500	0	0	0	0	PercentageFullBloom_1	0
66	03.04.2024	Kanzi	79	F	500	11	17	17	7	0	0	0	0	0	0	0	0	0	0	0	0	F_500	0	0	0	0	PercentageFullBloom_2	0
67	03.04.2024	Kanzi	79	F	500	11	17	17	7	0	0	0	0	0	0	0	0	0	0	0	0	F_500	0	0	0	0	PercentageFullBloom_3	0
68	03.04.2024	Kanzi	79	F	500	11	17	17	7	0	0	0	0	0	0	0	0	0	0	0	0	F_500	0	0	0	0	PercentageFullBloom_4	0
69	03.04.2024	Kanzi	81	F	750	18	23	14	21	0	0	0	0	0	0	0	0	0	0	0	0	F_750	0	0	0	0	PercentageFullBloom_1	0
70	03.04.2024	Kanzi	81	F	750	18	23	14	21	0	0	0	0	0	0	0	0	0	0	0	0	F_750	0	0	0	0	PercentageFullBloom_2	0
71	03.04.2024	Kanzi	81	F	750	18	23	14	21	0	0	0	0	0	0	0	0	0	0	0	0	F_750	0	0	0	0	PercentageFullBloom_3	0
72	03.04.2024	Kanzi	81	F	750	18	23	14	21	0	0	0	0	0	0	0	0	0	0	0	0	F_750	0	0	0	0	PercentageFullBloom_4	0
73	03.04.2024	Kanzi	86	S	500	21	21	22	17	0	0	0	0	0	0	0	0	0	0	0	0	S_500	0	0	0	0	PercentageFullBloom_1	0
74	03.04.2024	Kanzi	86	S	500	21	21	22	17	0	0	0	0	0	0	0	0	0	0	0	0	S_500	0	0	0	0	PercentageFullBloom_2	0
75	03.04.2024	Kanzi	86	S	500	21	21	22	17	0	0	0	0	0	0	0	0	0	0	0	0	S_500	0	0	0	0	PercentageFullBloom_3	0
76	03.04.2024	Kanzi	86	S	500	21	21	22	17	0	0	0	0	0	0	0	0	0	0	0	0	S_500	0	0	0	0	PercentageFullBloom_4	0
77	03.04.2024	Kanzi	88	S	750	18	21	11	22	0	0	0	0	0	0	0	0	0	0	0	0	S_750	0	0	0	0	PercentageFullBloom_1	0
78	03.04.2024	Kanzi	88	S	750	18	21	11	22	0	0	0	0	0	0	0	0	0	0	0	0	S_750	0	0	0	0	PercentageFullBloom_2	0
79	03.04.2024	Kanzi	88	S	750	18	21	11	22	0	0	0	0	0	0	0	0	0	0	0	0	S_750	0	0	0	0	PercentageFullBloom_3	0
80	03.04.2024	Kanzi	88	S	750	18	21	11	22	0	0	0	0	0	0	0	0	0	0	0	0	S_750	0	0	0	0	PercentageFullBloom_4	0
81	09.04.2024	Kanzi	13	Control	0	17	13	19	13	16	13	17	9	0	0	2	0	0	0	0	0	Control_0	0	0	0.105263157894737	0	PercentageFullBloom_1	0.941176470588235
82	09.04.2024	Kanzi	13	Control	0	17	13	19	13	16	13	17	9	0	0	2	0	0	0	0	0	Control_0	0	0	0.105263157894737	0	PercentageFullBloom_2	1
83	09.04.2024	Kanzi	13	Control	0	17	13	19	13	16	13	17	9	0	0	2	0	0	0	0	0	Control_0	0	0	0.105263157894737	0	PercentageFullBloom_3	0.894736842105263
84	09.04.2024	Kanzi	13	Control	0	17	13	19	13	16	13	17	9	0	0	2	0	0	0	0	0	Control_0	0	0	0.105263157894737	0	PercentageFullBloom_4	0.692307692307692
85	09.04.2024	Kanzi	19	F	500	8	11	14	14	3	8	3	5	5	3	11	9	0	0	0	0	F_500	0.625	0.272727272727273	0.785714285714286	0.642857142857143	PercentageFullBloom_1	0.375
86	09.04.2024	Kanzi	19	F	500	8	11	14	14	3	8	3	5	5	3	11	9	0	0	0	0	F_500	0.625	0.272727272727273	0.785714285714286	0.642857142857143	PercentageFullBloom_2	0.727272727272727
87	09.04.2024	Kanzi	19	F	500	8	11	14	14	3	8	3	5	5	3	11	9	0	0	0	0	F_500	0.625	0.272727272727273	0.785714285714286	0.642857142857143	PercentageFullBloom_3	0.214285714285714
88	09.04.2024	Kanzi	19	F	500	8	11	14	14	3	8	3	5	5	3	11	9	0	0	0	0	F_500	0.625	0.272727272727273	0.785714285714286	0.642857142857143	PercentageFullBloom_4	0.357142857142857
89	09.04.2024	Kanzi	21	F	750	14	11	12	26	13	9	4	16	0	2	3	4	0	0	0	0	F_750	0	0.181818181818182	0.25	0.153846153846154	PercentageFullBloom_1	0.928571428571429
90	09.04.2024	Kanzi	21	F	750	14	11	12	26	13	9	4	16	0	2	3	4	0	0	0	0	F_750	0	0.181818181818182	0.25	0.153846153846154	PercentageFullBloom_2	0.818181818181818
91	09.04.2024	Kanzi	21	F	750	14	11	12	26	13	9	4	16	0	2	3	4	0	0	0	0	F_750	0	0.181818181818182	0.25	0.153846153846154	PercentageFullBloom_3	0.333333333333333
92	09.04.2024	Kanzi	21	F	750	14	11	12	26	13	9	4	16	0	2	3	4	0	0	0	0	F_750	0	0.181818181818182	0.25	0.153846153846154	PercentageFullBloom_4	0.615384615384615
93	09.04.2024	Kanzi	26	S	500	11	12	13	14	6	12	6	10	1	0	0	4	0	0	0	0	S_500	0.0909090909090909	0	0	0.285714285714286	PercentageFullBloom_1	0.545454545454545
94	09.04.2024	Kanzi	26	S	500	11	12	13	14	6	12	6	10	1	0	0	4	0	0	0	0	S_500	0.0909090909090909	0	0	0.285714285714286	PercentageFullBloom_2	1
95	09.04.2024	Kanzi	26	S	500	11	12	13	14	6	12	6	10	1	0	0	4	0	0	0	0	S_500	0.0909090909090909	0	0	0.285714285714286	PercentageFullBloom_3	0.461538461538462
96	09.04.2024	Kanzi	26	S	500	11	12	13	14	6	12	6	10	1	0	0	4	0	0	0	0	S_500	0.0909090909090909	0	0	0.285714285714286	PercentageFullBloom_4	0.714285714285714
97	09.04.2024	Kanzi	28	S	750	22	12	24	17	15	10	18	4	2	2	6	12	0	0	0	0	S_750	0.0909090909090909	0.166666666666667	0.25	0.705882352941177	PercentageFullBloom_1	0.681818181818182
98	09.04.2024	Kanzi	28	S	750	22	12	24	17	15	10	18	4	2	2	6	12	0	0	0	0	S_750	0.0909090909090909	0.166666666666667	0.25	0.705882352941177	PercentageFullBloom_2	0.833333333333333
99	09.04.2024	Kanzi	28	S	750	22	12	24	17	15	10	18	4	2	2	6	12	0	0	0	0	S_750	0.0909090909090909	0.166666666666667	0.25	0.705882352941177	PercentageFullBloom_3	0.75
100	09.04.2024	Kanzi	28	S	750	22	12	24	17	15	10	18	4	2	2	6	12	0	0	0	0	S_750	0.0909090909090909	0.166666666666667	0.25	0.705882352941177	PercentageFullBloom_4	0.235294117647059
101	09.04.2024	Kanzi	33	Control	0	12	18	18	14	7	14	18	6	5	4	0	8	0	0	0	0	Control_0	0.416666666666667	0.222222222222222	0	0.571428571428571	PercentageFullBloom_1	0.583333333333333
102	09.04.2024	Kanzi	33	Control	0	12	18	18	14	7	14	18	6	5	4	0	8	0	0	0	0	Control_0	0.416666666666667	0.222222222222222	0	0.571428571428571	PercentageFullBloom_2	0.777777777777778
103	09.04.2024	Kanzi	33	Control	0	12	18	18	14	7	14	18	6	5	4	0	8	0	0	0	0	Control_0	0.416666666666667	0.222222222222222	0	0.571428571428571	PercentageFullBloom_3	1
104	09.04.2024	Kanzi	33	Control	0	12	18	18	14	7	14	18	6	5	4	0	8	0	0	0	0	Control_0	0.416666666666667	0.222222222222222	0	0.571428571428571	PercentageFullBloom_4	0.428571428571429
105	09.04.2024	Kanzi	39	F	500	10	21	14	20	8	10	4	19	0	11	8	1	0	0	0	0	F_500	0	0.523809523809524	0.571428571428571	0.05	PercentageFullBloom_1	0.8
106	09.04.2024	Kanzi	39	F	500	10	21	14	20	8	10	4	19	0	11	8	1	0	0	0	0	F_500	0	0.523809523809524	0.571428571428571	0.05	PercentageFullBloom_2	0.476190476190476
107	09.04.2024	Kanzi	39	F	500	10	21	14	20	8	10	4	19	0	11	8	1	0	0	0	0	F_500	0	0.523809523809524	0.571428571428571	0.05	PercentageFullBloom_3	0.285714285714286
108	09.04.2024	Kanzi	39	F	500	10	21	14	20	8	10	4	19	0	11	8	1	0	0	0	0	F_500	0	0.523809523809524	0.571428571428571	0.05	PercentageFullBloom_4	0.95
109	09.04.2024	Kanzi	41	F	750	7	14	16	11	7	11	16	0	0	0	0	0	0	0	0	0	F_750	0	0	0	0	PercentageFullBloom_1	1
110	09.04.2024	Kanzi	41	F	750	7	14	16	11	7	11	16	0	0	0	0	0	0	0	0	0	F_750	0	0	0	0	PercentageFullBloom_2	0.785714285714286
111	09.04.2024	Kanzi	41	F	750	7	14	16	11	7	11	16	0	0	0	0	0	0	0	0	0	F_750	0	0	0	0	PercentageFullBloom_3	1
112	09.04.2024	Kanzi	41	F	750	7	14	16	11	7	11	16	0	0	0	0	0	0	0	0	0	F_750	0	0	0	0	PercentageFullBloom_4	0
113	09.04.2024	Kanzi	46	S	500	12	16	22	7	4	12	22	4	0	1	0	0	0	0	0	0	S_500	0	0.0625	0	0	PercentageFullBloom_1	0.333333333333333
114	09.04.2024	Kanzi	46	S	500	12	16	22	7	4	12	22	4	0	1	0	0	0	0	0	0	S_500	0	0.0625	0	0	PercentageFullBloom_2	0.75
115	09.04.2024	Kanzi	46	S	500	12	16	22	7	4	12	22	4	0	1	0	0	0	0	0	0	S_500	0	0.0625	0	0	PercentageFullBloom_3	1
116	09.04.2024	Kanzi	46	S	500	12	16	22	7	4	12	22	4	0	1	0	0	0	0	0	0	S_500	0	0.0625	0	0	PercentageFullBloom_4	0.571428571428571
117	09.04.2024	Kanzi	48	S	750	11	14	8	5	4	8	8	4	0	6	0	0	0	0	0	0	S_750	0	0.428571428571429	0	0	PercentageFullBloom_1	0.363636363636364
118	09.04.2024	Kanzi	48	S	750	11	14	8	5	4	8	8	4	0	6	0	0	0	0	0	0	S_750	0	0.428571428571429	0	0	PercentageFullBloom_2	0.571428571428571
119	09.04.2024	Kanzi	48	S	750	11	14	8	5	4	8	8	4	0	6	0	0	0	0	0	0	S_750	0	0.428571428571429	0	0	PercentageFullBloom_3	1
120	09.04.2024	Kanzi	48	S	750	11	14	8	5	4	8	8	4	0	6	0	0	0	0	0	0	S_750	0	0.428571428571429	0	0	PercentageFullBloom_4	0.8
121	09.04.2024	Kanzi	53	Control	0	16	12	24	13	6	10	22	6	0	2	2	0	0	0	0	0	Control_0	0	0.166666666666667	0.0833333333333333	0	PercentageFullBloom_1	0.375
122	09.04.2024	Kanzi	53	Control	0	16	12	24	13	6	10	22	6	0	2	2	0	0	0	0	0	Control_0	0	0.166666666666667	0.0833333333333333	0	PercentageFullBloom_2	0.833333333333333
123	09.04.2024	Kanzi	53	Control	0	16	12	24	13	6	10	22	6	0	2	2	0	0	0	0	0	Control_0	0	0.166666666666667	0.0833333333333333	0	PercentageFullBloom_3	0.916666666666667
124	09.04.2024	Kanzi	53	Control	0	16	12	24	13	6	10	22	6	0	2	2	0	0	0	0	0	Control_0	0	0.166666666666667	0.0833333333333333	0	PercentageFullBloom_4	0.461538461538462
125	09.04.2024	Kanzi	59	F	500	10	17	19	15	7	10	13	7	3	0	6	0	0	0	0	0	F_500	0.3	0	0.315789473684211	0	PercentageFullBloom_1	0.7
126	09.04.2024	Kanzi	59	F	500	10	17	19	15	7	10	13	7	3	0	6	0	0	0	0	0	F_500	0.3	0	0.315789473684211	0	PercentageFullBloom_2	0.588235294117647
127	09.04.2024	Kanzi	59	F	500	10	17	19	15	7	10	13	7	3	0	6	0	0	0	0	0	F_500	0.3	0	0.315789473684211	0	PercentageFullBloom_3	0.684210526315789
128	09.04.2024	Kanzi	59	F	500	10	17	19	15	7	10	13	7	3	0	6	0	0	0	0	0	F_500	0.3	0	0.315789473684211	0	PercentageFullBloom_4	0.466666666666667
129	09.04.2024	Kanzi	61	F	750	14	8	17	24	9	1	14	7	0	7	0	8	0	0	0	0	F_750	0	0.875	0	0.333333333333333	PercentageFullBloom_1	0.642857142857143
130	09.04.2024	Kanzi	61	F	750	14	8	17	24	9	1	14	7	0	7	0	8	0	0	0	0	F_750	0	0.875	0	0.333333333333333	PercentageFullBloom_2	0.125
131	09.04.2024	Kanzi	61	F	750	14	8	17	24	9	1	14	7	0	7	0	8	0	0	0	0	F_750	0	0.875	0	0.333333333333333	PercentageFullBloom_3	0.823529411764706
132	09.04.2024	Kanzi	61	F	750	14	8	17	24	9	1	14	7	0	7	0	8	0	0	0	0	F_750	0	0.875	0	0.333333333333333	PercentageFullBloom_4	0.291666666666667
133	09.04.2024	Kanzi	66	S	500	19	9	22	8	6	4	12	1	0	0	0	0	0	0	0	0	S_500	0	0	0	0	PercentageFullBloom_1	0.315789473684211
134	09.04.2024	Kanzi	66	S	500	19	9	22	8	6	4	12	1	0	0	0	0	0	0	0	0	S_500	0	0	0	0	PercentageFullBloom_2	0.444444444444444
135	09.04.2024	Kanzi	66	S	500	19	9	22	8	6	4	12	1	0	0	0	0	0	0	0	0	S_500	0	0	0	0	PercentageFullBloom_3	0.545454545454545
136	09.04.2024	Kanzi	66	S	500	19	9	22	8	6	4	12	1	0	0	0	0	0	0	0	0	S_500	0	0	0	0	PercentageFullBloom_4	0.125
137	09.04.2024	Kanzi	68	S	750	9	15	12	12	0	9	5	9	9	6	7	3	0	0	0	0	S_750	1	0.4	0.583333333333333	0.25	PercentageFullBloom_1	0
138	09.04.2024	Kanzi	68	S	750	9	15	12	12	0	9	5	9	9	6	7	3	0	0	0	0	S_750	1	0.4	0.583333333333333	0.25	PercentageFullBloom_2	0.6
139	09.04.2024	Kanzi	68	S	750	9	15	12	12	0	9	5	9	9	6	7	3	0	0	0	0	S_750	1	0.4	0.583333333333333	0.25	PercentageFullBloom_3	0.416666666666667
140	09.04.2024	Kanzi	68	S	750	9	15	12	12	0	9	5	9	9	6	7	3	0	0	0	0	S_750	1	0.4	0.583333333333333	0.25	PercentageFullBloom_4	0.75
141	09.04.2024	Kanzi	73	Control	0	11	10	8	16	5	7	8	10	0	0	0	0	0	0	0	0	Control_0	0	0	0	0	PercentageFullBloom_1	0.454545454545455
142	09.04.2024	Kanzi	73	Control	0	11	10	8	16	5	7	8	10	0	0	0	0	0	0	0	0	Control_0	0	0	0	0	PercentageFullBloom_2	0.7
143	09.04.2024	Kanzi	73	Control	0	11	10	8	16	5	7	8	10	0	0	0	0	0	0	0	0	Control_0	0	0	0	0	PercentageFullBloom_3	1
144	09.04.2024	Kanzi	73	Control	0	11	10	8	16	5	7	8	10	0	0	0	0	0	0	0	0	Control_0	0	0	0	0	PercentageFullBloom_4	0.625
145	09.04.2024	Kanzi	79	F	500	12	15	19	10	2	10	12	5	0	0	0	5	0	0	0	0	F_500	0	0	0	0.5	PercentageFullBloom_1	0.166666666666667
146	09.04.2024	Kanzi	79	F	500	12	15	19	10	2	10	12	5	0	0	0	5	0	0	0	0	F_500	0	0	0	0.5	PercentageFullBloom_2	0.666666666666667
147	09.04.2024	Kanzi	79	F	500	12	15	19	10	2	10	12	5	0	0	0	5	0	0	0	0	F_500	0	0	0	0.5	PercentageFullBloom_3	0.631578947368421
148	09.04.2024	Kanzi	79	F	500	12	15	19	10	2	10	12	5	0	0	0	5	0	0	0	0	F_500	0	0	0	0.5	PercentageFullBloom_4	0.5
149	09.04.2024	Kanzi	81	F	750	16	11	10	13	6	7	3	10	0	4	7	0	0	0	0	0	F_750	0	0.363636363636364	0.7	0	PercentageFullBloom_1	0.375
150	09.04.2024	Kanzi	81	F	750	16	11	10	13	6	7	3	10	0	4	7	0	0	0	0	0	F_750	0	0.363636363636364	0.7	0	PercentageFullBloom_2	0.636363636363636
151	09.04.2024	Kanzi	81	F	750	16	11	10	13	6	7	3	10	0	4	7	0	0	0	0	0	F_750	0	0.363636363636364	0.7	0	PercentageFullBloom_3	0.3
152	09.04.2024	Kanzi	81	F	750	16	11	10	13	6	7	3	10	0	4	7	0	0	0	0	0	F_750	0	0.363636363636364	0.7	0	PercentageFullBloom_4	0.769230769230769
153	09.04.2024	Kanzi	86	S	500	13	19	25	18	11	4	10	12	0	0	11	0	0	0	0	0	S_500	0	0	0.44	0	PercentageFullBloom_1	0.846153846153846
154	09.04.2024	Kanzi	86	S	500	13	19	25	18	11	4	10	12	0	0	11	0	0	0	0	0	S_500	0	0	0.44	0	PercentageFullBloom_2	0.210526315789474
155	09.04.2024	Kanzi	86	S	500	13	19	25	18	11	4	10	12	0	0	11	0	0	0	0	0	S_500	0	0	0.44	0	PercentageFullBloom_3	0.4
156	09.04.2024	Kanzi	86	S	500	13	19	25	18	11	4	10	12	0	0	11	0	0	0	0	0	S_500	0	0	0.44	0	PercentageFullBloom_4	0.666666666666667
157	09.04.2024	Kanzi	88	S	750	14	14	10	22	11	14	10	13	0	0	0	0	0	0	0	0	S_750	0	0	0	0	PercentageFullBloom_1	0.785714285714286
158	09.04.2024	Kanzi	88	S	750	14	14	10	22	11	14	10	13	0	0	0	0	0	0	0	0	S_750	0	0	0	0	PercentageFullBloom_2	1
159	09.04.2024	Kanzi	88	S	750	14	14	10	22	11	14	10	13	0	0	0	0	0	0	0	0	S_750	0	0	0	0	PercentageFullBloom_3	1
160	09.04.2024	Kanzi	88	S	750	14	14	10	22	11	14	10	13	0	0	0	0	0	0	0	0	S_750	0	0	0	0	PercentageFullBloom_4	0.590909090909091
161	16.04.2024	Kanzi	13	Control	0	21	22	12	18	1	0	1	0	20	21	11	18	0	0	0	0	Control_0	0.952380952380952	0.954545454545455	0.916666666666667	1	PercentageFullBloom_1	0.0476190476190476
162	16.04.2024	Kanzi	13	Control	0	21	22	12	18	1	0	1	0	20	21	11	18	0	0	0	0	Control_0	0.952380952380952	0.954545454545455	0.916666666666667	1	PercentageFullBloom_2	0
163	16.04.2024	Kanzi	13	Control	0	21	22	12	18	1	0	1	0	20	21	11	18	0	0	0	0	Control_0	0.952380952380952	0.954545454545455	0.916666666666667	1	PercentageFullBloom_3	0.0833333333333333
164	16.04.2024	Kanzi	13	Control	0	21	22	12	18	1	0	1	0	20	21	11	18	0	0	0	0	Control_0	0.952380952380952	0.954545454545455	0.916666666666667	1	PercentageFullBloom_4	0
165	16.04.2024	Kanzi	19	F	500	16	8	14	17	1	0	0	0	15	8	14	17	0	0	0	0	F_500	0.9375	1	1	1	PercentageFullBloom_1	0.0625
166	16.04.2024	Kanzi	19	F	500	16	8	14	17	1	0	0	0	15	8	14	17	0	0	0	0	F_500	0.9375	1	1	1	PercentageFullBloom_2	0
167	16.04.2024	Kanzi	19	F	500	16	8	14	17	1	0	0	0	15	8	14	17	0	0	0	0	F_500	0.9375	1	1	1	PercentageFullBloom_3	0
168	16.04.2024	Kanzi	19	F	500	16	8	14	17	1	0	0	0	15	8	14	17	0	0	0	0	F_500	0.9375	1	1	1	PercentageFullBloom_4	0
169	16.04.2024	Kanzi	21	F	750	22	16	30	18	4	1	3	2	17	13	27	12	0	0	0	0	F_750	0.772727272727273	0.8125	0.9	0.666666666666667	PercentageFullBloom_1	0.181818181818182
170	16.04.2024	Kanzi	21	F	750	22	16	30	18	4	1	3	2	17	13	27	12	0	0	0	0	F_750	0.772727272727273	0.8125	0.9	0.666666666666667	PercentageFullBloom_2	0.0625
171	16.04.2024	Kanzi	21	F	750	22	16	30	18	4	1	3	2	17	13	27	12	0	0	0	0	F_750	0.772727272727273	0.8125	0.9	0.666666666666667	PercentageFullBloom_3	0.1
172	16.04.2024	Kanzi	21	F	750	22	16	30	18	4	1	3	2	17	13	27	12	0	0	0	0	F_750	0.772727272727273	0.8125	0.9	0.666666666666667	PercentageFullBloom_4	0.111111111111111
173	16.04.2024	Kanzi	26	S	500	12	14	9	14	1	0	0	0	11	14	9	14	0	0	0	0	S_500	0.916666666666667	1	1	1	PercentageFullBloom_1	0.0833333333333333
174	16.04.2024	Kanzi	26	S	500	12	14	9	14	1	0	0	0	11	14	9	14	0	0	0	0	S_500	0.916666666666667	1	1	1	PercentageFullBloom_2	0
175	16.04.2024	Kanzi	26	S	500	12	14	9	14	1	0	0	0	11	14	9	14	0	0	0	0	S_500	0.916666666666667	1	1	1	PercentageFullBloom_3	0
176	16.04.2024	Kanzi	26	S	500	12	14	9	14	1	0	0	0	11	14	9	14	0	0	0	0	S_500	0.916666666666667	1	1	1	PercentageFullBloom_4	0
177	16.04.2024	Kanzi	28	S	750	29	15	15	29	1	1	0	0	28	14	15	27	0	0	0	0	S_750	0.96551724137931	0.933333333333333	1	0.931034482758621	PercentageFullBloom_1	0.0344827586206897
178	16.04.2024	Kanzi	28	S	750	29	15	15	29	1	1	0	0	28	14	15	27	0	0	0	0	S_750	0.96551724137931	0.933333333333333	1	0.931034482758621	PercentageFullBloom_2	0.0666666666666667
179	16.04.2024	Kanzi	28	S	750	29	15	15	29	1	1	0	0	28	14	15	27	0	0	0	0	S_750	0.96551724137931	0.933333333333333	1	0.931034482758621	PercentageFullBloom_3	0
180	16.04.2024	Kanzi	28	S	750	29	15	15	29	1	1	0	0	28	14	15	27	0	0	0	0	S_750	0.96551724137931	0.933333333333333	1	0.931034482758621	PercentageFullBloom_4	0
181	16.04.2024	Kanzi	33	Control	0	19	11	15	21	0	0	0	0	19	11	15	21	0	0	0	0	Control_0	1	1	1	1	PercentageFullBloom_1	0
182	16.04.2024	Kanzi	33	Control	0	19	11	15	21	0	0	0	0	19	11	15	21	0	0	0	0	Control_0	1	1	1	1	PercentageFullBloom_2	0
183	16.04.2024	Kanzi	33	Control	0	19	11	15	21	0	0	0	0	19	11	15	21	0	0	0	0	Control_0	1	1	1	1	PercentageFullBloom_3	0
184	16.04.2024	Kanzi	33	Control	0	19	11	15	21	0	0	0	0	19	11	15	21	0	0	0	0	Control_0	1	1	1	1	PercentageFullBloom_4	0
185	16.04.2024	Kanzi	39	F	500	18	30	18	25	0	0	0	0	18	30	18	23	0	0	0	0	F_500	1	1	1	0.92	PercentageFullBloom_1	0
186	16.04.2024	Kanzi	39	F	500	18	30	18	25	0	0	0	0	18	30	18	23	0	0	0	0	F_500	1	1	1	0.92	PercentageFullBloom_2	0
187	16.04.2024	Kanzi	39	F	500	18	30	18	25	0	0	0	0	18	30	18	23	0	0	0	0	F_500	1	1	1	0.92	PercentageFullBloom_3	0
188	16.04.2024	Kanzi	39	F	500	18	30	18	25	0	0	0	0	18	30	18	23	0	0	0	0	F_500	1	1	1	0.92	PercentageFullBloom_4	0
189	16.04.2024	Kanzi	41	F	750	26	19	22	28	2	2	0	1	23	15	22	22	0	0	0	0	F_750	0.884615384615385	0.789473684210526	1	0.785714285714286	PercentageFullBloom_1	0.0769230769230769
190	16.04.2024	Kanzi	41	F	750	26	19	22	28	2	2	0	1	23	15	22	22	0	0	0	0	F_750	0.884615384615385	0.789473684210526	1	0.785714285714286	PercentageFullBloom_2	0.105263157894737
191	16.04.2024	Kanzi	41	F	750	26	19	22	28	2	2	0	1	23	15	22	22	0	0	0	0	F_750	0.884615384615385	0.789473684210526	1	0.785714285714286	PercentageFullBloom_3	0
192	16.04.2024	Kanzi	41	F	750	26	19	22	28	2	2	0	1	23	15	22	22	0	0	0	0	F_750	0.884615384615385	0.789473684210526	1	0.785714285714286	PercentageFullBloom_4	0.0357142857142857
193	16.04.2024	Kanzi	46	S	500	6	38	26	15	0	0	1	0	6	38	25	15	0	0	0	0	S_500	1	1	0.961538461538462	1	PercentageFullBloom_1	0
194	16.04.2024	Kanzi	46	S	500	6	38	26	15	0	0	1	0	6	38	25	15	0	0	0	0	S_500	1	1	0.961538461538462	1	PercentageFullBloom_2	0
195	16.04.2024	Kanzi	46	S	500	6	38	26	15	0	0	1	0	6	38	25	15	0	0	0	0	S_500	1	1	0.961538461538462	1	PercentageFullBloom_3	0.0384615384615385
196	16.04.2024	Kanzi	46	S	500	6	38	26	15	0	0	1	0	6	38	25	15	0	0	0	0	S_500	1	1	0.961538461538462	1	PercentageFullBloom_4	0
197	16.04.2024	Kanzi	48	S	750	16	12	18	17	0	0	2	0	5	10	16	17	0	0	0	0	S_750	0.3125	0.833333333333333	0.888888888888889	1	PercentageFullBloom_1	0
198	16.04.2024	Kanzi	48	S	750	16	12	18	17	0	0	2	0	5	10	16	17	0	0	0	0	S_750	0.3125	0.833333333333333	0.888888888888889	1	PercentageFullBloom_2	0
199	16.04.2024	Kanzi	48	S	750	16	12	18	17	0	0	2	0	5	10	16	17	0	0	0	0	S_750	0.3125	0.833333333333333	0.888888888888889	1	PercentageFullBloom_3	0.111111111111111
200	16.04.2024	Kanzi	48	S	750	16	12	18	17	0	0	2	0	5	10	16	17	0	0	0	0	S_750	0.3125	0.833333333333333	0.888888888888889	1	PercentageFullBloom_4	0
201	16.04.2024	Kanzi	53	Control	0	19	25	15	19	3	0	0	4	13	25	15	15	0	0	0	0	Control_0	0.684210526315789	1	1	0.789473684210526	PercentageFullBloom_1	0.157894736842105
202	16.04.2024	Kanzi	53	Control	0	19	25	15	19	3	0	0	4	13	25	15	15	0	0	0	0	Control_0	0.684210526315789	1	1	0.789473684210526	PercentageFullBloom_2	0
203	16.04.2024	Kanzi	53	Control	0	19	25	15	19	3	0	0	4	13	25	15	15	0	0	0	0	Control_0	0.684210526315789	1	1	0.789473684210526	PercentageFullBloom_3	0
204	16.04.2024	Kanzi	53	Control	0	19	25	15	19	3	0	0	4	13	25	15	15	0	0	0	0	Control_0	0.684210526315789	1	1	0.789473684210526	PercentageFullBloom_4	0.210526315789474
205	16.04.2024	Kanzi	59	F	500	20	21	17	11	0	0	2	4	19	21	15	7	0	0	0	0	F_500	0.95	1	0.882352941176471	0.636363636363636	PercentageFullBloom_1	0
206	16.04.2024	Kanzi	59	F	500	20	21	17	11	0	0	2	4	19	21	15	7	0	0	0	0	F_500	0.95	1	0.882352941176471	0.636363636363636	PercentageFullBloom_2	0
207	16.04.2024	Kanzi	59	F	500	20	21	17	11	0	0	2	4	19	21	15	7	0	0	0	0	F_500	0.95	1	0.882352941176471	0.636363636363636	PercentageFullBloom_3	0.117647058823529
208	16.04.2024	Kanzi	59	F	500	20	21	17	11	0	0	2	4	19	21	15	7	0	0	0	0	F_500	0.95	1	0.882352941176471	0.636363636363636	PercentageFullBloom_4	0.363636363636364
209	16.04.2024	Kanzi	61	F	750	16	20	19	23	2	0	0	0	13	20	19	23	0	0	0	0	F_750	0.8125	1	1	1	PercentageFullBloom_1	0.125
210	16.04.2024	Kanzi	61	F	750	16	20	19	23	2	0	0	0	13	20	19	23	0	0	0	0	F_750	0.8125	1	1	1	PercentageFullBloom_2	0
211	16.04.2024	Kanzi	61	F	750	16	20	19	23	2	0	0	0	13	20	19	23	0	0	0	0	F_750	0.8125	1	1	1	PercentageFullBloom_3	0
212	16.04.2024	Kanzi	61	F	750	16	20	19	23	2	0	0	0	13	20	19	23	0	0	0	0	F_750	0.8125	1	1	1	PercentageFullBloom_4	0
213	16.04.2024	Kanzi	66	S	500	38	25	18	22	0	2	1	3	36	19	16	19	0	0	0	0	S_500	0.947368421052632	0.76	0.888888888888889	0.863636363636364	PercentageFullBloom_1	0
214	16.04.2024	Kanzi	66	S	500	38	25	18	22	0	2	1	3	36	19	16	19	0	0	0	0	S_500	0.947368421052632	0.76	0.888888888888889	0.863636363636364	PercentageFullBloom_2	0.08
215	16.04.2024	Kanzi	66	S	500	38	25	18	22	0	2	1	3	36	19	16	19	0	0	0	0	S_500	0.947368421052632	0.76	0.888888888888889	0.863636363636364	PercentageFullBloom_3	0.0555555555555556
216	16.04.2024	Kanzi	66	S	500	38	25	18	22	0	2	1	3	36	19	16	19	0	0	0	0	S_500	0.947368421052632	0.76	0.888888888888889	0.863636363636364	PercentageFullBloom_4	0.136363636363636
217	16.04.2024	Kanzi	68	S	750	17	15	20	16	0	0	0	0	17	15	19	16	0	0	0	0	S_750	1	1	0.95	1	PercentageFullBloom_1	0
218	16.04.2024	Kanzi	68	S	750	17	15	20	16	0	0	0	0	17	15	19	16	0	0	0	0	S_750	1	1	0.95	1	PercentageFullBloom_2	0
219	16.04.2024	Kanzi	68	S	750	17	15	20	16	0	0	0	0	17	15	19	16	0	0	0	0	S_750	1	1	0.95	1	PercentageFullBloom_3	0
220	16.04.2024	Kanzi	68	S	750	17	15	20	16	0	0	0	0	17	15	19	16	0	0	0	0	S_750	1	1	0.95	1	PercentageFullBloom_4	0
221	16.04.2024	Kanzi	73	Control	0	17	19	9	23	0	2	1	2	17	15	8	18	0	0	0	0	Control_0	1	0.789473684210526	0.888888888888889	0.782608695652174	PercentageFullBloom_1	0
222	16.04.2024	Kanzi	73	Control	0	17	19	9	23	0	2	1	2	17	15	8	18	0	0	0	0	Control_0	1	0.789473684210526	0.888888888888889	0.782608695652174	PercentageFullBloom_2	0.105263157894737
223	16.04.2024	Kanzi	73	Control	0	17	19	9	23	0	2	1	2	17	15	8	18	0	0	0	0	Control_0	1	0.789473684210526	0.888888888888889	0.782608695652174	PercentageFullBloom_3	0.111111111111111
224	16.04.2024	Kanzi	73	Control	0	17	19	9	23	0	2	1	2	17	15	8	18	0	0	0	0	Control_0	1	0.789473684210526	0.888888888888889	0.782608695652174	PercentageFullBloom_4	0.0869565217391304
225	16.04.2024	Kanzi	79	F	500	11	23	19	16	0	3	1	2	10	19	18	13	0	0	0	0	F_500	0.909090909090909	0.826086956521739	0.947368421052632	0.8125	PercentageFullBloom_1	0
226	16.04.2024	Kanzi	79	F	500	11	23	19	16	0	3	1	2	10	19	18	13	0	0	0	0	F_500	0.909090909090909	0.826086956521739	0.947368421052632	0.8125	PercentageFullBloom_2	0.130434782608696
227	16.04.2024	Kanzi	79	F	500	11	23	19	16	0	3	1	2	10	19	18	13	0	0	0	0	F_500	0.909090909090909	0.826086956521739	0.947368421052632	0.8125	PercentageFullBloom_3	0.0526315789473684
228	16.04.2024	Kanzi	79	F	500	11	23	19	16	0	3	1	2	10	19	18	13	0	0	0	0	F_500	0.909090909090909	0.826086956521739	0.947368421052632	0.8125	PercentageFullBloom_4	0.125
229	16.04.2024	Kanzi	81	F	750	19	17	14	10	0	0	0	0	19	17	14	10	0	0	0	0	F_750	1	1	1	1	PercentageFullBloom_1	0
230	16.04.2024	Kanzi	81	F	750	19	17	14	10	0	0	0	0	19	17	14	10	0	0	0	0	F_750	1	1	1	1	PercentageFullBloom_2	0
231	16.04.2024	Kanzi	81	F	750	19	17	14	10	0	0	0	0	19	17	14	10	0	0	0	0	F_750	1	1	1	1	PercentageFullBloom_3	0
232	16.04.2024	Kanzi	81	F	750	19	17	14	10	0	0	0	0	19	17	14	10	0	0	0	0	F_750	1	1	1	1	PercentageFullBloom_4	0
233	16.04.2024	Kanzi	86	S	500	34	28	32	15	7	1	4	0	27	24	25	15	0	0	0	0	S_500	0.794117647058823	0.857142857142857	0.78125	1	PercentageFullBloom_1	0.205882352941176
234	16.04.2024	Kanzi	86	S	500	34	28	32	15	7	1	4	0	27	24	25	15	0	0	0	0	S_500	0.794117647058823	0.857142857142857	0.78125	1	PercentageFullBloom_2	0.0357142857142857
235	16.04.2024	Kanzi	86	S	500	34	28	32	15	7	1	4	0	27	24	25	15	0	0	0	0	S_500	0.794117647058823	0.857142857142857	0.78125	1	PercentageFullBloom_3	0.125
236	16.04.2024	Kanzi	86	S	500	34	28	32	15	7	1	4	0	27	24	25	15	0	0	0	0	S_500	0.794117647058823	0.857142857142857	0.78125	1	PercentageFullBloom_4	0
237	16.04.2024	Kanzi	88	S	750	25	30	11	25	0	2	0	3	23	28	11	22	0	0	0	0	S_750	0.92	0.933333333333333	1	0.88	PercentageFullBloom_1	0
238	16.04.2024	Kanzi	88	S	750	25	30	11	25	0	2	0	3	23	28	11	22	0	0	0	0	S_750	0.92	0.933333333333333	1	0.88	PercentageFullBloom_2	0.0666666666666667
239	16.04.2024	Kanzi	88	S	750	25	30	11	25	0	2	0	3	23	28	11	22	0	0	0	0	S_750	0.92	0.933333333333333	1	0.88	PercentageFullBloom_3	0
240	16.04.2024	Kanzi	88	S	750	25	30	11	25	0	2	0	3	23	28	11	22	0	0	0	0	S_750	0.92	0.933333333333333	1	0.88	PercentageFullBloom_4	0.12
241	19.04.2024	Kanzi	13	Control	0	22	14	23	18	0	0	1	0	21	12	22	18	0	0	0	0	Control_0	0.954545454545455	0.857142857142857	0.956521739130435	1	PercentageFullBloom_1	0
242	19.04.2024	Kanzi	13	Control	0	22	14	23	18	0	0	1	0	21	12	22	18	0	0	0	0	Control_0	0.954545454545455	0.857142857142857	0.956521739130435	1	PercentageFullBloom_2	0
243	19.04.2024	Kanzi	13	Control	0	22	14	23	18	0	0	1	0	21	12	22	18	0	0	0	0	Control_0	0.954545454545455	0.857142857142857	0.956521739130435	1	PercentageFullBloom_3	0.0434782608695652
244	19.04.2024	Kanzi	13	Control	0	22	14	23	18	0	0	1	0	21	12	22	18	0	0	0	0	Control_0	0.954545454545455	0.857142857142857	0.956521739130435	1	PercentageFullBloom_4	0
245	19.04.2024	Kanzi	19	F	500	11	9	14	17	0	0	0	0	11	9	14	17	0	0	0	0	F_500	1	1	1	1	PercentageFullBloom_1	0
246	19.04.2024	Kanzi	19	F	500	11	9	14	17	0	0	0	0	11	9	14	17	0	0	0	0	F_500	1	1	1	1	PercentageFullBloom_2	0
247	19.04.2024	Kanzi	19	F	500	11	9	14	17	0	0	0	0	11	9	14	17	0	0	0	0	F_500	1	1	1	1	PercentageFullBloom_3	0
248	19.04.2024	Kanzi	19	F	500	11	9	14	17	0	0	0	0	11	9	14	17	0	0	0	0	F_500	1	1	1	1	PercentageFullBloom_4	0
249	19.04.2024	Kanzi	21	F	750	22	25	17	19	0	1	1	2	21	24	14	13	0	0	0	0	F_750	0.954545454545455	0.96	0.823529411764706	0.684210526315789	PercentageFullBloom_1	0
250	19.04.2024	Kanzi	21	F	750	22	25	17	19	0	1	1	2	21	24	14	13	0	0	0	0	F_750	0.954545454545455	0.96	0.823529411764706	0.684210526315789	PercentageFullBloom_2	0.04
251	19.04.2024	Kanzi	21	F	750	22	25	17	19	0	1	1	2	21	24	14	13	0	0	0	0	F_750	0.954545454545455	0.96	0.823529411764706	0.684210526315789	PercentageFullBloom_3	0.0588235294117647
252	19.04.2024	Kanzi	21	F	750	22	25	17	19	0	1	1	2	21	24	14	13	0	0	0	0	F_750	0.954545454545455	0.96	0.823529411764706	0.684210526315789	PercentageFullBloom_4	0.105263157894737
253	19.04.2024	Kanzi	26	S	500	8	9	14	14	1	0	0	0	7	9	14	14	0	0	0	0	S_500	0.875	1	1	1	PercentageFullBloom_1	0.125
254	19.04.2024	Kanzi	26	S	500	8	9	14	14	1	0	0	0	7	9	14	14	0	0	0	0	S_500	0.875	1	1	1	PercentageFullBloom_2	0
255	19.04.2024	Kanzi	26	S	500	8	9	14	14	1	0	0	0	7	9	14	14	0	0	0	0	S_500	0.875	1	1	1	PercentageFullBloom_3	0
256	19.04.2024	Kanzi	26	S	500	8	9	14	14	1	0	0	0	7	9	14	14	0	0	0	0	S_500	0.875	1	1	1	PercentageFullBloom_4	0
257	19.04.2024	Kanzi	28	S	750	26	15	15	32	0	0	0	1	26	15	15	29	0	0	0	0	S_750	1	1	1	0.90625	PercentageFullBloom_1	0
258	19.04.2024	Kanzi	28	S	750	26	15	15	32	0	0	0	1	26	15	15	29	0	0	0	0	S_750	1	1	1	0.90625	PercentageFullBloom_2	0
259	19.04.2024	Kanzi	28	S	750	26	15	15	32	0	0	0	1	26	15	15	29	0	0	0	0	S_750	1	1	1	0.90625	PercentageFullBloom_3	0
260	19.04.2024	Kanzi	28	S	750	26	15	15	32	0	0	0	1	26	15	15	29	0	0	0	0	S_750	1	1	1	0.90625	PercentageFullBloom_4	0.03125
261	19.04.2024	Kanzi	33	Control	0	20	16	21	14	0	0	0	0	20	16	21	14	0	0	0	0	Control_0	1	1	1	1	PercentageFullBloom_1	0
262	19.04.2024	Kanzi	33	Control	0	20	16	21	14	0	0	0	0	20	16	21	14	0	0	0	0	Control_0	1	1	1	1	PercentageFullBloom_2	0
263	19.04.2024	Kanzi	33	Control	0	20	16	21	14	0	0	0	0	20	16	21	14	0	0	0	0	Control_0	1	1	1	1	PercentageFullBloom_3	0
264	19.04.2024	Kanzi	33	Control	0	20	16	21	14	0	0	0	0	20	16	21	14	0	0	0	0	Control_0	1	1	1	1	PercentageFullBloom_4	0
265	19.04.2024	Kanzi	39	F	500	18	19	29	25	0	0	0	0	18	19	29	24	0	0	0	0	F_500	1	1	1	0.96	PercentageFullBloom_1	0
266	19.04.2024	Kanzi	39	F	500	18	19	29	25	0	0	0	0	18	19	29	24	0	0	0	0	F_500	1	1	1	0.96	PercentageFullBloom_2	0
267	19.04.2024	Kanzi	39	F	500	18	19	29	25	0	0	0	0	18	19	29	24	0	0	0	0	F_500	1	1	1	0.96	PercentageFullBloom_3	0
268	19.04.2024	Kanzi	39	F	500	18	19	29	25	0	0	0	0	18	19	29	24	0	0	0	0	F_500	1	1	1	0.96	PercentageFullBloom_4	0
269	19.04.2024	Kanzi	41	F	750	29	22	10	28	0	0	0	1	28	22	9	23	0	0	0	0	F_750	0.96551724137931	1	0.9	0.821428571428571	PercentageFullBloom_1	0
270	19.04.2024	Kanzi	41	F	750	29	22	10	28	0	0	0	1	28	22	9	23	0	0	0	0	F_750	0.96551724137931	1	0.9	0.821428571428571	PercentageFullBloom_2	0
271	19.04.2024	Kanzi	41	F	750	29	22	10	28	0	0	0	1	28	22	9	23	0	0	0	0	F_750	0.96551724137931	1	0.9	0.821428571428571	PercentageFullBloom_3	0
272	19.04.2024	Kanzi	41	F	750	29	22	10	28	0	0	0	1	28	22	9	23	0	0	0	0	F_750	0.96551724137931	1	0.9	0.821428571428571	PercentageFullBloom_4	0.0357142857142857
273	19.04.2024	Kanzi	46	S	500	6	38	26	15	0	0	0	0	6	38	26	15	0	0	0	0	S_500	1	1	1	1	PercentageFullBloom_1	0
274	19.04.2024	Kanzi	46	S	500	6	38	26	15	0	0	0	0	6	38	26	15	0	0	0	0	S_500	1	1	1	1	PercentageFullBloom_2	0
275	19.04.2024	Kanzi	46	S	500	6	38	26	15	0	0	0	0	6	38	26	15	0	0	0	0	S_500	1	1	1	1	PercentageFullBloom_3	0
276	19.04.2024	Kanzi	46	S	500	6	38	26	15	0	0	0	0	6	38	26	15	0	0	0	0	S_500	1	1	1	1	PercentageFullBloom_4	0
277	19.04.2024	Kanzi	48	S	750	14	14	16	10	0	0	0	0	6	14	16	10	0	0	0	0	S_750	0.428571428571429	1	1	1	PercentageFullBloom_1	0
278	19.04.2024	Kanzi	48	S	750	14	14	16	10	0	0	0	0	6	14	16	10	0	0	0	0	S_750	0.428571428571429	1	1	1	PercentageFullBloom_2	0
279	19.04.2024	Kanzi	48	S	750	14	14	16	10	0	0	0	0	6	14	16	10	0	0	0	0	S_750	0.428571428571429	1	1	1	PercentageFullBloom_3	0
280	19.04.2024	Kanzi	48	S	750	14	14	16	10	0	0	0	0	6	14	16	10	0	0	0	0	S_750	0.428571428571429	1	1	1	PercentageFullBloom_4	0
281	19.04.2024	Kanzi	53	Control	0	19	15	21	18	2	0	0	2	16	15	21	16	0	0	0	0	Control_0	0.842105263157895	1	1	0.888888888888889	PercentageFullBloom_1	0.105263157894737
282	19.04.2024	Kanzi	53	Control	0	19	15	21	18	2	0	0	2	16	15	21	16	0	0	0	0	Control_0	0.842105263157895	1	1	0.888888888888889	PercentageFullBloom_2	0
283	19.04.2024	Kanzi	53	Control	0	19	15	21	18	2	0	0	2	16	15	21	16	0	0	0	0	Control_0	0.842105263157895	1	1	0.888888888888889	PercentageFullBloom_3	0
284	19.04.2024	Kanzi	53	Control	0	19	15	21	18	2	0	0	2	16	15	21	16	0	0	0	0	Control_0	0.842105263157895	1	1	0.888888888888889	PercentageFullBloom_4	0.111111111111111
285	19.04.2024	Kanzi	59	F	500	17	13	11	17	0	0	0	1	17	13	11	16	0	0	0	0	F_500	1	1	1	0.941176470588235	PercentageFullBloom_1	0
286	19.04.2024	Kanzi	59	F	500	17	13	11	17	0	0	0	1	17	13	11	16	0	0	0	0	F_500	1	1	1	0.941176470588235	PercentageFullBloom_2	0
287	19.04.2024	Kanzi	59	F	500	17	13	11	17	0	0	0	1	17	13	11	16	0	0	0	0	F_500	1	1	1	0.941176470588235	PercentageFullBloom_3	0
288	19.04.2024	Kanzi	59	F	500	17	13	11	17	0	0	0	1	17	13	11	16	0	0	0	0	F_500	1	1	1	0.941176470588235	PercentageFullBloom_4	0.0588235294117647
289	19.04.2024	Kanzi	61	F	750	15	18	19	22	1	0	0	0	13	18	19	22	0	0	0	0	F_750	0.866666666666667	1	1	1	PercentageFullBloom_1	0.0666666666666667
290	19.04.2024	Kanzi	61	F	750	15	18	19	22	1	0	0	0	13	18	19	22	0	0	0	0	F_750	0.866666666666667	1	1	1	PercentageFullBloom_2	0
291	19.04.2024	Kanzi	61	F	750	15	18	19	22	1	0	0	0	13	18	19	22	0	0	0	0	F_750	0.866666666666667	1	1	1	PercentageFullBloom_3	0
292	19.04.2024	Kanzi	61	F	750	15	18	19	22	1	0	0	0	13	18	19	22	0	0	0	0	F_750	0.866666666666667	1	1	1	PercentageFullBloom_4	0
293	19.04.2024	Kanzi	66	S	500	37	19	24	26	1	0	2	2	35	19	22	22	0	0	0	0	S_500	0.945945945945946	1	0.916666666666667	0.846153846153846	PercentageFullBloom_1	0.027027027027027
294	19.04.2024	Kanzi	66	S	500	37	19	24	26	1	0	2	2	35	19	22	22	0	0	0	0	S_500	0.945945945945946	1	0.916666666666667	0.846153846153846	PercentageFullBloom_2	0
295	19.04.2024	Kanzi	66	S	500	37	19	24	26	1	0	2	2	35	19	22	22	0	0	0	0	S_500	0.945945945945946	1	0.916666666666667	0.846153846153846	PercentageFullBloom_3	0.0833333333333333
296	19.04.2024	Kanzi	66	S	500	37	19	24	26	1	0	2	2	35	19	22	22	0	0	0	0	S_500	0.945945945945946	1	0.916666666666667	0.846153846153846	PercentageFullBloom_4	0.0769230769230769
297	19.04.2024	Kanzi	68	S	750	17	18	14	16	0	0	0	0	17	18	14	16	0	0	0	0	S_750	1	1	1	1	PercentageFullBloom_1	0
298	19.04.2024	Kanzi	68	S	750	17	18	14	16	0	0	0	0	17	18	14	16	0	0	0	0	S_750	1	1	1	1	PercentageFullBloom_2	0
299	19.04.2024	Kanzi	68	S	750	17	18	14	16	0	0	0	0	17	18	14	16	0	0	0	0	S_750	1	1	1	1	PercentageFullBloom_3	0
300	19.04.2024	Kanzi	68	S	750	17	18	14	16	0	0	0	0	17	18	14	16	0	0	0	0	S_750	1	1	1	1	PercentageFullBloom_4	0
301	19.04.2024	Kanzi	73	Control	0	9	23	19	18	1	1	1	1	8	18	16	13	0	0	0	0	Control_0	0.888888888888889	0.782608695652174	0.842105263157895	0.722222222222222	PercentageFullBloom_1	0.111111111111111
302	19.04.2024	Kanzi	73	Control	0	9	23	19	18	1	1	1	1	8	18	16	13	0	0	0	0	Control_0	0.888888888888889	0.782608695652174	0.842105263157895	0.722222222222222	PercentageFullBloom_2	0.0434782608695652
303	19.04.2024	Kanzi	73	Control	0	9	23	19	18	1	1	1	1	8	18	16	13	0	0	0	0	Control_0	0.888888888888889	0.782608695652174	0.842105263157895	0.722222222222222	PercentageFullBloom_3	0.0526315789473684
304	19.04.2024	Kanzi	73	Control	0	9	23	19	18	1	1	1	1	8	18	16	13	0	0	0	0	Control_0	0.888888888888889	0.782608695652174	0.842105263157895	0.722222222222222	PercentageFullBloom_4	0.0555555555555556
305	19.04.2024	Kanzi	79	F	500	11	23	19	15	0	2	1	2	11	21	18	13	0	0	0	0	F_500	1	0.91304347826087	0.947368421052632	0.866666666666667	PercentageFullBloom_1	0
306	19.04.2024	Kanzi	79	F	500	11	23	19	15	0	2	1	2	11	21	18	13	0	0	0	0	F_500	1	0.91304347826087	0.947368421052632	0.866666666666667	PercentageFullBloom_2	0.0869565217391304
307	19.04.2024	Kanzi	79	F	500	11	23	19	15	0	2	1	2	11	21	18	13	0	0	0	0	F_500	1	0.91304347826087	0.947368421052632	0.866666666666667	PercentageFullBloom_3	0.0526315789473684
308	19.04.2024	Kanzi	79	F	500	11	23	19	15	0	2	1	2	11	21	18	13	0	0	0	0	F_500	1	0.91304347826087	0.947368421052632	0.866666666666667	PercentageFullBloom_4	0.133333333333333
309	19.04.2024	Kanzi	81	F	750	15	11	19	10	0	0	0	0	15	11	19	10	0	0	0	0	F_750	1	1	1	1	PercentageFullBloom_1	0
310	19.04.2024	Kanzi	81	F	750	15	11	19	10	0	0	0	0	15	11	19	10	0	0	0	0	F_750	1	1	1	1	PercentageFullBloom_2	0
311	19.04.2024	Kanzi	81	F	750	15	11	19	10	0	0	0	0	15	11	19	10	0	0	0	0	F_750	1	1	1	1	PercentageFullBloom_3	0
312	19.04.2024	Kanzi	81	F	750	15	11	19	10	0	0	0	0	15	11	19	10	0	0	0	0	F_750	1	1	1	1	PercentageFullBloom_4	0
313	19.04.2024	Kanzi	86	S	500	30	28	31	16	4	1	1	0	26	25	30	16	0	0	0	0	S_500	0.866666666666667	0.892857142857143	0.967741935483871	1	PercentageFullBloom_1	0.133333333333333
314	19.04.2024	Kanzi	86	S	500	30	28	31	16	4	1	1	0	26	25	30	16	0	0	0	0	S_500	0.866666666666667	0.892857142857143	0.967741935483871	1	PercentageFullBloom_2	0.0357142857142857
315	19.04.2024	Kanzi	86	S	500	30	28	31	16	4	1	1	0	26	25	30	16	0	0	0	0	S_500	0.866666666666667	0.892857142857143	0.967741935483871	1	PercentageFullBloom_3	0.032258064516129
316	19.04.2024	Kanzi	86	S	500	30	28	31	16	4	1	1	0	26	25	30	16	0	0	0	0	S_500	0.866666666666667	0.892857142857143	0.967741935483871	1	PercentageFullBloom_4	0
317	19.04.2024	Kanzi	88	S	750	19	29	11	25	0	0	0	2	17	29	11	23	0	0	0	0	S_750	0.894736842105263	1	1	0.92	PercentageFullBloom_1	0
318	19.04.2024	Kanzi	88	S	750	19	29	11	25	0	0	0	2	17	29	11	23	0	0	0	0	S_750	0.894736842105263	1	1	0.92	PercentageFullBloom_2	0
319	19.04.2024	Kanzi	88	S	750	19	29	11	25	0	0	0	2	17	29	11	23	0	0	0	0	S_750	0.894736842105263	1	1	0.92	PercentageFullBloom_3	0
320	19.04.2024	Kanzi	88	S	750	19	29	11	25	0	0	0	2	17	29	11	23	0	0	0	0	S_750	0.894736842105263	1	1	0.92	PercentageFullBloom_4	0.08
321	22.04.2024	Kanzi	13	Control	0	24	23	13	18	0	0	0	0	23	23	11	18	0	0	0	0	Control_0	0.958333333333333	1	0.846153846153846	1	PercentageFullBloom_1	0
322	22.04.2024	Kanzi	13	Control	0	24	23	13	18	0	0	0	0	23	23	11	18	0	0	0	0	Control_0	0.958333333333333	1	0.846153846153846	1	PercentageFullBloom_2	0
323	22.04.2024	Kanzi	13	Control	0	24	23	13	18	0	0	0	0	23	23	11	18	0	0	0	0	Control_0	0.958333333333333	1	0.846153846153846	1	PercentageFullBloom_3	0
324	22.04.2024	Kanzi	13	Control	0	24	23	13	18	0	0	0	0	23	23	11	18	0	0	0	0	Control_0	0.958333333333333	1	0.846153846153846	1	PercentageFullBloom_4	0
325	22.04.2024	Kanzi	19	F	500	11	8	14	17	0	0	0	0	11	8	14	17	0	0	0	0	F_500	1	1	1	1	PercentageFullBloom_1	0
326	22.04.2024	Kanzi	19	F	500	11	8	14	17	0	0	0	0	11	8	14	17	0	0	0	0	F_500	1	1	1	1	PercentageFullBloom_2	0
327	22.04.2024	Kanzi	19	F	500	11	8	14	17	0	0	0	0	11	8	14	17	0	0	0	0	F_500	1	1	1	1	PercentageFullBloom_3	0
328	22.04.2024	Kanzi	19	F	500	11	8	14	17	0	0	0	0	11	8	14	17	0	0	0	0	F_500	1	1	1	1	PercentageFullBloom_4	0
329	22.04.2024	Kanzi	21	F	750	22	7	24	5	0	0	0	0	21	7	24	4	0	0	0	0	F_750	0.954545454545455	1	1	0.8	PercentageFullBloom_1	0
330	22.04.2024	Kanzi	21	F	750	22	7	24	5	0	0	0	0	21	7	24	4	0	0	0	0	F_750	0.954545454545455	1	1	0.8	PercentageFullBloom_2	0
331	22.04.2024	Kanzi	21	F	750	22	7	24	5	0	0	0	0	21	7	24	4	0	0	0	0	F_750	0.954545454545455	1	1	0.8	PercentageFullBloom_3	0
332	22.04.2024	Kanzi	21	F	750	22	7	24	5	0	0	0	0	21	7	24	4	0	0	0	0	F_750	0.954545454545455	1	1	0.8	PercentageFullBloom_4	0
333	22.04.2024	Kanzi	26	S	500	10	14	9	14	0	0	0	0	10	14	9	14	0	0	0	0	S_500	1	1	1	1	PercentageFullBloom_1	0
334	22.04.2024	Kanzi	26	S	500	10	14	9	14	0	0	0	0	10	14	9	14	0	0	0	0	S_500	1	1	1	1	PercentageFullBloom_2	0
335	22.04.2024	Kanzi	26	S	500	10	14	9	14	0	0	0	0	10	14	9	14	0	0	0	0	S_500	1	1	1	1	PercentageFullBloom_3	0
336	22.04.2024	Kanzi	26	S	500	10	14	9	14	0	0	0	0	10	14	9	14	0	0	0	0	S_500	1	1	1	1	PercentageFullBloom_4	0
337	22.04.2024	Kanzi	28	S	750	26	14	15	31	0	0	0	1	26	14	15	28	0	0	0	0	S_750	1	1	1	0.903225806451613	PercentageFullBloom_1	0
338	22.04.2024	Kanzi	28	S	750	26	14	15	31	0	0	0	1	26	14	15	28	0	0	0	0	S_750	1	1	1	0.903225806451613	PercentageFullBloom_2	0
339	22.04.2024	Kanzi	28	S	750	26	14	15	31	0	0	0	1	26	14	15	28	0	0	0	0	S_750	1	1	1	0.903225806451613	PercentageFullBloom_3	0
340	22.04.2024	Kanzi	28	S	750	26	14	15	31	0	0	0	1	26	14	15	28	0	0	0	0	S_750	1	1	1	0.903225806451613	PercentageFullBloom_4	0.032258064516129
341	22.04.2024	Kanzi	33	Control	0	19	13	21	11	0	0	0	0	19	13	21	11	0	0	0	0	Control_0	1	1	1	1	PercentageFullBloom_1	0
342	22.04.2024	Kanzi	33	Control	0	19	13	21	11	0	0	0	0	19	13	21	11	0	0	0	0	Control_0	1	1	1	1	PercentageFullBloom_2	0
343	22.04.2024	Kanzi	33	Control	0	19	13	21	11	0	0	0	0	19	13	21	11	0	0	0	0	Control_0	1	1	1	1	PercentageFullBloom_3	0
344	22.04.2024	Kanzi	33	Control	0	19	13	21	11	0	0	0	0	19	13	21	11	0	0	0	0	Control_0	1	1	1	1	PercentageFullBloom_4	0
345	22.04.2024	Kanzi	39	F	500	18	18	29	24	0	0	0	0	18	18	28	23	0	0	0	0	F_500	1	1	0.96551724137931	0.958333333333333	PercentageFullBloom_1	0
346	22.04.2024	Kanzi	39	F	500	18	18	29	24	0	0	0	0	18	18	28	23	0	0	0	0	F_500	1	1	0.96551724137931	0.958333333333333	PercentageFullBloom_2	0
347	22.04.2024	Kanzi	39	F	500	18	18	29	24	0	0	0	0	18	18	28	23	0	0	0	0	F_500	1	1	0.96551724137931	0.958333333333333	PercentageFullBloom_3	0
348	22.04.2024	Kanzi	39	F	500	18	18	29	24	0	0	0	0	18	18	28	23	0	0	0	0	F_500	1	1	0.96551724137931	0.958333333333333	PercentageFullBloom_4	0
349	22.04.2024	Kanzi	41	F	750	29	24	10	13	0	0	0	1	27	24	9	8	0	0	0	0	F_750	0.931034482758621	1	0.9	0.615384615384615	PercentageFullBloom_1	0
350	22.04.2024	Kanzi	41	F	750	29	24	10	13	0	0	0	1	27	24	9	8	0	0	0	0	F_750	0.931034482758621	1	0.9	0.615384615384615	PercentageFullBloom_2	0
351	22.04.2024	Kanzi	41	F	750	29	24	10	13	0	0	0	1	27	24	9	8	0	0	0	0	F_750	0.931034482758621	1	0.9	0.615384615384615	PercentageFullBloom_3	0
352	22.04.2024	Kanzi	41	F	750	29	24	10	13	0	0	0	1	27	24	9	8	0	0	0	0	F_750	0.931034482758621	1	0.9	0.615384615384615	PercentageFullBloom_4	0.0769230769230769
353	22.04.2024	Kanzi	46	S	500	6	25	15	36	0	0	0	0	6	25	15	36	0	0	0	0	S_500	1	1	1	1	PercentageFullBloom_1	0
354	22.04.2024	Kanzi	46	S	500	6	25	15	36	0	0	0	0	6	25	15	36	0	0	0	0	S_500	1	1	1	1	PercentageFullBloom_2	0
355	22.04.2024	Kanzi	46	S	500	6	25	15	36	0	0	0	0	6	25	15	36	0	0	0	0	S_500	1	1	1	1	PercentageFullBloom_3	0
356	22.04.2024	Kanzi	46	S	500	6	25	15	36	0	0	0	0	6	25	15	36	0	0	0	0	S_500	1	1	1	1	PercentageFullBloom_4	0
357	22.04.2024	Kanzi	48	S	750	14	9	10	16	1	0	0	0	7	9	10	16	0	0	0	0	S_750	0.5	1	1	1	PercentageFullBloom_1	0.0714285714285714
358	22.04.2024	Kanzi	48	S	750	14	9	10	16	1	0	0	0	7	9	10	16	0	0	0	0	S_750	0.5	1	1	1	PercentageFullBloom_2	0
359	22.04.2024	Kanzi	48	S	750	14	9	10	16	1	0	0	0	7	9	10	16	0	0	0	0	S_750	0.5	1	1	1	PercentageFullBloom_3	0
360	22.04.2024	Kanzi	48	S	750	14	9	10	16	1	0	0	0	7	9	10	16	0	0	0	0	S_750	0.5	1	1	1	PercentageFullBloom_4	0
361	22.04.2024	Kanzi	53	Control	0	19	11	21	17	4	0	0	0	15	11	21	17	0	0	0	0	Control_0	0.789473684210526	1	1	1	PercentageFullBloom_1	0.210526315789474
362	22.04.2024	Kanzi	53	Control	0	19	11	21	17	4	0	0	0	15	11	21	17	0	0	0	0	Control_0	0.789473684210526	1	1	1	PercentageFullBloom_2	0
363	22.04.2024	Kanzi	53	Control	0	19	11	21	17	4	0	0	0	15	11	21	17	0	0	0	0	Control_0	0.789473684210526	1	1	1	PercentageFullBloom_3	0
364	22.04.2024	Kanzi	53	Control	0	19	11	21	17	4	0	0	0	15	11	21	17	0	0	0	0	Control_0	0.789473684210526	1	1	1	PercentageFullBloom_4	0
365	22.04.2024	Kanzi	59	F	500	17	11	21	17	0	0	0	0	17	11	21	17	0	0	0	0	F_500	1	1	1	1	PercentageFullBloom_1	0
366	22.04.2024	Kanzi	59	F	500	17	11	21	17	0	0	0	0	17	11	21	17	0	0	0	0	F_500	1	1	1	1	PercentageFullBloom_2	0
367	22.04.2024	Kanzi	59	F	500	17	11	21	17	0	0	0	0	17	11	21	17	0	0	0	0	F_500	1	1	1	1	PercentageFullBloom_3	0
368	22.04.2024	Kanzi	59	F	500	17	11	21	17	0	0	0	0	17	11	21	17	0	0	0	0	F_500	1	1	1	1	PercentageFullBloom_4	0
369	22.04.2024	Kanzi	61	F	750	16	16	18	23	1	0	0	0	15	16	18	23	0	0	0	0	F_750	0.9375	1	1	1	PercentageFullBloom_1	0.0625
370	22.04.2024	Kanzi	61	F	750	16	16	18	23	1	0	0	0	15	16	18	23	0	0	0	0	F_750	0.9375	1	1	1	PercentageFullBloom_2	0
371	22.04.2024	Kanzi	61	F	750	16	16	18	23	1	0	0	0	15	16	18	23	0	0	0	0	F_750	0.9375	1	1	1	PercentageFullBloom_3	0
372	22.04.2024	Kanzi	61	F	750	16	16	18	23	1	0	0	0	15	16	18	23	0	0	0	0	F_750	0.9375	1	1	1	PercentageFullBloom_4	0
373	22.04.2024	Kanzi	66	S	500	23	37	19	21	1	1	0	0	20	35	19	21	0	0	0	0	S_500	0.869565217391304	0.945945945945946	1	1	PercentageFullBloom_1	0.0434782608695652
374	22.04.2024	Kanzi	66	S	500	23	37	19	21	1	1	0	0	20	35	19	21	0	0	0	0	S_500	0.869565217391304	0.945945945945946	1	1	PercentageFullBloom_2	0.027027027027027
375	22.04.2024	Kanzi	66	S	500	23	37	19	21	1	1	0	0	20	35	19	21	0	0	0	0	S_500	0.869565217391304	0.945945945945946	1	1	PercentageFullBloom_3	0
376	22.04.2024	Kanzi	66	S	500	23	37	19	21	1	1	0	0	20	35	19	21	0	0	0	0	S_500	0.869565217391304	0.945945945945946	1	1	PercentageFullBloom_4	0
377	22.04.2024	Kanzi	68	S	750	18	19	15	16	0	0	0	0	18	19	15	16	0	0	0	0	S_750	1	1	1	1	PercentageFullBloom_1	0
378	22.04.2024	Kanzi	68	S	750	18	19	15	16	0	0	0	0	18	19	15	16	0	0	0	0	S_750	1	1	1	1	PercentageFullBloom_2	0
379	22.04.2024	Kanzi	68	S	750	18	19	15	16	0	0	0	0	18	19	15	16	0	0	0	0	S_750	1	1	1	1	PercentageFullBloom_3	0
380	22.04.2024	Kanzi	68	S	750	18	19	15	16	0	0	0	0	18	19	15	16	0	0	0	0	S_750	1	1	1	1	PercentageFullBloom_4	0
381	22.04.2024	Kanzi	73	Control	0	17	9	17	19	0	0	0	1	17	9	13	18	0	0	0	0	Control_0	1	1	0.764705882352941	0.947368421052632	PercentageFullBloom_1	0
382	22.04.2024	Kanzi	73	Control	0	17	9	17	19	0	0	0	1	17	9	13	18	0	0	0	0	Control_0	1	1	0.764705882352941	0.947368421052632	PercentageFullBloom_2	0
383	22.04.2024	Kanzi	73	Control	0	17	9	17	19	0	0	0	1	17	9	13	18	0	0	0	0	Control_0	1	1	0.764705882352941	0.947368421052632	PercentageFullBloom_3	0
384	22.04.2024	Kanzi	73	Control	0	17	9	17	19	0	0	0	1	17	9	13	18	0	0	0	0	Control_0	1	1	0.764705882352941	0.947368421052632	PercentageFullBloom_4	0.0526315789473684
385	22.04.2024	Kanzi	79	F	500	11	18	14	24	0	0	0	1	11	18	14	23	0	0	0	0	F_500	1	1	1	0.958333333333333	PercentageFullBloom_1	0
386	22.04.2024	Kanzi	79	F	500	11	18	14	24	0	0	0	1	11	18	14	23	0	0	0	0	F_500	1	1	1	0.958333333333333	PercentageFullBloom_2	0
387	22.04.2024	Kanzi	79	F	500	11	18	14	24	0	0	0	1	11	18	14	23	0	0	0	0	F_500	1	1	1	0.958333333333333	PercentageFullBloom_3	0
388	22.04.2024	Kanzi	79	F	500	11	18	14	24	0	0	0	1	11	18	14	23	0	0	0	0	F_500	1	1	1	0.958333333333333	PercentageFullBloom_4	0.0416666666666667
389	22.04.2024	Kanzi	81	F	750	19	10	19	22	0	0	0	0	19	10	19	22	0	0	0	0	F_750	1	1	1	1	PercentageFullBloom_1	0
390	22.04.2024	Kanzi	81	F	750	19	10	19	22	0	0	0	0	19	10	19	22	0	0	0	0	F_750	1	1	1	1	PercentageFullBloom_2	0
391	22.04.2024	Kanzi	81	F	750	19	10	19	22	0	0	0	0	19	10	19	22	0	0	0	0	F_750	1	1	1	1	PercentageFullBloom_3	0
392	22.04.2024	Kanzi	81	F	750	19	10	19	22	0	0	0	0	19	10	19	22	0	0	0	0	F_750	1	1	1	1	PercentageFullBloom_4	0
393	22.04.2024	Kanzi	86	S	500	29	30	17	16	0	0	0	0	29	30	16	16	0	0	0	0	S_500	1	1	0.941176470588235	1	PercentageFullBloom_1	0
394	22.04.2024	Kanzi	86	S	500	29	30	17	16	0	0	0	0	29	30	16	16	0	0	0	0	S_500	1	1	0.941176470588235	1	PercentageFullBloom_2	0
395	22.04.2024	Kanzi	86	S	500	29	30	17	16	0	0	0	0	29	30	16	16	0	0	0	0	S_500	1	1	0.941176470588235	1	PercentageFullBloom_3	0
396	22.04.2024	Kanzi	86	S	500	29	30	17	16	0	0	0	0	29	30	16	16	0	0	0	0	S_500	1	1	0.941176470588235	1	PercentageFullBloom_4	0
397	22.04.2024	Kanzi	88	S	750	23	11	27	25	0	0	0	0	21	11	27	25	0	0	0	0	S_750	0.91304347826087	1	1	1	PercentageFullBloom_1	0
398	22.04.2024	Kanzi	88	S	750	23	11	27	25	0	0	0	0	21	11	27	25	0	0	0	0	S_750	0.91304347826087	1	1	1	PercentageFullBloom_2	0
399	22.04.2024	Kanzi	88	S	750	23	11	27	25	0	0	0	0	21	11	27	25	0	0	0	0	S_750	0.91304347826087	1	1	1	PercentageFullBloom_3	0
400	22.04.2024	Kanzi	88	S	750	23	11	27	25	0	0	0	0	21	11	27	25	0	0	0	0	S_750	0.91304347826087	1	1	1	PercentageFullBloom_4	0
401	26.04.2024	Kanzi	13	Control	0	23	13	24	17	0	0	0	0	19	8	17	15	3	3	7	2	Control_0	0.826086956521739	0.615384615384615	0.708333333333333	0.882352941176471	PercentageFullBloom_1	0
402	26.04.2024	Kanzi	13	Control	0	23	13	24	17	0	0	0	0	19	8	17	15	3	3	7	2	Control_0	0.826086956521739	0.615384615384615	0.708333333333333	0.882352941176471	PercentageFullBloom_2	0
403	26.04.2024	Kanzi	13	Control	0	23	13	24	17	0	0	0	0	19	8	17	15	3	3	7	2	Control_0	0.826086956521739	0.615384615384615	0.708333333333333	0.882352941176471	PercentageFullBloom_3	0
404	26.04.2024	Kanzi	13	Control	0	23	13	24	17	0	0	0	0	19	8	17	15	3	3	7	2	Control_0	0.826086956521739	0.615384615384615	0.708333333333333	0.882352941176471	PercentageFullBloom_4	0
405	26.04.2024	Kanzi	19	F	500	11	12	8	14	0	0	0	0	6	7	3	10	5	5	5	4	F_500	0.545454545454545	0.583333333333333	0.375	0.714285714285714	PercentageFullBloom_1	0
406	26.04.2024	Kanzi	19	F	500	11	12	8	14	0	0	0	0	6	7	3	10	5	5	5	4	F_500	0.545454545454545	0.583333333333333	0.375	0.714285714285714	PercentageFullBloom_2	0
407	26.04.2024	Kanzi	19	F	500	11	12	8	14	0	0	0	0	6	7	3	10	5	5	5	4	F_500	0.545454545454545	0.583333333333333	0.375	0.714285714285714	PercentageFullBloom_3	0
408	26.04.2024	Kanzi	19	F	500	11	12	8	14	0	0	0	0	6	7	3	10	5	5	5	4	F_500	0.545454545454545	0.583333333333333	0.375	0.714285714285714	PercentageFullBloom_4	0
409	26.04.2024	Kanzi	21	F	750	21	17	6	15	1	2	0	1	14	7	6	11	6	8	0	3	F_750	0.666666666666667	0.411764705882353	1	0.733333333333333	PercentageFullBloom_1	0.0476190476190476
410	26.04.2024	Kanzi	21	F	750	21	17	6	15	1	2	0	1	14	7	6	11	6	8	0	3	F_750	0.666666666666667	0.411764705882353	1	0.733333333333333	PercentageFullBloom_2	0.117647058823529
411	26.04.2024	Kanzi	21	F	750	21	17	6	15	1	2	0	1	14	7	6	11	6	8	0	3	F_750	0.666666666666667	0.411764705882353	1	0.733333333333333	PercentageFullBloom_3	0
412	26.04.2024	Kanzi	21	F	750	21	17	6	15	1	2	0	1	14	7	6	11	6	8	0	3	F_750	0.666666666666667	0.411764705882353	1	0.733333333333333	PercentageFullBloom_4	0.0666666666666667
413	26.04.2024	Kanzi	26	S	500	10	9	13	13	0	0	0	0	10	7	11	13	0	2	2	0	S_500	1	0.777777777777778	0.846153846153846	1	PercentageFullBloom_1	0
414	26.04.2024	Kanzi	26	S	500	10	9	13	13	0	0	0	0	10	7	11	13	0	2	2	0	S_500	1	0.777777777777778	0.846153846153846	1	PercentageFullBloom_2	0
415	26.04.2024	Kanzi	26	S	500	10	9	13	13	0	0	0	0	10	7	11	13	0	2	2	0	S_500	1	0.777777777777778	0.846153846153846	1	PercentageFullBloom_3	0
416	26.04.2024	Kanzi	26	S	500	10	9	13	13	0	0	0	0	10	7	11	13	0	2	2	0	S_500	1	0.777777777777778	0.846153846153846	1	PercentageFullBloom_4	0
417	26.04.2024	Kanzi	28	S	750	25	15	15	31	0	0	0	1	25	14	11	23	0	1	4	5	S_750	1	0.933333333333333	0.733333333333333	0.741935483870968	PercentageFullBloom_1	0
418	26.04.2024	Kanzi	28	S	750	25	15	15	31	0	0	0	1	25	14	11	23	0	1	4	5	S_750	1	0.933333333333333	0.733333333333333	0.741935483870968	PercentageFullBloom_2	0
419	26.04.2024	Kanzi	28	S	750	25	15	15	31	0	0	0	1	25	14	11	23	0	1	4	5	S_750	1	0.933333333333333	0.733333333333333	0.741935483870968	PercentageFullBloom_3	0
420	26.04.2024	Kanzi	28	S	750	25	15	15	31	0	0	0	1	25	14	11	23	0	1	4	5	S_750	1	0.933333333333333	0.733333333333333	0.741935483870968	PercentageFullBloom_4	0.032258064516129
421	26.04.2024	Kanzi	33	Control	0	19	10	21	11	0	0	0	0	14	10	16	9	3	0	5	2	Control_0	0.736842105263158	1	0.761904761904762	0.818181818181818	PercentageFullBloom_1	0
422	26.04.2024	Kanzi	33	Control	0	19	10	21	11	0	0	0	0	14	10	16	9	3	0	5	2	Control_0	0.736842105263158	1	0.761904761904762	0.818181818181818	PercentageFullBloom_2	0
423	26.04.2024	Kanzi	33	Control	0	19	10	21	11	0	0	0	0	14	10	16	9	3	0	5	2	Control_0	0.736842105263158	1	0.761904761904762	0.818181818181818	PercentageFullBloom_3	0
424	26.04.2024	Kanzi	33	Control	0	19	10	21	11	0	0	0	0	14	10	16	9	3	0	5	2	Control_0	0.736842105263158	1	0.761904761904762	0.818181818181818	PercentageFullBloom_4	0
425	26.04.2024	Kanzi	39	F	500	13	18	28	19	0	0	0	0	10	18	27	19	3	0	1	0	F_500	0.769230769230769	1	0.964285714285714	1	PercentageFullBloom_1	0
426	26.04.2024	Kanzi	39	F	500	13	18	28	19	0	0	0	0	10	18	27	19	3	0	1	0	F_500	0.769230769230769	1	0.964285714285714	1	PercentageFullBloom_2	0
427	26.04.2024	Kanzi	39	F	500	13	18	28	19	0	0	0	0	10	18	27	19	3	0	1	0	F_500	0.769230769230769	1	0.964285714285714	1	PercentageFullBloom_3	0
428	26.04.2024	Kanzi	39	F	500	13	18	28	19	0	0	0	0	10	18	27	19	3	0	1	0	F_500	0.769230769230769	1	0.964285714285714	1	PercentageFullBloom_4	0
429	26.04.2024	Kanzi	41	F	750	30	23	9	29	0	0	0	5	23	23	6	20	7	0	3	4	F_750	0.766666666666667	1	0.666666666666667	0.689655172413793	PercentageFullBloom_1	0
430	26.04.2024	Kanzi	41	F	750	30	23	9	29	0	0	0	5	23	23	6	20	7	0	3	4	F_750	0.766666666666667	1	0.666666666666667	0.689655172413793	PercentageFullBloom_2	0
431	26.04.2024	Kanzi	41	F	750	30	23	9	29	0	0	0	5	23	23	6	20	7	0	3	4	F_750	0.766666666666667	1	0.666666666666667	0.689655172413793	PercentageFullBloom_3	0
432	26.04.2024	Kanzi	41	F	750	30	23	9	29	0	0	0	5	23	23	6	20	7	0	3	4	F_750	0.766666666666667	1	0.666666666666667	0.689655172413793	PercentageFullBloom_4	0.172413793103448
433	26.04.2024	Kanzi	46	S	500	6	24	37	15	0	0	0	0	6	23	35	15	0	1	2	0	S_500	1	0.958333333333333	0.945945945945946	1	PercentageFullBloom_1	0
434	26.04.2024	Kanzi	46	S	500	6	24	37	15	0	0	0	0	6	23	35	15	0	1	2	0	S_500	1	0.958333333333333	0.945945945945946	1	PercentageFullBloom_2	0
435	26.04.2024	Kanzi	46	S	500	6	24	37	15	0	0	0	0	6	23	35	15	0	1	2	0	S_500	1	0.958333333333333	0.945945945945946	1	PercentageFullBloom_3	0
436	26.04.2024	Kanzi	46	S	500	6	24	37	15	0	0	0	0	6	23	35	15	0	1	2	0	S_500	1	0.958333333333333	0.945945945945946	1	PercentageFullBloom_4	0
437	26.04.2024	Kanzi	48	S	750	11	15	17	17	0	4	0	0	10	0	17	11	1	7	0	6	S_750	0.909090909090909	0	1	0.647058823529412	PercentageFullBloom_1	0
438	26.04.2024	Kanzi	48	S	750	11	15	17	17	0	4	0	0	10	0	17	11	1	7	0	6	S_750	0.909090909090909	0	1	0.647058823529412	PercentageFullBloom_2	0.266666666666667
439	26.04.2024	Kanzi	48	S	750	11	15	17	17	0	4	0	0	10	0	17	11	1	7	0	6	S_750	0.909090909090909	0	1	0.647058823529412	PercentageFullBloom_3	0
440	26.04.2024	Kanzi	48	S	750	11	15	17	17	0	4	0	0	10	0	17	11	1	7	0	6	S_750	0.909090909090909	0	1	0.647058823529412	PercentageFullBloom_4	0
441	26.04.2024	Kanzi	53	Control	0	19	10	24	18	1	0	0	0	18	7	18	14	0	3	6	4	Control_0	0.947368421052632	0.7	0.75	0.777777777777778	PercentageFullBloom_1	0.0526315789473684
442	26.04.2024	Kanzi	53	Control	0	19	10	24	18	1	0	0	0	18	7	18	14	0	3	6	4	Control_0	0.947368421052632	0.7	0.75	0.777777777777778	PercentageFullBloom_2	0
443	26.04.2024	Kanzi	53	Control	0	19	10	24	18	1	0	0	0	18	7	18	14	0	3	6	4	Control_0	0.947368421052632	0.7	0.75	0.777777777777778	PercentageFullBloom_3	0
444	26.04.2024	Kanzi	53	Control	0	19	10	24	18	1	0	0	0	18	7	18	14	0	3	6	4	Control_0	0.947368421052632	0.7	0.75	0.777777777777778	PercentageFullBloom_4	0
445	26.04.2024	Kanzi	59	F	500	14	10	21	14	0	0	0	0	14	10	15	14	0	0	6	0	F_500	1	1	0.714285714285714	1	PercentageFullBloom_1	0
446	26.04.2024	Kanzi	59	F	500	14	10	21	14	0	0	0	0	14	10	15	14	0	0	6	0	F_500	1	1	0.714285714285714	1	PercentageFullBloom_2	0
447	26.04.2024	Kanzi	59	F	500	14	10	21	14	0	0	0	0	14	10	15	14	0	0	6	0	F_500	1	1	0.714285714285714	1	PercentageFullBloom_3	0
448	26.04.2024	Kanzi	59	F	500	14	10	21	14	0	0	0	0	14	10	15	14	0	0	6	0	F_500	1	1	0.714285714285714	1	PercentageFullBloom_4	0
449	26.04.2024	Kanzi	61	F	750	16	18	19	23	1	0	0	0	14	18	13	23	1	0	6	0	F_750	0.875	1	0.684210526315789	1	PercentageFullBloom_1	0.0625
450	26.04.2024	Kanzi	61	F	750	16	18	19	23	1	0	0	0	14	18	13	23	1	0	6	0	F_750	0.875	1	0.684210526315789	1	PercentageFullBloom_2	0
451	26.04.2024	Kanzi	61	F	750	16	18	19	23	1	0	0	0	14	18	13	23	1	0	6	0	F_750	0.875	1	0.684210526315789	1	PercentageFullBloom_3	0
452	26.04.2024	Kanzi	61	F	750	16	18	19	23	1	0	0	0	14	18	13	23	1	0	6	0	F_750	0.875	1	0.684210526315789	1	PercentageFullBloom_4	0
453	26.04.2024	Kanzi	66	S	500	29	38	16	12	1	0	0	0	17	38	14	12	10	0	2	0	S_500	0.586206896551724	1	0.875	1	PercentageFullBloom_1	0.0344827586206897
454	26.04.2024	Kanzi	66	S	500	29	38	16	12	1	0	0	0	17	38	14	12	10	0	2	0	S_500	0.586206896551724	1	0.875	1	PercentageFullBloom_2	0
455	26.04.2024	Kanzi	66	S	500	29	38	16	12	1	0	0	0	17	38	14	12	10	0	2	0	S_500	0.586206896551724	1	0.875	1	PercentageFullBloom_3	0
456	26.04.2024	Kanzi	66	S	500	29	38	16	12	1	0	0	0	17	38	14	12	10	0	2	0	S_500	0.586206896551724	1	0.875	1	PercentageFullBloom_4	0
457	26.04.2024	Kanzi	68	S	750	17	17	14	15	0	0	0	0	16	10	10	14	1	7	4	1	S_750	0.941176470588235	0.588235294117647	0.714285714285714	0.933333333333333	PercentageFullBloom_1	0
458	26.04.2024	Kanzi	68	S	750	17	17	14	15	0	0	0	0	16	10	10	14	1	7	4	1	S_750	0.941176470588235	0.588235294117647	0.714285714285714	0.933333333333333	PercentageFullBloom_2	0
459	26.04.2024	Kanzi	68	S	750	17	17	14	15	0	0	0	0	16	10	10	14	1	7	4	1	S_750	0.941176470588235	0.588235294117647	0.714285714285714	0.933333333333333	PercentageFullBloom_3	0
460	26.04.2024	Kanzi	68	S	750	17	17	14	15	0	0	0	0	16	10	10	14	1	7	4	1	S_750	0.941176470588235	0.588235294117647	0.714285714285714	0.933333333333333	PercentageFullBloom_4	0
461	26.04.2024	Kanzi	73	Control	0	8	19	17	20	0	1	0	0	8	13	17	18	0	2	0	2	Control_0	1	0.684210526315789	1	0.9	PercentageFullBloom_1	0
462	26.04.2024	Kanzi	73	Control	0	8	19	17	20	0	1	0	0	8	13	17	18	0	2	0	2	Control_0	1	0.684210526315789	1	0.9	PercentageFullBloom_2	0.0526315789473684
463	26.04.2024	Kanzi	73	Control	0	8	19	17	20	0	1	0	0	8	13	17	18	0	2	0	2	Control_0	1	0.684210526315789	1	0.9	PercentageFullBloom_3	0
464	26.04.2024	Kanzi	73	Control	0	8	19	17	20	0	1	0	0	8	13	17	18	0	2	0	2	Control_0	1	0.684210526315789	1	0.9	PercentageFullBloom_4	0
465	26.04.2024	Kanzi	79	F	500	9	19	23	11	0	0	0	0	7	17	23	11	2	2	0	0	F_500	0.777777777777778	0.894736842105263	1	1	PercentageFullBloom_1	0
466	26.04.2024	Kanzi	79	F	500	9	19	23	11	0	0	0	0	7	17	23	11	2	2	0	0	F_500	0.777777777777778	0.894736842105263	1	1	PercentageFullBloom_2	0
467	26.04.2024	Kanzi	79	F	500	9	19	23	11	0	0	0	0	7	17	23	11	2	2	0	0	F_500	0.777777777777778	0.894736842105263	1	1	PercentageFullBloom_3	0
468	26.04.2024	Kanzi	79	F	500	9	19	23	11	0	0	0	0	7	17	23	11	2	2	0	0	F_500	0.777777777777778	0.894736842105263	1	1	PercentageFullBloom_4	0
469	26.04.2024	Kanzi	81	F	750	18	14	10	8	0	0	0	0	18	11	10	8	0	3	0	0	F_750	1	0.785714285714286	1	1	PercentageFullBloom_1	0
470	26.04.2024	Kanzi	81	F	750	18	14	10	8	0	0	0	0	18	11	10	8	0	3	0	0	F_750	1	0.785714285714286	1	1	PercentageFullBloom_2	0
471	26.04.2024	Kanzi	81	F	750	18	14	10	8	0	0	0	0	18	11	10	8	0	3	0	0	F_750	1	0.785714285714286	1	1	PercentageFullBloom_3	0
472	26.04.2024	Kanzi	81	F	750	18	14	10	8	0	0	0	0	18	11	10	8	0	3	0	0	F_750	1	0.785714285714286	1	1	PercentageFullBloom_4	0
473	26.04.2024	Kanzi	86	S	500	28	24	29	15	0	0	0	0	28	23	20	11	0	0	9	4	S_500	1	0.958333333333333	0.689655172413793	0.733333333333333	PercentageFullBloom_1	0
474	26.04.2024	Kanzi	86	S	500	28	24	29	15	0	0	0	0	28	23	20	11	0	0	9	4	S_500	1	0.958333333333333	0.689655172413793	0.733333333333333	PercentageFullBloom_2	0
475	26.04.2024	Kanzi	86	S	500	28	24	29	15	0	0	0	0	28	23	20	11	0	0	9	4	S_500	1	0.958333333333333	0.689655172413793	0.733333333333333	PercentageFullBloom_3	0
476	26.04.2024	Kanzi	86	S	500	28	24	29	15	0	0	0	0	28	23	20	11	0	0	9	4	S_500	1	0.958333333333333	0.689655172413793	0.733333333333333	PercentageFullBloom_4	0
477	26.04.2024	Kanzi	88	S	750	19	11	23	22	0	0	0	0	14	9	23	20	4	2	0	2	S_750	0.736842105263158	0.818181818181818	1	0.909090909090909	PercentageFullBloom_1	0
478	26.04.2024	Kanzi	88	S	750	19	11	23	22	0	0	0	0	14	9	23	20	4	2	0	2	S_750	0.736842105263158	0.818181818181818	1	0.909090909090909	PercentageFullBloom_2	0
479	26.04.2024	Kanzi	88	S	750	19	11	23	22	0	0	0	0	14	9	23	20	4	2	0	2	S_750	0.736842105263158	0.818181818181818	1	0.909090909090909	PercentageFullBloom_3	0
480	26.04.2024	Kanzi	88	S	750	19	11	23	22	0	0	0	0	14	9	23	20	4	2	0	2	S_750	0.736842105263158	0.818181818181818	1	0.909090909090909	PercentageFullBloom_4	0
481	30.04.2024	Kanzi	13	Control	0	23	16	21	9	1	1	0	0	7	1	14	2	15	14	7	7	Control_0	0.304347826086957	0.0625	0.666666666666667	0.222222222222222	PercentageFullBloom_1	0.0434782608695652
482	30.04.2024	Kanzi	13	Control	0	23	16	21	9	1	1	0	0	7	1	14	2	15	14	7	7	Control_0	0.304347826086957	0.0625	0.666666666666667	0.222222222222222	PercentageFullBloom_2	0.0625
483	30.04.2024	Kanzi	13	Control	0	23	16	21	9	1	1	0	0	7	1	14	2	15	14	7	7	Control_0	0.304347826086957	0.0625	0.666666666666667	0.222222222222222	PercentageFullBloom_3	0
484	30.04.2024	Kanzi	13	Control	0	23	16	21	9	1	1	0	0	7	1	14	2	15	14	7	7	Control_0	0.304347826086957	0.0625	0.666666666666667	0.222222222222222	PercentageFullBloom_4	0
485	30.04.2024	Kanzi	19	F	500	7	11	7	14	0	0	0	0	0	3	0	6	7	8	7	8	F_500	0	0.272727272727273	0	0.428571428571429	PercentageFullBloom_1	0
486	30.04.2024	Kanzi	19	F	500	7	11	7	14	0	0	0	0	0	3	0	6	7	8	7	8	F_500	0	0.272727272727273	0	0.428571428571429	PercentageFullBloom_2	0
487	30.04.2024	Kanzi	19	F	500	7	11	7	14	0	0	0	0	0	3	0	6	7	8	7	8	F_500	0	0.272727272727273	0	0.428571428571429	PercentageFullBloom_3	0
488	30.04.2024	Kanzi	19	F	500	7	11	7	14	0	0	0	0	0	3	0	6	7	8	7	8	F_500	0	0.272727272727273	0	0.428571428571429	PercentageFullBloom_4	0
489	30.04.2024	Kanzi	21	F	750	20	1	17	14	0	0	0	0	9	1	4	6	11	0	13	8	F_750	0.45	1	0.235294117647059	0.428571428571429	PercentageFullBloom_1	0
490	30.04.2024	Kanzi	21	F	750	20	1	17	14	0	0	0	0	9	1	4	6	11	0	13	8	F_750	0.45	1	0.235294117647059	0.428571428571429	PercentageFullBloom_2	0
491	30.04.2024	Kanzi	21	F	750	20	1	17	14	0	0	0	0	9	1	4	6	11	0	13	8	F_750	0.45	1	0.235294117647059	0.428571428571429	PercentageFullBloom_3	0
492	30.04.2024	Kanzi	21	F	750	20	1	17	14	0	0	0	0	9	1	4	6	11	0	13	8	F_750	0.45	1	0.235294117647059	0.428571428571429	PercentageFullBloom_4	0
493	30.04.2024	Kanzi	26	S	500	22	9	9	30	0	0	0	0	22	6	3	4	0	3	6	26	S_500	1	0.666666666666667	0.333333333333333	0.133333333333333	PercentageFullBloom_1	0
494	30.04.2024	Kanzi	26	S	500	22	9	9	30	0	0	0	0	22	6	3	4	0	3	6	26	S_500	1	0.666666666666667	0.333333333333333	0.133333333333333	PercentageFullBloom_2	0
495	30.04.2024	Kanzi	26	S	500	22	9	9	30	0	0	0	0	22	6	3	4	0	3	6	26	S_500	1	0.666666666666667	0.333333333333333	0.133333333333333	PercentageFullBloom_3	0
496	30.04.2024	Kanzi	26	S	500	22	9	9	30	0	0	0	0	22	6	3	4	0	3	6	26	S_500	1	0.666666666666667	0.333333333333333	0.133333333333333	PercentageFullBloom_4	0
497	30.04.2024	Kanzi	28	S	750	10	5	20	6	0	0	0	0	3	0	6	1	7	5	14	5	S_750	0.3	0	0.3	0.166666666666667	PercentageFullBloom_1	0
498	30.04.2024	Kanzi	28	S	750	10	5	20	6	0	0	0	0	3	0	6	1	7	5	14	5	S_750	0.3	0	0.3	0.166666666666667	PercentageFullBloom_2	0
499	30.04.2024	Kanzi	28	S	750	10	5	20	6	0	0	0	0	3	0	6	1	7	5	14	5	S_750	0.3	0	0.3	0.166666666666667	PercentageFullBloom_3	0
500	30.04.2024	Kanzi	28	S	750	10	5	20	6	0	0	0	0	3	0	6	1	7	5	14	5	S_750	0.3	0	0.3	0.166666666666667	PercentageFullBloom_4	0
501	30.04.2024	Kanzi	33	Control	0	16	10	5	6	0	0	0	0	3	3	0	2	13	7	5	4	Control_0	0.1875	0.3	0	0.333333333333333	PercentageFullBloom_1	0
502	30.04.2024	Kanzi	33	Control	0	16	10	5	6	0	0	0	0	3	3	0	2	13	7	5	4	Control_0	0.1875	0.3	0	0.333333333333333	PercentageFullBloom_2	0
503	30.04.2024	Kanzi	33	Control	0	16	10	5	6	0	0	0	0	3	3	0	2	13	7	5	4	Control_0	0.1875	0.3	0	0.333333333333333	PercentageFullBloom_3	0
504	30.04.2024	Kanzi	33	Control	0	16	10	5	6	0	0	0	0	3	3	0	2	13	7	5	4	Control_0	0.1875	0.3	0	0.333333333333333	PercentageFullBloom_4	0
505	30.04.2024	Kanzi	39	F	500	8	22	6	15	0	0	1	0	5	10	3	4	3	12	2	11	F_500	0.625	0.454545454545455	0.5	0.266666666666667	PercentageFullBloom_1	0
506	30.04.2024	Kanzi	39	F	500	8	22	6	15	0	0	1	0	5	10	3	4	3	12	2	11	F_500	0.625	0.454545454545455	0.5	0.266666666666667	PercentageFullBloom_2	0
507	30.04.2024	Kanzi	39	F	500	8	22	6	15	0	0	1	0	5	10	3	4	3	12	2	11	F_500	0.625	0.454545454545455	0.5	0.266666666666667	PercentageFullBloom_3	0.166666666666667
508	30.04.2024	Kanzi	39	F	500	8	22	6	15	0	0	1	0	5	10	3	4	3	12	2	11	F_500	0.625	0.454545454545455	0.5	0.266666666666667	PercentageFullBloom_4	0
509	30.04.2024	Kanzi	41	F	750	29	17	28	9	0	0	2	0	4	17	10	2	25	0	15	7	F_750	0.137931034482759	1	0.357142857142857	0.222222222222222	PercentageFullBloom_1	0
510	30.04.2024	Kanzi	41	F	750	29	17	28	9	0	0	2	0	4	17	10	2	25	0	15	7	F_750	0.137931034482759	1	0.357142857142857	0.222222222222222	PercentageFullBloom_2	0
511	30.04.2024	Kanzi	41	F	750	29	17	28	9	0	0	2	0	4	17	10	2	25	0	15	7	F_750	0.137931034482759	1	0.357142857142857	0.222222222222222	PercentageFullBloom_3	0.0714285714285714
512	30.04.2024	Kanzi	41	F	750	29	17	28	9	0	0	2	0	4	17	10	2	25	0	15	7	F_750	0.137931034482759	1	0.357142857142857	0.222222222222222	PercentageFullBloom_4	0
513	30.04.2024	Kanzi	46	S	500	6	27	34	15	0	0	0	0	1	11	8	5	5	16	26	10	S_500	0.166666666666667	0.407407407407407	0.235294117647059	0.333333333333333	PercentageFullBloom_1	0
514	30.04.2024	Kanzi	46	S	500	6	27	34	15	0	0	0	0	1	11	8	5	5	16	26	10	S_500	0.166666666666667	0.407407407407407	0.235294117647059	0.333333333333333	PercentageFullBloom_2	0
515	30.04.2024	Kanzi	46	S	500	6	27	34	15	0	0	0	0	1	11	8	5	5	16	26	10	S_500	0.166666666666667	0.407407407407407	0.235294117647059	0.333333333333333	PercentageFullBloom_3	0
516	30.04.2024	Kanzi	46	S	500	6	27	34	15	0	0	0	0	1	11	8	5	5	16	26	10	S_500	0.166666666666667	0.407407407407407	0.235294117647059	0.333333333333333	PercentageFullBloom_4	0
517	30.04.2024	Kanzi	48	S	750	5	9	14	11	0	0	1	0	3	1	6	11	2	8	7	0	S_750	0.6	0.111111111111111	0.428571428571429	1	PercentageFullBloom_1	0
518	30.04.2024	Kanzi	48	S	750	5	9	14	11	0	0	1	0	3	1	6	11	2	8	7	0	S_750	0.6	0.111111111111111	0.428571428571429	1	PercentageFullBloom_2	0
519	30.04.2024	Kanzi	48	S	750	5	9	14	11	0	0	1	0	3	1	6	11	2	8	7	0	S_750	0.6	0.111111111111111	0.428571428571429	1	PercentageFullBloom_3	0.0714285714285714
520	30.04.2024	Kanzi	48	S	750	5	9	14	11	0	0	1	0	3	1	6	11	2	8	7	0	S_750	0.6	0.111111111111111	0.428571428571429	1	PercentageFullBloom_4	0
521	30.04.2024	Kanzi	53	Control	0	19	9	18	11	0	0	0	0	13	4	3	4	6	5	15	7	Control_0	0.684210526315789	0.444444444444444	0.166666666666667	0.363636363636364	PercentageFullBloom_1	0
522	30.04.2024	Kanzi	53	Control	0	19	9	18	11	0	0	0	0	13	4	3	4	6	5	15	7	Control_0	0.684210526315789	0.444444444444444	0.166666666666667	0.363636363636364	PercentageFullBloom_2	0
523	30.04.2024	Kanzi	53	Control	0	19	9	18	11	0	0	0	0	13	4	3	4	6	5	15	7	Control_0	0.684210526315789	0.444444444444444	0.166666666666667	0.363636363636364	PercentageFullBloom_3	0
524	30.04.2024	Kanzi	53	Control	0	19	9	18	11	0	0	0	0	13	4	3	4	6	5	15	7	Control_0	0.684210526315789	0.444444444444444	0.166666666666667	0.363636363636364	PercentageFullBloom_4	0
525	30.04.2024	Kanzi	59	F	500	8	15	21	10	0	0	0	0	7	14	10	9	1	1	11	1	F_500	0.875	0.933333333333333	0.476190476190476	0.9	PercentageFullBloom_1	0
526	30.04.2024	Kanzi	59	F	500	8	15	21	10	0	0	0	0	7	14	10	9	1	1	11	1	F_500	0.875	0.933333333333333	0.476190476190476	0.9	PercentageFullBloom_2	0
527	30.04.2024	Kanzi	59	F	500	8	15	21	10	0	0	0	0	7	14	10	9	1	1	11	1	F_500	0.875	0.933333333333333	0.476190476190476	0.9	PercentageFullBloom_3	0
528	30.04.2024	Kanzi	59	F	500	8	15	21	10	0	0	0	0	7	14	10	9	1	1	11	1	F_500	0.875	0.933333333333333	0.476190476190476	0.9	PercentageFullBloom_4	0
529	30.04.2024	Kanzi	61	F	750	12	11	2	21	0	0	0	0	12	0	2	7	0	11	0	14	F_750	1	0	1	0.333333333333333	PercentageFullBloom_1	0
530	30.04.2024	Kanzi	61	F	750	12	11	2	21	0	0	0	0	12	0	2	7	0	11	0	14	F_750	1	0	1	0.333333333333333	PercentageFullBloom_2	0
531	30.04.2024	Kanzi	61	F	750	12	11	2	21	0	0	0	0	12	0	2	7	0	11	0	14	F_750	1	0	1	0.333333333333333	PercentageFullBloom_3	0
532	30.04.2024	Kanzi	61	F	750	12	11	2	21	0	0	0	0	12	0	2	7	0	11	0	14	F_750	1	0	1	0.333333333333333	PercentageFullBloom_4	0
533	30.04.2024	Kanzi	66	S	500	33	24	12	6	0	0	0	0	33	17	9	6	0	7	3	0	S_500	1	0.708333333333333	0.75	1	PercentageFullBloom_1	0
534	30.04.2024	Kanzi	66	S	500	33	24	12	6	0	0	0	0	33	17	9	6	0	7	3	0	S_500	1	0.708333333333333	0.75	1	PercentageFullBloom_2	0
535	30.04.2024	Kanzi	66	S	500	33	24	12	6	0	0	0	0	33	17	9	6	0	7	3	0	S_500	1	0.708333333333333	0.75	1	PercentageFullBloom_3	0
536	30.04.2024	Kanzi	66	S	500	33	24	12	6	0	0	0	0	33	17	9	6	0	7	3	0	S_500	1	0.708333333333333	0.75	1	PercentageFullBloom_4	0
537	30.04.2024	Kanzi	68	S	750	16	15	6	9	0	0	0	0	15	11	6	5	1	4	0	4	S_750	0.9375	0.733333333333333	1	0.555555555555556	PercentageFullBloom_1	0
538	30.04.2024	Kanzi	68	S	750	16	15	6	9	0	0	0	0	15	11	6	5	1	4	0	4	S_750	0.9375	0.733333333333333	1	0.555555555555556	PercentageFullBloom_2	0
539	30.04.2024	Kanzi	68	S	750	16	15	6	9	0	0	0	0	15	11	6	5	1	4	0	4	S_750	0.9375	0.733333333333333	1	0.555555555555556	PercentageFullBloom_3	0
540	30.04.2024	Kanzi	68	S	750	16	15	6	9	0	0	0	0	15	11	6	5	1	4	0	4	S_750	0.9375	0.733333333333333	1	0.555555555555556	PercentageFullBloom_4	0
541	30.04.2024	Kanzi	73	Control	0	16	16	3	20	0	0	0	4	10	8	3	13	6	8	0	3	Control_0	0.625	0.5	1	0.65	PercentageFullBloom_1	0
542	30.04.2024	Kanzi	73	Control	0	16	16	3	20	0	0	0	4	10	8	3	13	6	8	0	3	Control_0	0.625	0.5	1	0.65	PercentageFullBloom_2	0
543	30.04.2024	Kanzi	73	Control	0	16	16	3	20	0	0	0	4	10	8	3	13	6	8	0	3	Control_0	0.625	0.5	1	0.65	PercentageFullBloom_3	0
544	30.04.2024	Kanzi	73	Control	0	16	16	3	20	0	0	0	4	10	8	3	13	6	8	0	3	Control_0	0.625	0.5	1	0.65	PercentageFullBloom_4	0.2
545	30.04.2024	Kanzi	79	F	500	9	21	15	15	0	0	0	0	5	15	9	14	4	6	6	1	F_500	0.555555555555556	0.714285714285714	0.6	0.933333333333333	PercentageFullBloom_1	0
546	30.04.2024	Kanzi	79	F	500	9	21	15	15	0	0	0	0	5	15	9	14	4	6	6	1	F_500	0.555555555555556	0.714285714285714	0.6	0.933333333333333	PercentageFullBloom_2	0
547	30.04.2024	Kanzi	79	F	500	9	21	15	15	0	0	0	0	5	15	9	14	4	6	6	1	F_500	0.555555555555556	0.714285714285714	0.6	0.933333333333333	PercentageFullBloom_3	0
548	30.04.2024	Kanzi	79	F	500	9	21	15	15	0	0	0	0	5	15	9	14	4	6	6	1	F_500	0.555555555555556	0.714285714285714	0.6	0.933333333333333	PercentageFullBloom_4	0
549	30.04.2024	Kanzi	81	F	750	5	13	9	19	0	0	0	0	5	8	8	19	0	5	1	0	F_750	1	0.615384615384615	0.888888888888889	1	PercentageFullBloom_1	0
550	30.04.2024	Kanzi	81	F	750	5	13	9	19	0	0	0	0	5	8	8	19	0	5	1	0	F_750	1	0.615384615384615	0.888888888888889	1	PercentageFullBloom_2	0
551	30.04.2024	Kanzi	81	F	750	5	13	9	19	0	0	0	0	5	8	8	19	0	5	1	0	F_750	1	0.615384615384615	0.888888888888889	1	PercentageFullBloom_3	0
552	30.04.2024	Kanzi	81	F	750	5	13	9	19	0	0	0	0	5	8	8	19	0	5	1	0	F_750	1	0.615384615384615	0.888888888888889	1	PercentageFullBloom_4	0
553	30.04.2024	Kanzi	86	S	500	30	35	20	14	0	0	0	0	21	20	12	6	9	12	8	8	S_500	0.7	0.571428571428571	0.6	0.428571428571429	PercentageFullBloom_1	0
554	30.04.2024	Kanzi	86	S	500	30	35	20	14	0	0	0	0	21	20	12	6	9	12	8	8	S_500	0.7	0.571428571428571	0.6	0.428571428571429	PercentageFullBloom_2	0
555	30.04.2024	Kanzi	86	S	500	30	35	20	14	0	0	0	0	21	20	12	6	9	12	8	8	S_500	0.7	0.571428571428571	0.6	0.428571428571429	PercentageFullBloom_3	0
556	30.04.2024	Kanzi	86	S	500	30	35	20	14	0	0	0	0	21	20	12	6	9	12	8	8	S_500	0.7	0.571428571428571	0.6	0.428571428571429	PercentageFullBloom_4	0
557	30.04.2024	Kanzi	88	S	750	19	22	24	10	2	0	0	0	7	18	14	5	10	4	10	5	S_750	0.368421052631579	0.818181818181818	0.583333333333333	0.5	PercentageFullBloom_1	0.105263157894737
558	30.04.2024	Kanzi	88	S	750	19	22	24	10	2	0	0	0	7	18	14	5	10	4	10	5	S_750	0.368421052631579	0.818181818181818	0.583333333333333	0.5	PercentageFullBloom_2	0
559	30.04.2024	Kanzi	88	S	750	19	22	24	10	2	0	0	0	7	18	14	5	10	4	10	5	S_750	0.368421052631579	0.818181818181818	0.583333333333333	0.5	PercentageFullBloom_3	0
560	30.04.2024	Kanzi	88	S	750	19	22	24	10	2	0	0	0	7	18	14	5	10	4	10	5	S_750	0.368421052631579	0.818181818181818	0.583333333333333	0.5	PercentageFullBloom_4	0
561	16.05.2024	Kanzi	13	Control	0	23	18	19	16	0	0	0	0	0	0	0	0	3	2	5	2	Control_0	0	0	0	0	PercentageFullBloom_1	0
562	16.05.2024	Kanzi	13	Control	0	23	18	19	16	0	0	0	0	0	0	0	0	3	2	5	2	Control_0	0	0	0	0	PercentageFullBloom_2	0
563	16.05.2024	Kanzi	13	Control	0	23	18	19	16	0	0	0	0	0	0	0	0	3	2	5	2	Control_0	0	0	0	0	PercentageFullBloom_3	0
564	16.05.2024	Kanzi	13	Control	0	23	18	19	16	0	0	0	0	0	0	0	0	3	2	5	2	Control_0	0	0	0	0	PercentageFullBloom_4	0
565	16.05.2024	Kanzi	21	F	750	21	13	19	14	0	0	0	0	0	0	0	0	7	10	0	9	F_750	0	0	0	0	PercentageFullBloom_1	0
566	16.05.2024	Kanzi	21	F	750	21	13	19	14	0	0	0	0	0	0	0	0	7	10	0	9	F_750	0	0	0	0	PercentageFullBloom_2	0
567	16.05.2024	Kanzi	21	F	750	21	13	19	14	0	0	0	0	0	0	0	0	7	10	0	9	F_750	0	0	0	0	PercentageFullBloom_3	0
568	16.05.2024	Kanzi	21	F	750	21	13	19	14	0	0	0	0	0	0	0	0	7	10	0	9	F_750	0	0	0	0	PercentageFullBloom_4	0
569	16.05.2024	Kanzi	26	S	500	12	11	11	17	0	0	0	0	0	0	0	0	3	8	3	0	S_500	0	0	0	0	PercentageFullBloom_1	0
570	16.05.2024	Kanzi	26	S	500	12	11	11	17	0	0	0	0	0	0	0	0	3	8	3	0	S_500	0	0	0	0	PercentageFullBloom_2	0
571	16.05.2024	Kanzi	26	S	500	12	11	11	17	0	0	0	0	0	0	0	0	3	8	3	0	S_500	0	0	0	0	PercentageFullBloom_3	0
572	16.05.2024	Kanzi	26	S	500	12	11	11	17	0	0	0	0	0	0	0	0	3	8	3	0	S_500	0	0	0	0	PercentageFullBloom_4	0
573	16.05.2024	Kanzi	33	Control	0	19	12	17	13	0	0	0	0	0	0	0	0	4	4	4	5	Control_0	0	0	0	0	PercentageFullBloom_1	0
574	16.05.2024	Kanzi	33	Control	0	19	12	17	13	0	0	0	0	0	0	0	0	4	4	4	5	Control_0	0	0	0	0	PercentageFullBloom_2	0
575	16.05.2024	Kanzi	33	Control	0	19	12	17	13	0	0	0	0	0	0	0	0	4	4	4	5	Control_0	0	0	0	0	PercentageFullBloom_3	0
576	16.05.2024	Kanzi	33	Control	0	19	12	17	13	0	0	0	0	0	0	0	0	4	4	4	5	Control_0	0	0	0	0	PercentageFullBloom_4	0
577	16.05.2024	Kanzi	39	F	500	15	21	22	22	0	0	0	0	0	0	0	0	1	6	1	1	F_500	0	0	0	0	PercentageFullBloom_1	0
578	16.05.2024	Kanzi	39	F	500	15	21	22	22	0	0	0	0	0	0	0	0	1	6	1	1	F_500	0	0	0	0	PercentageFullBloom_2	0
579	16.05.2024	Kanzi	39	F	500	15	21	22	22	0	0	0	0	0	0	0	0	1	6	1	1	F_500	0	0	0	0	PercentageFullBloom_3	0
580	16.05.2024	Kanzi	39	F	500	15	21	22	22	0	0	0	0	0	0	0	0	1	6	1	1	F_500	0	0	0	0	PercentageFullBloom_4	0
581	16.05.2024	Kanzi	46	S	500	6	30	28	19	0	0	0	0	0	0	0	0	2	10	6	8	S_500	0	0	0	0	PercentageFullBloom_1	0
582	16.05.2024	Kanzi	46	S	500	6	30	28	19	0	0	0	0	0	0	0	0	2	10	6	8	S_500	0	0	0	0	PercentageFullBloom_2	0
583	16.05.2024	Kanzi	46	S	500	6	30	28	19	0	0	0	0	0	0	0	0	2	10	6	8	S_500	0	0	0	0	PercentageFullBloom_3	0
584	16.05.2024	Kanzi	46	S	500	6	30	28	19	0	0	0	0	0	0	0	0	2	10	6	8	S_500	0	0	0	0	PercentageFullBloom_4	0
585	16.05.2024	Kanzi	53	Control	0	19	14	20	17	0	0	0	0	0	0	0	0	1	12	2	5	Control_0	0	0	0	0	PercentageFullBloom_1	0
586	16.05.2024	Kanzi	53	Control	0	19	14	20	17	0	0	0	0	0	0	0	0	1	12	2	5	Control_0	0	0	0	0	PercentageFullBloom_2	0
587	16.05.2024	Kanzi	53	Control	0	19	14	20	17	0	0	0	0	0	0	0	0	1	12	2	5	Control_0	0	0	0	0	PercentageFullBloom_3	0
588	16.05.2024	Kanzi	53	Control	0	19	14	20	17	0	0	0	0	0	0	0	0	1	12	2	5	Control_0	0	0	0	0	PercentageFullBloom_4	0
589	16.05.2024	Kanzi	59	F	500	15	14	18	14	0	0	0	0	0	0	0	0	1	7	4	4	F_500	0	0	0	0	PercentageFullBloom_1	0
590	16.05.2024	Kanzi	59	F	500	15	14	18	14	0	0	0	0	0	0	0	0	1	7	4	4	F_500	0	0	0	0	PercentageFullBloom_2	0
591	16.05.2024	Kanzi	59	F	500	15	14	18	14	0	0	0	0	0	0	0	0	1	7	4	4	F_500	0	0	0	0	PercentageFullBloom_3	0
592	16.05.2024	Kanzi	59	F	500	15	14	18	14	0	0	0	0	0	0	0	0	1	7	4	4	F_500	0	0	0	0	PercentageFullBloom_4	0
593	16.05.2024	Kanzi	61	F	750	15	17	15	22	0	0	0	0	0	0	0	0	0	13	0	9	F_750	0	0	0	0	PercentageFullBloom_1	0
594	16.05.2024	Kanzi	61	F	750	15	17	15	22	0	0	0	0	0	0	0	0	0	13	0	9	F_750	0	0	0	0	PercentageFullBloom_2	0
595	16.05.2024	Kanzi	61	F	750	15	17	15	22	0	0	0	0	0	0	0	0	0	13	0	9	F_750	0	0	0	0	PercentageFullBloom_3	0
596	16.05.2024	Kanzi	61	F	750	15	17	15	22	0	0	0	0	0	0	0	0	0	13	0	9	F_750	0	0	0	0	PercentageFullBloom_4	0
597	16.05.2024	Kanzi	73	Control	0	13	17	13	20	0	0	0	0	0	0	0	0	2	5	0	9	Control_0	0	0	0	0	PercentageFullBloom_1	0
598	16.05.2024	Kanzi	73	Control	0	13	17	13	20	0	0	0	0	0	0	0	0	2	5	0	9	Control_0	0	0	0	0	PercentageFullBloom_2	0
599	16.05.2024	Kanzi	73	Control	0	13	17	13	20	0	0	0	0	0	0	0	0	2	5	0	9	Control_0	0	0	0	0	PercentageFullBloom_3	0
600	16.05.2024	Kanzi	73	Control	0	13	17	13	20	0	0	0	0	0	0	0	0	2	5	0	9	Control_0	0	0	0	0	PercentageFullBloom_4	0
601	16.05.2024	Kanzi	79	F	500	10	21	18	16	0	0	0	0	0	0	0	0	4	8	7	3	F_500	0	0	0	0	PercentageFullBloom_1	0
602	16.05.2024	Kanzi	79	F	500	10	21	18	16	0	0	0	0	0	0	0	0	4	8	7	3	F_500	0	0	0	0	PercentageFullBloom_2	0
603	16.05.2024	Kanzi	79	F	500	10	21	18	16	0	0	0	0	0	0	0	0	4	8	7	3	F_500	0	0	0	0	PercentageFullBloom_3	0
604	16.05.2024	Kanzi	79	F	500	10	21	18	16	0	0	0	0	0	0	0	0	4	8	7	3	F_500	0	0	0	0	PercentageFullBloom_4	0
605	16.05.2024	Kanzi	86	S	500	30	29	26	15	0	0	0	0	0	0	0	0	8	5	8	4	S_500	0	0	0	0	PercentageFullBloom_1	0
606	16.05.2024	Kanzi	86	S	500	30	29	26	15	0	0	0	0	0	0	0	0	8	5	8	4	S_500	0	0	0	0	PercentageFullBloom_2	0
607	16.05.2024	Kanzi	86	S	500	30	29	26	15	0	0	0	0	0	0	0	0	8	5	8	4	S_500	0	0	0	0	PercentageFullBloom_3	0
608	16.05.2024	Kanzi	86	S	500	30	29	26	15	0	0	0	0	0	0	0	0	8	5	8	4	S_500	0	0	0	0	PercentageFullBloom_4	0
609	16.05.2024	Kanzi	88	S	750	21	21	19	21	0	0	0	0	0	0	0	0	7	8	1	3	S_750	0	0	0	0	PercentageFullBloom_1	0
610	16.05.2024	Kanzi	88	S	750	21	21	19	21	0	0	0	0	0	0	0	0	7	8	1	3	S_750	0	0	0	0	PercentageFullBloom_2	0
611	16.05.2024	Kanzi	88	S	750	21	21	19	21	0	0	0	0	0	0	0	0	7	8	1	3	S_750	0	0	0	0	PercentageFullBloom_3	0
612	16.05.2024	Kanzi	88	S	750	21	21	19	21	0	0	0	0	0	0	0	0	7	8	1	3	S_750	0	0	0	0	PercentageFullBloom_4	0
613	19.07.2024	Kanzi	13	Control	0	23	18	19	16	0	0	0	0	0	0	0	0	2	0	3	1	Control_0	0	0	0	0	PercentageFullBloom_1	0
614	19.07.2024	Kanzi	13	Control	0	23	18	19	16	0	0	0	0	0	0	0	0	2	0	3	1	Control_0	0	0	0	0	PercentageFullBloom_2	0
615	19.07.2024	Kanzi	13	Control	0	23	18	19	16	0	0	0	0	0	0	0	0	2	0	3	1	Control_0	0	0	0	0	PercentageFullBloom_3	0
616	19.07.2024	Kanzi	13	Control	0	23	18	19	16	0	0	0	0	0	0	0	0	2	0	3	1	Control_0	0	0	0	0	PercentageFullBloom_4	0
617	19.07.2024	Kanzi	26	S	500	12	11	11	17	0	0	0	0	0	0	0	0	2	3	2	0	S_500	0	0	0	0	PercentageFullBloom_1	0
618	19.07.2024	Kanzi	26	S	500	12	11	11	17	0	0	0	0	0	0	0	0	2	3	2	0	S_500	0	0	0	0	PercentageFullBloom_2	0
619	19.07.2024	Kanzi	26	S	500	12	11	11	17	0	0	0	0	0	0	0	0	2	3	2	0	S_500	0	0	0	0	PercentageFullBloom_3	0
620	19.07.2024	Kanzi	26	S	500	12	11	11	17	0	0	0	0	0	0	0	0	2	3	2	0	S_500	0	0	0	0	PercentageFullBloom_4	0
621	19.07.2024	Kanzi	33	Control	0	19	12	17	13	0	0	0	0	0	0	0	0	3	2	2	5	Control_0	0	0	0	0	PercentageFullBloom_1	0
622	19.07.2024	Kanzi	33	Control	0	19	12	17	13	0	0	0	0	0	0	0	0	3	2	2	5	Control_0	0	0	0	0	PercentageFullBloom_2	0
623	19.07.2024	Kanzi	33	Control	0	19	12	17	13	0	0	0	0	0	0	0	0	3	2	2	5	Control_0	0	0	0	0	PercentageFullBloom_3	0
624	19.07.2024	Kanzi	33	Control	0	19	12	17	13	0	0	0	0	0	0	0	0	3	2	2	5	Control_0	0	0	0	0	PercentageFullBloom_4	0
625	19.07.2024	Kanzi	39	F	500	15	21	22	22	0	0	0	0	0	0	0	0	1	4	3	2	F_500	0	0	0	0	PercentageFullBloom_1	0
626	19.07.2024	Kanzi	39	F	500	15	21	22	22	0	0	0	0	0	0	0	0	1	4	3	2	F_500	0	0	0	0	PercentageFullBloom_2	0
627	19.07.2024	Kanzi	39	F	500	15	21	22	22	0	0	0	0	0	0	0	0	1	4	3	2	F_500	0	0	0	0	PercentageFullBloom_3	0
628	19.07.2024	Kanzi	39	F	500	15	21	22	22	0	0	0	0	0	0	0	0	1	4	3	2	F_500	0	0	0	0	PercentageFullBloom_4	0
629	19.07.2024	Kanzi	46	S	500	6	30	28	19	0	0	0	0	0	0	0	0	1	4	2	3	S_500	0	0	0	0	PercentageFullBloom_1	0
630	19.07.2024	Kanzi	46	S	500	6	30	28	19	0	0	0	0	0	0	0	0	1	4	2	3	S_500	0	0	0	0	PercentageFullBloom_2	0
631	19.07.2024	Kanzi	46	S	500	6	30	28	19	0	0	0	0	0	0	0	0	1	4	2	3	S_500	0	0	0	0	PercentageFullBloom_3	0
632	19.07.2024	Kanzi	46	S	500	6	30	28	19	0	0	0	0	0	0	0	0	1	4	2	3	S_500	0	0	0	0	PercentageFullBloom_4	0
633	19.07.2024	Kanzi	59	F	500	15	14	18	14	0	0	0	0	0	0	0	0	0	3	4	2	F_500	0	0	0	0	PercentageFullBloom_1	0
634	19.07.2024	Kanzi	59	F	500	15	14	18	14	0	0	0	0	0	0	0	0	0	3	4	2	F_500	0	0	0	0	PercentageFullBloom_2	0
635	19.07.2024	Kanzi	59	F	500	15	14	18	14	0	0	0	0	0	0	0	0	0	3	4	2	F_500	0	0	0	0	PercentageFullBloom_3	0
636	19.07.2024	Kanzi	59	F	500	15	14	18	14	0	0	0	0	0	0	0	0	0	3	4	2	F_500	0	0	0	0	PercentageFullBloom_4	0
637	19.07.2024	Kanzi	61	F	750	15	17	15	22	0	0	0	0	0	0	0	0	0	5	0	5	F_750	0	0	0	0	PercentageFullBloom_1	0
638	19.07.2024	Kanzi	61	F	750	15	17	15	22	0	0	0	0	0	0	0	0	0	5	0	5	F_750	0	0	0	0	PercentageFullBloom_2	0
639	19.07.2024	Kanzi	61	F	750	15	17	15	22	0	0	0	0	0	0	0	0	0	5	0	5	F_750	0	0	0	0	PercentageFullBloom_3	0
640	19.07.2024	Kanzi	61	F	750	15	17	15	22	0	0	0	0	0	0	0	0	0	5	0	5	F_750	0	0	0	0	PercentageFullBloom_4	0
641	19.07.2024	Kanzi	66	S	500	32	29	18	17	0	0	0	0	0	0	0	0	0	0	1	0	S_500	0	0	0	0	PercentageFullBloom_1	0
642	19.07.2024	Kanzi	66	S	500	32	29	18	17	0	0	0	0	0	0	0	0	0	0	1	0	S_500	0	0	0	0	PercentageFullBloom_2	0
643	19.07.2024	Kanzi	66	S	500	32	29	18	17	0	0	0	0	0	0	0	0	0	0	1	0	S_500	0	0	0	0	PercentageFullBloom_3	0
644	19.07.2024	Kanzi	66	S	500	32	29	18	17	0	0	0	0	0	0	0	0	0	0	1	0	S_500	0	0	0	0	PercentageFullBloom_4	0
645	19.07.2024	Kanzi	73	Control	0	13	17	13	20	0	0	0	0	0	0	0	0	1	3	2	3	Control_0	0	0	0	0	PercentageFullBloom_1	0
646	19.07.2024	Kanzi	73	Control	0	13	17	13	20	0	0	0	0	0	0	0	0	1	3	2	3	Control_0	0	0	0	0	PercentageFullBloom_2	0
647	19.07.2024	Kanzi	73	Control	0	13	17	13	20	0	0	0	0	0	0	0	0	1	3	2	3	Control_0	0	0	0	0	PercentageFullBloom_3	0
648	19.07.2024	Kanzi	73	Control	0	13	17	13	20	0	0	0	0	0	0	0	0	1	3	2	3	Control_0	0	0	0	0	PercentageFullBloom_4	0
649	19.07.2024	Kanzi	79	F	500	10	21	18	16	0	0	0	0	0	0	0	0	2	5	4	1	F_500	0	0	0	0	PercentageFullBloom_1	0
650	19.07.2024	Kanzi	79	F	500	10	21	18	16	0	0	0	0	0	0	0	0	2	5	4	1	F_500	0	0	0	0	PercentageFullBloom_2	0
651	19.07.2024	Kanzi	79	F	500	10	21	18	16	0	0	0	0	0	0	0	0	2	5	4	1	F_500	0	0	0	0	PercentageFullBloom_3	0
652	19.07.2024	Kanzi	79	F	500	10	21	18	16	0	0	0	0	0	0	0	0	2	5	4	1	F_500	0	0	0	0	PercentageFullBloom_4	0
653	19.07.2024	Kanzi	86	S	500	30	29	26	15	0	0	0	0	0	0	0	0	2	2	7	2	S_500	0	0	0	0	PercentageFullBloom_1	0
654	19.07.2024	Kanzi	86	S	500	30	29	26	15	0	0	0	0	0	0	0	0	2	2	7	2	S_500	0	0	0	0	PercentageFullBloom_2	0
655	19.07.2024	Kanzi	86	S	500	30	29	26	15	0	0	0	0	0	0	0	0	2	2	7	2	S_500	0	0	0	0	PercentageFullBloom_3	0
656	19.07.2024	Kanzi	86	S	500	30	29	26	15	0	0	0	0	0	0	0	0	2	2	7	2	S_500	0	0	0	0	PercentageFullBloom_4	0
657	19.07.2024	Kanzi	88	S	750	21	21	19	21	0	0	0	0	0	0	0	0	4	4	0	2	S_750	0	0	0	0	PercentageFullBloom_1	0
658	19.07.2024	Kanzi	88	S	750	21	21	19	21	0	0	0	0	0	0	0	0	4	4	0	2	S_750	0	0	0	0	PercentageFullBloom_2	0
659	19.07.2024	Kanzi	88	S	750	21	21	19	21	0	0	0	0	0	0	0	0	4	4	0	2	S_750	0	0	0	0	PercentageFullBloom_3	0
660	19.07.2024	Kanzi	88	S	750	21	21	19	21	0	0	0	0	0	0	0	0	4	4	0	2	S_750	0	0	0	0	PercentageFullBloom_4	0
661	03.04.2024	Elstar	13	Control	0	8	4	5	8	0	0	0	0	0	0	0	0	0	0	0	0	Control_0	0	0	0	0	PercentageFullBloom_1	0
662	03.04.2024	Elstar	13	Control	0	8	4	5	8	0	0	0	0	0	0	0	0	0	0	0	0	Control_0	0	0	0	0	PercentageFullBloom_2	0
663	03.04.2024	Elstar	13	Control	0	8	4	5	8	0	0	0	0	0	0	0	0	0	0	0	0	Control_0	0	0	0	0	PercentageFullBloom_3	0
664	03.04.2024	Elstar	13	Control	0	8	4	5	8	0	0	0	0	0	0	0	0	0	0	0	0	Control_0	0	0	0	0	PercentageFullBloom_4	0
665	03.04.2024	Elstar	19	F	500	7	8	7	22	0	0	0	0	0	0	0	0	0	0	0	0	F_500	0	0	0	0	PercentageFullBloom_1	0
666	03.04.2024	Elstar	19	F	500	7	8	7	22	0	0	0	0	0	0	0	0	0	0	0	0	F_500	0	0	0	0	PercentageFullBloom_2	0
667	03.04.2024	Elstar	19	F	500	7	8	7	22	0	0	0	0	0	0	0	0	0	0	0	0	F_500	0	0	0	0	PercentageFullBloom_3	0
668	03.04.2024	Elstar	19	F	500	7	8	7	22	0	0	0	0	0	0	0	0	0	0	0	0	F_500	0	0	0	0	PercentageFullBloom_4	0
669	03.04.2024	Elstar	21	F	750	8	9	3	4	0	0	0	0	0	0	0	0	0	0	0	0	F_750	0	0	0	0	PercentageFullBloom_1	0
670	03.04.2024	Elstar	21	F	750	8	9	3	4	0	0	0	0	0	0	0	0	0	0	0	0	F_750	0	0	0	0	PercentageFullBloom_2	0
671	03.04.2024	Elstar	21	F	750	8	9	3	4	0	0	0	0	0	0	0	0	0	0	0	0	F_750	0	0	0	0	PercentageFullBloom_3	0
672	03.04.2024	Elstar	21	F	750	8	9	3	4	0	0	0	0	0	0	0	0	0	0	0	0	F_750	0	0	0	0	PercentageFullBloom_4	0
673	03.04.2024	Elstar	26	S	500	11	10	6	5	0	0	0	0	0	0	0	0	0	0	0	0	S_500	0	0	0	0	PercentageFullBloom_1	0
674	03.04.2024	Elstar	26	S	500	11	10	6	5	0	0	0	0	0	0	0	0	0	0	0	0	S_500	0	0	0	0	PercentageFullBloom_2	0
675	03.04.2024	Elstar	26	S	500	11	10	6	5	0	0	0	0	0	0	0	0	0	0	0	0	S_500	0	0	0	0	PercentageFullBloom_3	0
676	03.04.2024	Elstar	26	S	500	11	10	6	5	0	0	0	0	0	0	0	0	0	0	0	0	S_500	0	0	0	0	PercentageFullBloom_4	0
677	03.04.2024	Elstar	28	S	750	8	12	11	15	0	0	0	0	0	0	0	0	0	0	0	0	S_750	0	0	0	0	PercentageFullBloom_1	0
678	03.04.2024	Elstar	28	S	750	8	12	11	15	0	0	0	0	0	0	0	0	0	0	0	0	S_750	0	0	0	0	PercentageFullBloom_2	0
679	03.04.2024	Elstar	28	S	750	8	12	11	15	0	0	0	0	0	0	0	0	0	0	0	0	S_750	0	0	0	0	PercentageFullBloom_3	0
680	03.04.2024	Elstar	28	S	750	8	12	11	15	0	0	0	0	0	0	0	0	0	0	0	0	S_750	0	0	0	0	PercentageFullBloom_4	0
681	03.04.2024	Elstar	33	Control	0	17	11	11	4	0	0	0	0	0	0	0	0	0	0	0	0	Control_0	0	0	0	0	PercentageFullBloom_1	0
682	03.04.2024	Elstar	33	Control	0	17	11	11	4	0	0	0	0	0	0	0	0	0	0	0	0	Control_0	0	0	0	0	PercentageFullBloom_2	0
683	03.04.2024	Elstar	33	Control	0	17	11	11	4	0	0	0	0	0	0	0	0	0	0	0	0	Control_0	0	0	0	0	PercentageFullBloom_3	0
684	03.04.2024	Elstar	33	Control	0	17	11	11	4	0	0	0	0	0	0	0	0	0	0	0	0	Control_0	0	0	0	0	PercentageFullBloom_4	0
685	03.04.2024	Elstar	39	F	500	2	7	14	11	0	0	0	0	0	0	0	0	0	0	0	0	F_500	0	0	0	0	PercentageFullBloom_1	0
686	03.04.2024	Elstar	39	F	500	2	7	14	11	0	0	0	0	0	0	0	0	0	0	0	0	F_500	0	0	0	0	PercentageFullBloom_2	0
687	03.04.2024	Elstar	39	F	500	2	7	14	11	0	0	0	0	0	0	0	0	0	0	0	0	F_500	0	0	0	0	PercentageFullBloom_3	0
688	03.04.2024	Elstar	39	F	500	2	7	14	11	0	0	0	0	0	0	0	0	0	0	0	0	F_500	0	0	0	0	PercentageFullBloom_4	0
689	03.04.2024	Elstar	41	F	750	12	16	11	16	0	0	0	0	0	0	0	0	0	0	0	0	F_750	0	0	0	0	PercentageFullBloom_1	0
690	03.04.2024	Elstar	41	F	750	12	16	11	16	0	0	0	0	0	0	0	0	0	0	0	0	F_750	0	0	0	0	PercentageFullBloom_2	0
691	03.04.2024	Elstar	41	F	750	12	16	11	16	0	0	0	0	0	0	0	0	0	0	0	0	F_750	0	0	0	0	PercentageFullBloom_3	0
692	03.04.2024	Elstar	41	F	750	12	16	11	16	0	0	0	0	0	0	0	0	0	0	0	0	F_750	0	0	0	0	PercentageFullBloom_4	0
693	03.04.2024	Elstar	46	S	500	11	19	16	14	0	0	0	0	0	0	0	0	0	0	0	0	S_500	0	0	0	0	PercentageFullBloom_1	0
694	03.04.2024	Elstar	46	S	500	11	19	16	14	0	0	0	0	0	0	0	0	0	0	0	0	S_500	0	0	0	0	PercentageFullBloom_2	0
695	03.04.2024	Elstar	46	S	500	11	19	16	14	0	0	0	0	0	0	0	0	0	0	0	0	S_500	0	0	0	0	PercentageFullBloom_3	0
696	03.04.2024	Elstar	46	S	500	11	19	16	14	0	0	0	0	0	0	0	0	0	0	0	0	S_500	0	0	0	0	PercentageFullBloom_4	0
697	03.04.2024	Elstar	48	S	750	13	10	10	15	0	0	0	0	0	0	0	0	0	0	0	0	S_750	0	0	0	0	PercentageFullBloom_1	0
698	03.04.2024	Elstar	48	S	750	13	10	10	15	0	0	0	0	0	0	0	0	0	0	0	0	S_750	0	0	0	0	PercentageFullBloom_2	0
699	03.04.2024	Elstar	48	S	750	13	10	10	15	0	0	0	0	0	0	0	0	0	0	0	0	S_750	0	0	0	0	PercentageFullBloom_3	0
700	03.04.2024	Elstar	48	S	750	13	10	10	15	0	0	0	0	0	0	0	0	0	0	0	0	S_750	0	0	0	0	PercentageFullBloom_4	0
701	03.04.2024	Elstar	53	Control	0	11	12	9	16	0	0	0	0	0	0	0	0	0	0	0	0	Control_0	0	0	0	0	PercentageFullBloom_1	0
702	03.04.2024	Elstar	53	Control	0	11	12	9	16	0	0	0	0	0	0	0	0	0	0	0	0	Control_0	0	0	0	0	PercentageFullBloom_2	0
703	03.04.2024	Elstar	53	Control	0	11	12	9	16	0	0	0	0	0	0	0	0	0	0	0	0	Control_0	0	0	0	0	PercentageFullBloom_3	0
704	03.04.2024	Elstar	53	Control	0	11	12	9	16	0	0	0	0	0	0	0	0	0	0	0	0	Control_0	0	0	0	0	PercentageFullBloom_4	0
705	03.04.2024	Elstar	59	F	500	13	11	5	12	0	0	0	0	0	0	0	0	0	0	0	0	F_500	0	0	0	0	PercentageFullBloom_1	0
706	03.04.2024	Elstar	59	F	500	13	11	5	12	0	0	0	0	0	0	0	0	0	0	0	0	F_500	0	0	0	0	PercentageFullBloom_2	0
707	03.04.2024	Elstar	59	F	500	13	11	5	12	0	0	0	0	0	0	0	0	0	0	0	0	F_500	0	0	0	0	PercentageFullBloom_3	0
708	03.04.2024	Elstar	59	F	500	13	11	5	12	0	0	0	0	0	0	0	0	0	0	0	0	F_500	0	0	0	0	PercentageFullBloom_4	0
709	03.04.2024	Elstar	61	F	750	6	9	8	6	0	0	0	0	0	0	0	0	0	0	0	0	F_750	0	0	0	0	PercentageFullBloom_1	0
710	03.04.2024	Elstar	61	F	750	6	9	8	6	0	0	0	0	0	0	0	0	0	0	0	0	F_750	0	0	0	0	PercentageFullBloom_2	0
711	03.04.2024	Elstar	61	F	750	6	9	8	6	0	0	0	0	0	0	0	0	0	0	0	0	F_750	0	0	0	0	PercentageFullBloom_3	0
712	03.04.2024	Elstar	61	F	750	6	9	8	6	0	0	0	0	0	0	0	0	0	0	0	0	F_750	0	0	0	0	PercentageFullBloom_4	0
713	03.04.2024	Elstar	66	S	500	12	15	7	5	0	0	0	0	0	0	0	0	0	0	0	0	S_500	0	0	0	0	PercentageFullBloom_1	0
714	03.04.2024	Elstar	66	S	500	12	15	7	5	0	0	0	0	0	0	0	0	0	0	0	0	S_500	0	0	0	0	PercentageFullBloom_2	0
715	03.04.2024	Elstar	66	S	500	12	15	7	5	0	0	0	0	0	0	0	0	0	0	0	0	S_500	0	0	0	0	PercentageFullBloom_3	0
716	03.04.2024	Elstar	66	S	500	12	15	7	5	0	0	0	0	0	0	0	0	0	0	0	0	S_500	0	0	0	0	PercentageFullBloom_4	0
717	03.04.2024	Elstar	68	S	750	8	12	4	10	0	0	0	0	0	0	0	0	0	0	0	0	S_750	0	0	0	0	PercentageFullBloom_1	0
718	03.04.2024	Elstar	68	S	750	8	12	4	10	0	0	0	0	0	0	0	0	0	0	0	0	S_750	0	0	0	0	PercentageFullBloom_2	0
719	03.04.2024	Elstar	68	S	750	8	12	4	10	0	0	0	0	0	0	0	0	0	0	0	0	S_750	0	0	0	0	PercentageFullBloom_3	0
720	03.04.2024	Elstar	68	S	750	8	12	4	10	0	0	0	0	0	0	0	0	0	0	0	0	S_750	0	0	0	0	PercentageFullBloom_4	0
721	03.04.2024	Elstar	73	Control	0	7	8	3	10	0	0	0	0	0	0	0	0	0	0	0	0	Control_0	0	0	0	0	PercentageFullBloom_1	0
722	03.04.2024	Elstar	73	Control	0	7	8	3	10	0	0	0	0	0	0	0	0	0	0	0	0	Control_0	0	0	0	0	PercentageFullBloom_2	0
723	03.04.2024	Elstar	73	Control	0	7	8	3	10	0	0	0	0	0	0	0	0	0	0	0	0	Control_0	0	0	0	0	PercentageFullBloom_3	0
724	03.04.2024	Elstar	73	Control	0	7	8	3	10	0	0	0	0	0	0	0	0	0	0	0	0	Control_0	0	0	0	0	PercentageFullBloom_4	0
725	03.04.2024	Elstar	79	F	500	11	10	12	5	0	0	0	0	0	0	0	0	0	0	0	0	F_500	0	0	0	0	PercentageFullBloom_1	0
726	03.04.2024	Elstar	79	F	500	11	10	12	5	0	0	0	0	0	0	0	0	0	0	0	0	F_500	0	0	0	0	PercentageFullBloom_2	0
727	03.04.2024	Elstar	79	F	500	11	10	12	5	0	0	0	0	0	0	0	0	0	0	0	0	F_500	0	0	0	0	PercentageFullBloom_3	0
728	03.04.2024	Elstar	79	F	500	11	10	12	5	0	0	0	0	0	0	0	0	0	0	0	0	F_500	0	0	0	0	PercentageFullBloom_4	0
729	03.04.2024	Elstar	81	F	750	7	11	5	4	0	0	0	0	0	0	0	0	0	0	0	0	F_750	0	0	0	0	PercentageFullBloom_1	0
730	03.04.2024	Elstar	81	F	750	7	11	5	4	0	0	0	0	0	0	0	0	0	0	0	0	F_750	0	0	0	0	PercentageFullBloom_2	0
731	03.04.2024	Elstar	81	F	750	7	11	5	4	0	0	0	0	0	0	0	0	0	0	0	0	F_750	0	0	0	0	PercentageFullBloom_3	0
732	03.04.2024	Elstar	81	F	750	7	11	5	4	0	0	0	0	0	0	0	0	0	0	0	0	F_750	0	0	0	0	PercentageFullBloom_4	0
733	03.04.2024	Elstar	88	S	750	4	10	15	13	0	0	0	0	0	0	0	0	0	0	0	0	S_750	0	0	0	0	PercentageFullBloom_1	0
734	03.04.2024	Elstar	88	S	750	4	10	15	13	0	0	0	0	0	0	0	0	0	0	0	0	S_750	0	0	0	0	PercentageFullBloom_2	0
735	03.04.2024	Elstar	88	S	750	4	10	15	13	0	0	0	0	0	0	0	0	0	0	0	0	S_750	0	0	0	0	PercentageFullBloom_3	0
736	03.04.2024	Elstar	88	S	750	4	10	15	13	0	0	0	0	0	0	0	0	0	0	0	0	S_750	0	0	0	0	PercentageFullBloom_4	0
737	03.04.2024	Elstar	90	S	500	11	6	10	12	0	0	0	0	0	0	0	0	0	0	0	0	S_500	0	0	0	0	PercentageFullBloom_1	0
738	03.04.2024	Elstar	90	S	500	11	6	10	12	0	0	0	0	0	0	0	0	0	0	0	0	S_500	0	0	0	0	PercentageFullBloom_2	0
739	03.04.2024	Elstar	90	S	500	11	6	10	12	0	0	0	0	0	0	0	0	0	0	0	0	S_500	0	0	0	0	PercentageFullBloom_3	0
740	03.04.2024	Elstar	90	S	500	11	6	10	12	0	0	0	0	0	0	0	0	0	0	0	0	S_500	0	0	0	0	PercentageFullBloom_4	0
741	09.04.2024	Elstar	13	Control	0	17	13	17	14	1	2	10	3	0	0	0	0	0	0	0	0	Control_0	0	0	0	0	PercentageFullBloom_1	0.0588235294117647
742	09.04.2024	Elstar	13	Control	0	17	13	17	14	1	2	10	3	0	0	0	0	0	0	0	0	Control_0	0	0	0	0	PercentageFullBloom_2	0.153846153846154
743	09.04.2024	Elstar	13	Control	0	17	13	17	14	1	2	10	3	0	0	0	0	0	0	0	0	Control_0	0	0	0	0	PercentageFullBloom_3	0.588235294117647
744	09.04.2024	Elstar	13	Control	0	17	13	17	14	1	2	10	3	0	0	0	0	0	0	0	0	Control_0	0	0	0	0	PercentageFullBloom_4	0.214285714285714
745	09.04.2024	Elstar	19	F	500	21	12	17	14	7	10	12	14	0	0	0	0	0	0	0	0	F_500	0	0	0	0	PercentageFullBloom_1	0.333333333333333
746	09.04.2024	Elstar	19	F	500	21	12	17	14	7	10	12	14	0	0	0	0	0	0	0	0	F_500	0	0	0	0	PercentageFullBloom_2	0.833333333333333
747	09.04.2024	Elstar	19	F	500	21	12	17	14	7	10	12	14	0	0	0	0	0	0	0	0	F_500	0	0	0	0	PercentageFullBloom_3	0.705882352941177
748	09.04.2024	Elstar	19	F	500	21	12	17	14	7	10	12	14	0	0	0	0	0	0	0	0	F_500	0	0	0	0	PercentageFullBloom_4	1
749	09.04.2024	Elstar	26	S	500	9	10	22	10	5	1	0	5	0	0	0	0	0	0	0	0	S_500	0	0	0	0	PercentageFullBloom_1	0.555555555555556
750	09.04.2024	Elstar	26	S	500	9	10	22	10	5	1	0	5	0	0	0	0	0	0	0	0	S_500	0	0	0	0	PercentageFullBloom_2	0.1
751	09.04.2024	Elstar	26	S	500	9	10	22	10	5	1	0	5	0	0	0	0	0	0	0	0	S_500	0	0	0	0	PercentageFullBloom_3	0
752	09.04.2024	Elstar	26	S	500	9	10	22	10	5	1	0	5	0	0	0	0	0	0	0	0	S_500	0	0	0	0	PercentageFullBloom_4	0.5
753	09.04.2024	Elstar	28	S	750	5	10	10	17	5	5	8	2	0	0	0	0	0	0	0	0	S_750	0	0	0	0	PercentageFullBloom_1	1
754	09.04.2024	Elstar	28	S	750	5	10	10	17	5	5	8	2	0	0	0	0	0	0	0	0	S_750	0	0	0	0	PercentageFullBloom_2	0.5
755	09.04.2024	Elstar	28	S	750	5	10	10	17	5	5	8	2	0	0	0	0	0	0	0	0	S_750	0	0	0	0	PercentageFullBloom_3	0.8
756	09.04.2024	Elstar	28	S	750	5	10	10	17	5	5	8	2	0	0	0	0	0	0	0	0	S_750	0	0	0	0	PercentageFullBloom_4	0.117647058823529
757	09.04.2024	Elstar	33	Control	0	27	13	10	28	16	4	2	5	0	0	0	0	0	0	0	0	Control_0	0	0	0	0	PercentageFullBloom_1	0.592592592592593
758	09.04.2024	Elstar	33	Control	0	27	13	10	28	16	4	2	5	0	0	0	0	0	0	0	0	Control_0	0	0	0	0	PercentageFullBloom_2	0.307692307692308
759	09.04.2024	Elstar	33	Control	0	27	13	10	28	16	4	2	5	0	0	0	0	0	0	0	0	Control_0	0	0	0	0	PercentageFullBloom_3	0.2
760	09.04.2024	Elstar	33	Control	0	27	13	10	28	16	4	2	5	0	0	0	0	0	0	0	0	Control_0	0	0	0	0	PercentageFullBloom_4	0.178571428571429
761	09.04.2024	Elstar	39	F	500	5	10	20	10	0	6	5	1	0	0	0	0	0	0	0	0	F_500	0	0	0	0	PercentageFullBloom_1	0
762	09.04.2024	Elstar	39	F	500	5	10	20	10	0	6	5	1	0	0	0	0	0	0	0	0	F_500	0	0	0	0	PercentageFullBloom_2	0.6
763	09.04.2024	Elstar	39	F	500	5	10	20	10	0	6	5	1	0	0	0	0	0	0	0	0	F_500	0	0	0	0	PercentageFullBloom_3	0.25
764	09.04.2024	Elstar	39	F	500	5	10	20	10	0	6	5	1	0	0	0	0	0	0	0	0	F_500	0	0	0	0	PercentageFullBloom_4	0.1
765	09.04.2024	Elstar	41	F	750	15	22	15	9	3	0	2	8	0	0	0	0	0	0	0	0	F_750	0	0	0	0	PercentageFullBloom_1	0.2
766	09.04.2024	Elstar	41	F	750	15	22	15	9	3	0	2	8	0	0	0	0	0	0	0	0	F_750	0	0	0	0	PercentageFullBloom_2	0
767	09.04.2024	Elstar	41	F	750	15	22	15	9	3	0	2	8	0	0	0	0	0	0	0	0	F_750	0	0	0	0	PercentageFullBloom_3	0.133333333333333
768	09.04.2024	Elstar	41	F	750	15	22	15	9	3	0	2	8	0	0	0	0	0	0	0	0	F_750	0	0	0	0	PercentageFullBloom_4	0.888888888888889
769	09.04.2024	Elstar	46	S	500	18	16	12	16	3	4	12	0	0	0	0	0	0	0	0	0	S_500	0	0	0	0	PercentageFullBloom_1	0.166666666666667
770	09.04.2024	Elstar	46	S	500	18	16	12	16	3	4	12	0	0	0	0	0	0	0	0	0	S_500	0	0	0	0	PercentageFullBloom_2	0.25
771	09.04.2024	Elstar	46	S	500	18	16	12	16	3	4	12	0	0	0	0	0	0	0	0	0	S_500	0	0	0	0	PercentageFullBloom_3	1
772	09.04.2024	Elstar	46	S	500	18	16	12	16	3	4	12	0	0	0	0	0	0	0	0	0	S_500	0	0	0	0	PercentageFullBloom_4	0
773	09.04.2024	Elstar	48	S	750	12	10	11	14	5	3	4	3	0	0	0	0	0	0	0	0	S_750	0	0	0	0	PercentageFullBloom_1	0.416666666666667
774	09.04.2024	Elstar	48	S	750	12	10	11	14	5	3	4	3	0	0	0	0	0	0	0	0	S_750	0	0	0	0	PercentageFullBloom_2	0.3
775	09.04.2024	Elstar	48	S	750	12	10	11	14	5	3	4	3	0	0	0	0	0	0	0	0	S_750	0	0	0	0	PercentageFullBloom_3	0.363636363636364
776	09.04.2024	Elstar	48	S	750	12	10	11	14	5	3	4	3	0	0	0	0	0	0	0	0	S_750	0	0	0	0	PercentageFullBloom_4	0.214285714285714
777	09.04.2024	Elstar	53	Control	0	9	25	18	11	7	0	5	9	0	0	0	0	0	0	0	0	Control_0	0	0	0	0	PercentageFullBloom_1	0.777777777777778
778	09.04.2024	Elstar	53	Control	0	9	25	18	11	7	0	5	9	0	0	0	0	0	0	0	0	Control_0	0	0	0	0	PercentageFullBloom_2	0
779	09.04.2024	Elstar	53	Control	0	9	25	18	11	7	0	5	9	0	0	0	0	0	0	0	0	Control_0	0	0	0	0	PercentageFullBloom_3	0.277777777777778
780	09.04.2024	Elstar	53	Control	0	9	25	18	11	7	0	5	9	0	0	0	0	0	0	0	0	Control_0	0	0	0	0	PercentageFullBloom_4	0.818181818181818
781	09.04.2024	Elstar	59	F	500	24	11	27	6	1	6	0	6	0	0	0	0	0	0	0	0	F_500	0	0	0	0	PercentageFullBloom_1	0.0416666666666667
782	09.04.2024	Elstar	59	F	500	24	11	27	6	1	6	0	6	0	0	0	0	0	0	0	0	F_500	0	0	0	0	PercentageFullBloom_2	0.545454545454545
783	09.04.2024	Elstar	59	F	500	24	11	27	6	1	6	0	6	0	0	0	0	0	0	0	0	F_500	0	0	0	0	PercentageFullBloom_3	0
784	09.04.2024	Elstar	59	F	500	24	11	27	6	1	6	0	6	0	0	0	0	0	0	0	0	F_500	0	0	0	0	PercentageFullBloom_4	1
785	09.04.2024	Elstar	61	F	750	5	22	20	11	1	0	5	0	0	0	0	0	0	0	0	0	F_750	0	0	0	0	PercentageFullBloom_1	0.2
786	09.04.2024	Elstar	61	F	750	5	22	20	11	1	0	5	0	0	0	0	0	0	0	0	0	F_750	0	0	0	0	PercentageFullBloom_2	0
787	09.04.2024	Elstar	61	F	750	5	22	20	11	1	0	5	0	0	0	0	0	0	0	0	0	F_750	0	0	0	0	PercentageFullBloom_3	0.25
788	09.04.2024	Elstar	61	F	750	5	22	20	11	1	0	5	0	0	0	0	0	0	0	0	0	F_750	0	0	0	0	PercentageFullBloom_4	0
789	09.04.2024	Elstar	66	S	500	35	6	9	26	0	2	1	2	0	0	0	0	0	0	0	0	S_500	0	0	0	0	PercentageFullBloom_1	0
790	09.04.2024	Elstar	66	S	500	35	6	9	26	0	2	1	2	0	0	0	0	0	0	0	0	S_500	0	0	0	0	PercentageFullBloom_2	0.333333333333333
791	09.04.2024	Elstar	66	S	500	35	6	9	26	0	2	1	2	0	0	0	0	0	0	0	0	S_500	0	0	0	0	PercentageFullBloom_3	0.111111111111111
792	09.04.2024	Elstar	66	S	500	35	6	9	26	0	2	1	2	0	0	0	0	0	0	0	0	S_500	0	0	0	0	PercentageFullBloom_4	0.0769230769230769
793	09.04.2024	Elstar	68	S	750	9	11	15	10	1	5	9	10	0	0	0	0	0	0	0	0	S_750	0	0	0	0	PercentageFullBloom_1	0.111111111111111
794	09.04.2024	Elstar	68	S	750	9	11	15	10	1	5	9	10	0	0	0	0	0	0	0	0	S_750	0	0	0	0	PercentageFullBloom_2	0.454545454545455
795	09.04.2024	Elstar	68	S	750	9	11	15	10	1	5	9	10	0	0	0	0	0	0	0	0	S_750	0	0	0	0	PercentageFullBloom_3	0.6
796	09.04.2024	Elstar	68	S	750	9	11	15	10	1	5	9	10	0	0	0	0	0	0	0	0	S_750	0	0	0	0	PercentageFullBloom_4	1
797	09.04.2024	Elstar	73	Control	0	10	13	25	11	2	0	3	0	0	0	0	0	0	0	0	0	Control_0	0	0	0	0	PercentageFullBloom_1	0.2
798	09.04.2024	Elstar	73	Control	0	10	13	25	11	2	0	3	0	0	0	0	0	0	0	0	0	Control_0	0	0	0	0	PercentageFullBloom_2	0
799	09.04.2024	Elstar	73	Control	0	10	13	25	11	2	0	3	0	0	0	0	0	0	0	0	0	Control_0	0	0	0	0	PercentageFullBloom_3	0.12
800	09.04.2024	Elstar	73	Control	0	10	13	25	11	2	0	3	0	0	0	0	0	0	0	0	0	Control_0	0	0	0	0	PercentageFullBloom_4	0
801	09.04.2024	Elstar	79	F	500	29	14	25	11	0	1	0	6	0	0	0	0	0	0	0	0	F_500	0	0	0	0	PercentageFullBloom_1	0
802	09.04.2024	Elstar	79	F	500	29	14	25	11	0	1	0	6	0	0	0	0	0	0	0	0	F_500	0	0	0	0	PercentageFullBloom_2	0.0714285714285714
803	09.04.2024	Elstar	79	F	500	29	14	25	11	0	1	0	6	0	0	0	0	0	0	0	0	F_500	0	0	0	0	PercentageFullBloom_3	0
804	09.04.2024	Elstar	79	F	500	29	14	25	11	0	1	0	6	0	0	0	0	0	0	0	0	F_500	0	0	0	0	PercentageFullBloom_4	0.545454545454545
805	09.04.2024	Elstar	81	F	750	10	8	10	8	2	1	4	4	0	0	0	0	0	0	0	0	F_750	0	0	0	0	PercentageFullBloom_1	0.2
806	09.04.2024	Elstar	81	F	750	10	8	10	8	2	1	4	4	0	0	0	0	0	0	0	0	F_750	0	0	0	0	PercentageFullBloom_2	0.125
807	09.04.2024	Elstar	81	F	750	10	8	10	8	2	1	4	4	0	0	0	0	0	0	0	0	F_750	0	0	0	0	PercentageFullBloom_3	0.4
808	09.04.2024	Elstar	81	F	750	10	8	10	8	2	1	4	4	0	0	0	0	0	0	0	0	F_750	0	0	0	0	PercentageFullBloom_4	0.5
809	09.04.2024	Elstar	88	S	750	18	10	12	9	5	9	0	7	0	0	0	0	0	0	0	0	S_750	0	0	0	0	PercentageFullBloom_1	0.277777777777778
810	09.04.2024	Elstar	88	S	750	18	10	12	9	5	9	0	7	0	0	0	0	0	0	0	0	S_750	0	0	0	0	PercentageFullBloom_2	0.9
811	09.04.2024	Elstar	88	S	750	18	10	12	9	5	9	0	7	0	0	0	0	0	0	0	0	S_750	0	0	0	0	PercentageFullBloom_3	0
812	09.04.2024	Elstar	88	S	750	18	10	12	9	5	9	0	7	0	0	0	0	0	0	0	0	S_750	0	0	0	0	PercentageFullBloom_4	0.777777777777778
813	09.04.2024	Elstar	90	S	500	11	11	14	6	5	1	12	5	0	0	0	0	0	0	0	0	S_500	0	0	0	0	PercentageFullBloom_1	0.454545454545455
814	09.04.2024	Elstar	90	S	500	11	11	14	6	5	1	12	5	0	0	0	0	0	0	0	0	S_500	0	0	0	0	PercentageFullBloom_2	0.0909090909090909
815	09.04.2024	Elstar	90	S	500	11	11	14	6	5	1	12	5	0	0	0	0	0	0	0	0	S_500	0	0	0	0	PercentageFullBloom_3	0.857142857142857
816	09.04.2024	Elstar	90	S	500	11	11	14	6	5	1	12	5	0	0	0	0	0	0	0	0	S_500	0	0	0	0	PercentageFullBloom_4	0.833333333333333
817	16.04.2024	Elstar	13	Control	0	20	16	13	17	1	0	0	2	19	16	13	15	0	0	0	0	Control_0	0.95	1	1	0.882352941176471	PercentageFullBloom_1	0.05
818	16.04.2024	Elstar	13	Control	0	20	16	13	17	1	0	0	2	19	16	13	15	0	0	0	0	Control_0	0.95	1	1	0.882352941176471	PercentageFullBloom_2	0
819	16.04.2024	Elstar	13	Control	0	20	16	13	17	1	0	0	2	19	16	13	15	0	0	0	0	Control_0	0.95	1	1	0.882352941176471	PercentageFullBloom_3	0
820	16.04.2024	Elstar	13	Control	0	20	16	13	17	1	0	0	2	19	16	13	15	0	0	0	0	Control_0	0.95	1	1	0.882352941176471	PercentageFullBloom_4	0.117647058823529
821	16.04.2024	Elstar	19	F	500	14	13	25	18	0	1	1	0	14	11	17	18	0	0	0	0	F_500	1	0.846153846153846	0.68	1	PercentageFullBloom_1	0
822	16.04.2024	Elstar	19	F	500	14	13	25	18	0	1	1	0	14	11	17	18	0	0	0	0	F_500	1	0.846153846153846	0.68	1	PercentageFullBloom_2	0.0769230769230769
823	16.04.2024	Elstar	19	F	500	14	13	25	18	0	1	1	0	14	11	17	18	0	0	0	0	F_500	1	0.846153846153846	0.68	1	PercentageFullBloom_3	0.04
824	16.04.2024	Elstar	19	F	500	14	13	25	18	0	1	1	0	14	11	17	18	0	0	0	0	F_500	1	0.846153846153846	0.68	1	PercentageFullBloom_4	0
825	16.04.2024	Elstar	26	S	500	10	11	11	22	0	0	1	4	10	11	9	17	0	0	0	0	S_500	1	1	0.818181818181818	0.772727272727273	PercentageFullBloom_1	0
826	16.04.2024	Elstar	26	S	500	10	11	11	22	0	0	1	4	10	11	9	17	0	0	0	0	S_500	1	1	0.818181818181818	0.772727272727273	PercentageFullBloom_2	0
827	16.04.2024	Elstar	26	S	500	10	11	11	22	0	0	1	4	10	11	9	17	0	0	0	0	S_500	1	1	0.818181818181818	0.772727272727273	PercentageFullBloom_3	0.0909090909090909
828	16.04.2024	Elstar	26	S	500	10	11	11	22	0	0	1	4	10	11	9	17	0	0	0	0	S_500	1	1	0.818181818181818	0.772727272727273	PercentageFullBloom_4	0.181818181818182
829	16.04.2024	Elstar	28	S	750	10	11	5	26	3	1	0	3	7	10	5	18	0	0	0	0	S_750	0.7	0.909090909090909	1	0.692307692307692	PercentageFullBloom_1	0.3
830	16.04.2024	Elstar	28	S	750	10	11	5	26	3	1	0	3	7	10	5	18	0	0	0	0	S_750	0.7	0.909090909090909	1	0.692307692307692	PercentageFullBloom_2	0.0909090909090909
831	16.04.2024	Elstar	28	S	750	10	11	5	26	3	1	0	3	7	10	5	18	0	0	0	0	S_750	0.7	0.909090909090909	1	0.692307692307692	PercentageFullBloom_3	0
832	16.04.2024	Elstar	28	S	750	10	11	5	26	3	1	0	3	7	10	5	18	0	0	0	0	S_750	0.7	0.909090909090909	1	0.692307692307692	PercentageFullBloom_4	0.115384615384615
833	16.04.2024	Elstar	33	Control	0	29	12	26	10	1	0	4	0	26	8	10	10	0	0	0	0	Control_0	0.896551724137931	0.666666666666667	0.384615384615385	1	PercentageFullBloom_1	0.0344827586206897
834	16.04.2024	Elstar	33	Control	0	29	12	26	10	1	0	4	0	26	8	10	10	0	0	0	0	Control_0	0.896551724137931	0.666666666666667	0.384615384615385	1	PercentageFullBloom_2	0
835	16.04.2024	Elstar	33	Control	0	29	12	26	10	1	0	4	0	26	8	10	10	0	0	0	0	Control_0	0.896551724137931	0.666666666666667	0.384615384615385	1	PercentageFullBloom_3	0.153846153846154
836	16.04.2024	Elstar	33	Control	0	29	12	26	10	1	0	4	0	26	8	10	10	0	0	0	0	Control_0	0.896551724137931	0.666666666666667	0.384615384615385	1	PercentageFullBloom_4	0
837	16.04.2024	Elstar	39	F	500	10	6	10	8	1	1	0	0	9	4	10	8	0	0	0	0	F_500	0.9	0.666666666666667	1	1	PercentageFullBloom_1	0.1
838	16.04.2024	Elstar	39	F	500	10	6	10	8	1	1	0	0	9	4	10	8	0	0	0	0	F_500	0.9	0.666666666666667	1	1	PercentageFullBloom_2	0.166666666666667
839	16.04.2024	Elstar	39	F	500	10	6	10	8	1	1	0	0	9	4	10	8	0	0	0	0	F_500	0.9	0.666666666666667	1	1	PercentageFullBloom_3	0
840	16.04.2024	Elstar	39	F	500	10	6	10	8	1	1	0	0	9	4	10	8	0	0	0	0	F_500	0.9	0.666666666666667	1	1	PercentageFullBloom_4	0
841	16.04.2024	Elstar	41	F	750	9	10	16	8	0	3	5	0	9	7	11	8	0	0	0	0	F_750	1	0.7	0.6875	1	PercentageFullBloom_1	0
842	16.04.2024	Elstar	41	F	750	9	10	16	8	0	3	5	0	9	7	11	8	0	0	0	0	F_750	1	0.7	0.6875	1	PercentageFullBloom_2	0.3
843	16.04.2024	Elstar	41	F	750	9	10	16	8	0	3	5	0	9	7	11	8	0	0	0	0	F_750	1	0.7	0.6875	1	PercentageFullBloom_3	0.3125
844	16.04.2024	Elstar	41	F	750	9	10	16	8	0	3	5	0	9	7	11	8	0	0	0	0	F_750	1	0.7	0.6875	1	PercentageFullBloom_4	0
845	16.04.2024	Elstar	46	S	500	18	15	12	15	9	2	1	0	6	12	10	10	0	0	0	0	S_500	0.333333333333333	0.8	0.833333333333333	0.666666666666667	PercentageFullBloom_1	0.5
846	16.04.2024	Elstar	46	S	500	18	15	12	15	9	2	1	0	6	12	10	10	0	0	0	0	S_500	0.333333333333333	0.8	0.833333333333333	0.666666666666667	PercentageFullBloom_2	0.133333333333333
847	16.04.2024	Elstar	46	S	500	18	15	12	15	9	2	1	0	6	12	10	10	0	0	0	0	S_500	0.333333333333333	0.8	0.833333333333333	0.666666666666667	PercentageFullBloom_3	0.0833333333333333
848	16.04.2024	Elstar	46	S	500	18	15	12	15	9	2	1	0	6	12	10	10	0	0	0	0	S_500	0.333333333333333	0.8	0.833333333333333	0.666666666666667	PercentageFullBloom_4	0
849	16.04.2024	Elstar	48	S	750	9	9	14	11	2	0	2	1	0	9	4	10	0	0	0	0	S_750	0	1	0.285714285714286	0.909090909090909	PercentageFullBloom_1	0.222222222222222
850	16.04.2024	Elstar	48	S	750	9	9	14	11	2	0	2	1	0	9	4	10	0	0	0	0	S_750	0	1	0.285714285714286	0.909090909090909	PercentageFullBloom_2	0
851	16.04.2024	Elstar	48	S	750	9	9	14	11	2	0	2	1	0	9	4	10	0	0	0	0	S_750	0	1	0.285714285714286	0.909090909090909	PercentageFullBloom_3	0.142857142857143
852	16.04.2024	Elstar	48	S	750	9	9	14	11	2	0	2	1	0	9	4	10	0	0	0	0	S_750	0	1	0.285714285714286	0.909090909090909	PercentageFullBloom_4	0.0909090909090909
853	16.04.2024	Elstar	53	Control	0	12	14	14	25	1	0	5	3	11	9	5	11	0	0	0	0	Control_0	0.916666666666667	0.642857142857143	0.357142857142857	0.44	PercentageFullBloom_1	0.0833333333333333
854	16.04.2024	Elstar	53	Control	0	12	14	14	25	1	0	5	3	11	9	5	11	0	0	0	0	Control_0	0.916666666666667	0.642857142857143	0.357142857142857	0.44	PercentageFullBloom_2	0
855	16.04.2024	Elstar	53	Control	0	12	14	14	25	1	0	5	3	11	9	5	11	0	0	0	0	Control_0	0.916666666666667	0.642857142857143	0.357142857142857	0.44	PercentageFullBloom_3	0.357142857142857
856	16.04.2024	Elstar	53	Control	0	12	14	14	25	1	0	5	3	11	9	5	11	0	0	0	0	Control_0	0.916666666666667	0.642857142857143	0.357142857142857	0.44	PercentageFullBloom_4	0.12
857	16.04.2024	Elstar	59	F	500	22	10	11	23	12	2	2	13	9	8	9	0	0	0	0	0	F_500	0.409090909090909	0.8	0.818181818181818	0	PercentageFullBloom_1	0.545454545454545
858	16.04.2024	Elstar	59	F	500	22	10	11	23	12	2	2	13	9	8	9	0	0	0	0	0	F_500	0.409090909090909	0.8	0.818181818181818	0	PercentageFullBloom_2	0.2
859	16.04.2024	Elstar	59	F	500	22	10	11	23	12	2	2	13	9	8	9	0	0	0	0	0	F_500	0.409090909090909	0.8	0.818181818181818	0	PercentageFullBloom_3	0.181818181818182
860	16.04.2024	Elstar	59	F	500	22	10	11	23	12	2	2	13	9	8	9	0	0	0	0	0	F_500	0.409090909090909	0.8	0.818181818181818	0	PercentageFullBloom_4	0.565217391304348
861	16.04.2024	Elstar	61	F	750	5	20	5	12	0	5	0	0	5	7	5	0	0	0	0	0	F_750	1	0.35	1	0	PercentageFullBloom_1	0
862	16.04.2024	Elstar	61	F	750	5	20	5	12	0	5	0	0	5	7	5	0	0	0	0	0	F_750	1	0.35	1	0	PercentageFullBloom_2	0.25
863	16.04.2024	Elstar	61	F	750	5	20	5	12	0	5	0	0	5	7	5	0	0	0	0	0	F_750	1	0.35	1	0	PercentageFullBloom_3	0
864	16.04.2024	Elstar	61	F	750	5	20	5	12	0	5	0	0	5	7	5	0	0	0	0	0	F_750	1	0.35	1	0	PercentageFullBloom_4	0
865	16.04.2024	Elstar	66	S	500	33	5	22	13	8	0	6	1	5	5	10	10	0	0	0	0	S_500	0.151515151515152	1	0.454545454545455	0.769230769230769	PercentageFullBloom_1	0.242424242424242
866	16.04.2024	Elstar	66	S	500	33	5	22	13	8	0	6	1	5	5	10	10	0	0	0	0	S_500	0.151515151515152	1	0.454545454545455	0.769230769230769	PercentageFullBloom_2	0
867	16.04.2024	Elstar	66	S	500	33	5	22	13	8	0	6	1	5	5	10	10	0	0	0	0	S_500	0.151515151515152	1	0.454545454545455	0.769230769230769	PercentageFullBloom_3	0.272727272727273
868	16.04.2024	Elstar	66	S	500	33	5	22	13	8	0	6	1	5	5	10	10	0	0	0	0	S_500	0.151515151515152	1	0.454545454545455	0.769230769230769	PercentageFullBloom_4	0.0769230769230769
869	16.04.2024	Elstar	68	S	750	11	10	15	10	2	0	1	0	6	10	14	10	0	0	0	0	S_750	0.545454545454545	1	0.933333333333333	1	PercentageFullBloom_1	0.181818181818182
870	16.04.2024	Elstar	68	S	750	11	10	15	10	2	0	1	0	6	10	14	10	0	0	0	0	S_750	0.545454545454545	1	0.933333333333333	1	PercentageFullBloom_2	0
871	16.04.2024	Elstar	68	S	750	11	10	15	10	2	0	1	0	6	10	14	10	0	0	0	0	S_750	0.545454545454545	1	0.933333333333333	1	PercentageFullBloom_3	0.0666666666666667
872	16.04.2024	Elstar	68	S	750	11	10	15	10	2	0	1	0	6	10	14	10	0	0	0	0	S_750	0.545454545454545	1	0.933333333333333	1	PercentageFullBloom_4	0
873	16.04.2024	Elstar	73	Control	0	10	13	11	27	0	2	1	14	9	8	10	6	0	0	0	0	Control_0	0.9	0.615384615384615	0.909090909090909	0.222222222222222	PercentageFullBloom_1	0
874	16.04.2024	Elstar	73	Control	0	10	13	11	27	0	2	1	14	9	8	10	6	0	0	0	0	Control_0	0.9	0.615384615384615	0.909090909090909	0.222222222222222	PercentageFullBloom_2	0.153846153846154
875	16.04.2024	Elstar	73	Control	0	10	13	11	27	0	2	1	14	9	8	10	6	0	0	0	0	Control_0	0.9	0.615384615384615	0.909090909090909	0.222222222222222	PercentageFullBloom_3	0.0909090909090909
876	16.04.2024	Elstar	73	Control	0	10	13	11	27	0	2	1	14	9	8	10	6	0	0	0	0	Control_0	0.9	0.615384615384615	0.909090909090909	0.222222222222222	PercentageFullBloom_4	0.518518518518518
877	16.04.2024	Elstar	79	F	500	23	11	25	15	4	0	5	7	14	11	0	8	0	0	0	0	F_500	0.608695652173913	1	0	0.533333333333333	PercentageFullBloom_1	0.173913043478261
878	16.04.2024	Elstar	79	F	500	23	11	25	15	4	0	5	7	14	11	0	8	0	0	0	0	F_500	0.608695652173913	1	0	0.533333333333333	PercentageFullBloom_2	0
879	16.04.2024	Elstar	79	F	500	23	11	25	15	4	0	5	7	14	11	0	8	0	0	0	0	F_500	0.608695652173913	1	0	0.533333333333333	PercentageFullBloom_3	0.2
880	16.04.2024	Elstar	79	F	500	23	11	25	15	4	0	5	7	14	11	0	8	0	0	0	0	F_500	0.608695652173913	1	0	0.533333333333333	PercentageFullBloom_4	0.466666666666667
881	16.04.2024	Elstar	81	F	750	9	7	10	10	0	0	0	3	8	7	10	7	0	0	0	0	F_750	0.888888888888889	1	1	0.7	PercentageFullBloom_1	0
882	16.04.2024	Elstar	81	F	750	9	7	10	10	0	0	0	3	8	7	10	7	0	0	0	0	F_750	0.888888888888889	1	1	0.7	PercentageFullBloom_2	0
883	16.04.2024	Elstar	81	F	750	9	7	10	10	0	0	0	3	8	7	10	7	0	0	0	0	F_750	0.888888888888889	1	1	0.7	PercentageFullBloom_3	0
884	16.04.2024	Elstar	81	F	750	9	7	10	10	0	0	0	3	8	7	10	7	0	0	0	0	F_750	0.888888888888889	1	1	0.7	PercentageFullBloom_4	0.3
885	16.04.2024	Elstar	88	S	750	10	18	9	13	0	7	0	5	10	11	9	7	0	0	0	0	S_750	1	0.611111111111111	1	0.538461538461538	PercentageFullBloom_1	0
886	16.04.2024	Elstar	88	S	750	10	18	9	13	0	7	0	5	10	11	9	7	0	0	0	0	S_750	1	0.611111111111111	1	0.538461538461538	PercentageFullBloom_2	0.388888888888889
887	16.04.2024	Elstar	88	S	750	10	18	9	13	0	7	0	5	10	11	9	7	0	0	0	0	S_750	1	0.611111111111111	1	0.538461538461538	PercentageFullBloom_3	0
888	16.04.2024	Elstar	88	S	750	10	18	9	13	0	7	0	5	10	11	9	7	0	0	0	0	S_750	1	0.611111111111111	1	0.538461538461538	PercentageFullBloom_4	0.384615384615385
889	16.04.2024	Elstar	90	S	500	11	6	10	16	0	0	1	1	11	6	9	13	0	0	0	0	S_500	1	1	0.9	0.8125	PercentageFullBloom_1	0
890	16.04.2024	Elstar	90	S	500	11	6	10	16	0	0	1	1	11	6	9	13	0	0	0	0	S_500	1	1	0.9	0.8125	PercentageFullBloom_2	0
891	16.04.2024	Elstar	90	S	500	11	6	10	16	0	0	1	1	11	6	9	13	0	0	0	0	S_500	1	1	0.9	0.8125	PercentageFullBloom_3	0.1
892	16.04.2024	Elstar	90	S	500	11	6	10	16	0	0	1	1	11	6	9	13	0	0	0	0	S_500	1	1	0.9	0.8125	PercentageFullBloom_4	0.0625
893	19.04.2024	Elstar	13	Control	0	19	16	19	13	0	0	1	0	19	16	18	13	0	0	0	0	Control_0	1	1	0.947368421052632	1	PercentageFullBloom_1	0
894	19.04.2024	Elstar	13	Control	0	19	16	19	13	0	0	1	0	19	16	18	13	0	0	0	0	Control_0	1	1	0.947368421052632	1	PercentageFullBloom_2	0
895	19.04.2024	Elstar	13	Control	0	19	16	19	13	0	0	1	0	19	16	18	13	0	0	0	0	Control_0	1	1	0.947368421052632	1	PercentageFullBloom_3	0.0526315789473684
896	19.04.2024	Elstar	13	Control	0	19	16	19	13	0	0	1	0	19	16	18	13	0	0	0	0	Control_0	1	1	0.947368421052632	1	PercentageFullBloom_4	0
897	19.04.2024	Elstar	19	F	500	25	14	13	18	4	0	0	0	16	14	13	18	0	0	0	0	F_500	0.64	1	1	1	PercentageFullBloom_1	0.16
898	19.04.2024	Elstar	19	F	500	25	14	13	18	4	0	0	0	16	14	13	18	0	0	0	0	F_500	0.64	1	1	1	PercentageFullBloom_2	0
899	19.04.2024	Elstar	19	F	500	25	14	13	18	4	0	0	0	16	14	13	18	0	0	0	0	F_500	0.64	1	1	1	PercentageFullBloom_3	0
900	19.04.2024	Elstar	19	F	500	25	14	13	18	4	0	0	0	16	14	13	18	0	0	0	0	F_500	0.64	1	1	1	PercentageFullBloom_4	0
901	19.04.2024	Elstar	26	S	500	10	11	10	22	0	1	0	2	10	10	10	20	0	0	0	0	S_500	1	0.909090909090909	1	0.909090909090909	PercentageFullBloom_1	0
902	19.04.2024	Elstar	26	S	500	10	11	10	22	0	1	0	2	10	10	10	20	0	0	0	0	S_500	1	0.909090909090909	1	0.909090909090909	PercentageFullBloom_2	0.0909090909090909
903	19.04.2024	Elstar	26	S	500	10	11	10	22	0	1	0	2	10	10	10	20	0	0	0	0	S_500	1	0.909090909090909	1	0.909090909090909	PercentageFullBloom_3	0
904	19.04.2024	Elstar	26	S	500	10	11	10	22	0	1	0	2	10	10	10	20	0	0	0	0	S_500	1	0.909090909090909	1	0.909090909090909	PercentageFullBloom_4	0.0909090909090909
905	19.04.2024	Elstar	28	S	750	5	4	11	23	1	0	1	2	4	4	10	16	0	0	0	0	S_750	0.8	1	0.909090909090909	0.695652173913043	PercentageFullBloom_1	0.2
906	19.04.2024	Elstar	28	S	750	5	4	11	23	1	0	1	2	4	4	10	16	0	0	0	0	S_750	0.8	1	0.909090909090909	0.695652173913043	PercentageFullBloom_2	0
907	19.04.2024	Elstar	28	S	750	5	4	11	23	1	0	1	2	4	4	10	16	0	0	0	0	S_750	0.8	1	0.909090909090909	0.695652173913043	PercentageFullBloom_3	0.0909090909090909
908	19.04.2024	Elstar	28	S	750	5	4	11	23	1	0	1	2	4	4	10	16	0	0	0	0	S_750	0.8	1	0.909090909090909	0.695652173913043	PercentageFullBloom_4	0.0869565217391304
909	19.04.2024	Elstar	33	Control	0	27	13	32	13	1	1	5	0	26	9	19	10	0	0	0	0	Control_0	0.962962962962963	0.692307692307692	0.59375	0.769230769230769	PercentageFullBloom_1	0.037037037037037
910	19.04.2024	Elstar	33	Control	0	27	13	32	13	1	1	5	0	26	9	19	10	0	0	0	0	Control_0	0.962962962962963	0.692307692307692	0.59375	0.769230769230769	PercentageFullBloom_2	0.0769230769230769
911	19.04.2024	Elstar	33	Control	0	27	13	32	13	1	1	5	0	26	9	19	10	0	0	0	0	Control_0	0.962962962962963	0.692307692307692	0.59375	0.769230769230769	PercentageFullBloom_3	0.15625
912	19.04.2024	Elstar	33	Control	0	27	13	32	13	1	1	5	0	26	9	19	10	0	0	0	0	Control_0	0.962962962962963	0.692307692307692	0.59375	0.769230769230769	PercentageFullBloom_4	0
913	19.04.2024	Elstar	39	F	500	10	9	5	20	0	2	0	2	10	7	5	18	0	0	0	0	F_500	1	0.777777777777778	1	0.9	PercentageFullBloom_1	0
914	19.04.2024	Elstar	39	F	500	10	9	5	20	0	2	0	2	10	7	5	18	0	0	0	0	F_500	1	0.777777777777778	1	0.9	PercentageFullBloom_2	0.222222222222222
915	19.04.2024	Elstar	39	F	500	10	9	5	20	0	2	0	2	10	7	5	18	0	0	0	0	F_500	1	0.777777777777778	1	0.9	PercentageFullBloom_3	0
916	19.04.2024	Elstar	39	F	500	10	9	5	20	0	2	0	2	10	7	5	18	0	0	0	0	F_500	1	0.777777777777778	1	0.9	PercentageFullBloom_4	0.1
917	19.04.2024	Elstar	41	F	750	15	10	20	22	0	0	0	0	15	10	20	22	0	0	0	0	F_750	1	1	1	1	PercentageFullBloom_1	0
918	19.04.2024	Elstar	41	F	750	15	10	20	22	0	0	0	0	15	10	20	22	0	0	0	0	F_750	1	1	1	1	PercentageFullBloom_2	0
919	19.04.2024	Elstar	41	F	750	15	10	20	22	0	0	0	0	15	10	20	22	0	0	0	0	F_750	1	1	1	1	PercentageFullBloom_3	0
920	19.04.2024	Elstar	41	F	750	15	10	20	22	0	0	0	0	15	10	20	22	0	0	0	0	F_750	1	1	1	1	PercentageFullBloom_4	0
921	19.04.2024	Elstar	46	S	500	18	8	16	13	4	0	1	0	11	8	10	12	0	0	0	0	S_500	0.611111111111111	1	0.625	0.923076923076923	PercentageFullBloom_1	0.222222222222222
922	19.04.2024	Elstar	46	S	500	18	8	16	13	4	0	1	0	11	8	10	12	0	0	0	0	S_500	0.611111111111111	1	0.625	0.923076923076923	PercentageFullBloom_2	0
923	19.04.2024	Elstar	46	S	500	18	8	16	13	4	0	1	0	11	8	10	12	0	0	0	0	S_500	0.611111111111111	1	0.625	0.923076923076923	PercentageFullBloom_3	0.0625
924	19.04.2024	Elstar	46	S	500	18	8	16	13	4	0	1	0	11	8	10	12	0	0	0	0	S_500	0.611111111111111	1	0.625	0.923076923076923	PercentageFullBloom_4	0
925	19.04.2024	Elstar	48	S	750	14	9	14	11	2	0	5	1	8	9	5	10	0	0	0	0	S_750	0.571428571428571	1	0.357142857142857	0.909090909090909	PercentageFullBloom_1	0.142857142857143
926	19.04.2024	Elstar	48	S	750	14	9	14	11	2	0	5	1	8	9	5	10	0	0	0	0	S_750	0.571428571428571	1	0.357142857142857	0.909090909090909	PercentageFullBloom_2	0
927	19.04.2024	Elstar	48	S	750	14	9	14	11	2	0	5	1	8	9	5	10	0	0	0	0	S_750	0.571428571428571	1	0.357142857142857	0.909090909090909	PercentageFullBloom_3	0.357142857142857
928	19.04.2024	Elstar	48	S	750	14	9	14	11	2	0	5	1	8	9	5	10	0	0	0	0	S_750	0.571428571428571	1	0.357142857142857	0.909090909090909	PercentageFullBloom_4	0.0909090909090909
929	19.04.2024	Elstar	53	Control	0	12	9	15	25	1	0	1	5	11	9	10	11	0	0	0	0	Control_0	0.916666666666667	1	0.666666666666667	0.44	PercentageFullBloom_1	0.0833333333333333
930	19.04.2024	Elstar	53	Control	0	12	9	15	25	1	0	1	5	11	9	10	11	0	0	0	0	Control_0	0.916666666666667	1	0.666666666666667	0.44	PercentageFullBloom_2	0
931	19.04.2024	Elstar	53	Control	0	12	9	15	25	1	0	1	5	11	9	10	11	0	0	0	0	Control_0	0.916666666666667	1	0.666666666666667	0.44	PercentageFullBloom_3	0.0666666666666667
932	19.04.2024	Elstar	53	Control	0	12	9	15	25	1	0	1	5	11	9	10	11	0	0	0	0	Control_0	0.916666666666667	1	0.666666666666667	0.44	PercentageFullBloom_4	0.2
933	19.04.2024	Elstar	59	F	500	20	10	26	11	4	0	13	0	16	10	5	11	0	0	0	0	F_500	0.8	1	0.192307692307692	1	PercentageFullBloom_1	0.2
934	19.04.2024	Elstar	59	F	500	20	10	26	11	4	0	13	0	16	10	5	11	0	0	0	0	F_500	0.8	1	0.192307692307692	1	PercentageFullBloom_2	0
935	19.04.2024	Elstar	59	F	500	20	10	26	11	4	0	13	0	16	10	5	11	0	0	0	0	F_500	0.8	1	0.192307692307692	1	PercentageFullBloom_3	0.5
936	19.04.2024	Elstar	59	F	500	20	10	26	11	4	0	13	0	16	10	5	11	0	0	0	0	F_500	0.8	1	0.192307692307692	1	PercentageFullBloom_4	0
937	19.04.2024	Elstar	61	F	750	26	5	24	16	4	0	7	13	16	5	9	0	0	0	0	0	F_750	0.615384615384615	1	0.375	0	PercentageFullBloom_1	0.153846153846154
938	19.04.2024	Elstar	61	F	750	26	5	24	16	4	0	7	13	16	5	9	0	0	0	0	0	F_750	0.615384615384615	1	0.375	0	PercentageFullBloom_2	0
939	19.04.2024	Elstar	61	F	750	26	5	24	16	4	0	7	13	16	5	9	0	0	0	0	0	F_750	0.615384615384615	1	0.375	0	PercentageFullBloom_3	0.291666666666667
940	19.04.2024	Elstar	61	F	750	26	5	24	16	4	0	7	13	16	5	9	0	0	0	0	0	F_750	0.615384615384615	1	0.375	0	PercentageFullBloom_4	0.8125
941	19.04.2024	Elstar	66	S	500	32	5	27	10	14	0	9	0	4	5	17	8	0	0	0	0	S_500	0.125	1	0.62962962962963	0.8	PercentageFullBloom_1	0.4375
942	19.04.2024	Elstar	66	S	500	32	5	27	10	14	0	9	0	4	5	17	8	0	0	0	0	S_500	0.125	1	0.62962962962963	0.8	PercentageFullBloom_2	0
943	19.04.2024	Elstar	66	S	500	32	5	27	10	14	0	9	0	4	5	17	8	0	0	0	0	S_500	0.125	1	0.62962962962963	0.8	PercentageFullBloom_3	0.333333333333333
944	19.04.2024	Elstar	66	S	500	32	5	27	10	14	0	9	0	4	5	17	8	0	0	0	0	S_500	0.125	1	0.62962962962963	0.8	PercentageFullBloom_4	0
945	19.04.2024	Elstar	68	S	750	10	10	15	10	3	0	0	0	5	10	15	10	0	0	0	0	S_750	0.5	1	1	1	PercentageFullBloom_1	0.3
946	19.04.2024	Elstar	68	S	750	10	10	15	10	3	0	0	0	5	10	15	10	0	0	0	0	S_750	0.5	1	1	1	PercentageFullBloom_2	0
947	19.04.2024	Elstar	68	S	750	10	10	15	10	3	0	0	0	5	10	15	10	0	0	0	0	S_750	0.5	1	1	1	PercentageFullBloom_3	0
948	19.04.2024	Elstar	68	S	750	10	10	15	10	3	0	0	0	5	10	15	10	0	0	0	0	S_750	0.5	1	1	1	PercentageFullBloom_4	0
949	19.04.2024	Elstar	73	Control	0	11	13	10	26	0	2	0	8	10	9	10	13	0	0	0	0	Control_0	0.909090909090909	0.692307692307692	1	0.5	PercentageFullBloom_1	0
950	19.04.2024	Elstar	73	Control	0	11	13	10	26	0	2	0	8	10	9	10	13	0	0	0	0	Control_0	0.909090909090909	0.692307692307692	1	0.5	PercentageFullBloom_2	0.153846153846154
951	19.04.2024	Elstar	73	Control	0	11	13	10	26	0	2	0	8	10	9	10	13	0	0	0	0	Control_0	0.909090909090909	0.692307692307692	1	0.5	PercentageFullBloom_3	0
952	19.04.2024	Elstar	73	Control	0	11	13	10	26	0	2	0	8	10	9	10	13	0	0	0	0	Control_0	0.909090909090909	0.692307692307692	1	0.5	PercentageFullBloom_4	0.307692307692308
953	19.04.2024	Elstar	79	F	500	16	11	23	24	4	0	6	9	12	11	13	0	0	0	0	0	F_500	0.75	1	0.565217391304348	0	PercentageFullBloom_1	0.25
954	19.04.2024	Elstar	79	F	500	16	11	23	24	4	0	6	9	12	11	13	0	0	0	0	0	F_500	0.75	1	0.565217391304348	0	PercentageFullBloom_2	0
955	19.04.2024	Elstar	79	F	500	16	11	23	24	4	0	6	9	12	11	13	0	0	0	0	0	F_500	0.75	1	0.565217391304348	0	PercentageFullBloom_3	0.260869565217391
956	19.04.2024	Elstar	79	F	500	16	11	23	24	4	0	6	9	12	11	13	0	0	0	0	0	F_500	0.75	1	0.565217391304348	0	PercentageFullBloom_4	0.375
957	19.04.2024	Elstar	81	F	750	10	8	8	10	0	0	0	0	10	8	8	10	0	0	0	0	F_750	1	1	1	1	PercentageFullBloom_1	0
958	19.04.2024	Elstar	81	F	750	10	8	8	10	0	0	0	0	10	8	8	10	0	0	0	0	F_750	1	1	1	1	PercentageFullBloom_2	0
959	19.04.2024	Elstar	81	F	750	10	8	8	10	0	0	0	0	10	8	8	10	0	0	0	0	F_750	1	1	1	1	PercentageFullBloom_3	0
960	19.04.2024	Elstar	81	F	750	10	8	8	10	0	0	0	0	10	8	8	10	0	0	0	0	F_750	1	1	1	1	PercentageFullBloom_4	0
961	19.04.2024	Elstar	88	S	750	12	15	9	16	1	0	0	2	11	11	9	14	0	0	0	0	S_750	0.916666666666667	0.733333333333333	1	0.875	PercentageFullBloom_1	0.0833333333333333
962	19.04.2024	Elstar	88	S	750	12	15	9	16	1	0	0	2	11	11	9	14	0	0	0	0	S_750	0.916666666666667	0.733333333333333	1	0.875	PercentageFullBloom_2	0
963	19.04.2024	Elstar	88	S	750	12	15	9	16	1	0	0	2	11	11	9	14	0	0	0	0	S_750	0.916666666666667	0.733333333333333	1	0.875	PercentageFullBloom_3	0
964	19.04.2024	Elstar	88	S	750	12	15	9	16	1	0	0	2	11	11	9	14	0	0	0	0	S_750	0.916666666666667	0.733333333333333	1	0.875	PercentageFullBloom_4	0.125
965	19.04.2024	Elstar	90	S	500	11	6	15	10	0	0	0	0	11	6	13	10	0	0	0	0	S_500	1	1	0.866666666666667	1	PercentageFullBloom_1	0
966	19.04.2024	Elstar	90	S	500	11	6	15	10	0	0	0	0	11	6	13	10	0	0	0	0	S_500	1	1	0.866666666666667	1	PercentageFullBloom_2	0
967	19.04.2024	Elstar	90	S	500	11	6	15	10	0	0	0	0	11	6	13	10	0	0	0	0	S_500	1	1	0.866666666666667	1	PercentageFullBloom_3	0
968	19.04.2024	Elstar	90	S	500	11	6	15	10	0	0	0	0	11	6	13	10	0	0	0	0	S_500	1	1	0.866666666666667	1	PercentageFullBloom_4	0
969	22.04.2024	Elstar	13	Control	0	16	25	16	13	0	0	0	0	16	25	16	13	0	0	0	0	Control_0	1	1	1	1	PercentageFullBloom_1	0
970	22.04.2024	Elstar	13	Control	0	16	25	16	13	0	0	0	0	16	25	16	13	0	0	0	0	Control_0	1	1	1	1	PercentageFullBloom_2	0
971	22.04.2024	Elstar	13	Control	0	16	25	16	13	0	0	0	0	16	25	16	13	0	0	0	0	Control_0	1	1	1	1	PercentageFullBloom_3	0
972	22.04.2024	Elstar	13	Control	0	16	25	16	13	0	0	0	0	16	25	16	13	0	0	0	0	Control_0	1	1	1	1	PercentageFullBloom_4	0
973	22.04.2024	Elstar	19	F	500	25	12	11	18	5	0	0	0	17	12	11	18	0	0	0	0	F_500	0.68	1	1	1	PercentageFullBloom_1	0.2
974	22.04.2024	Elstar	19	F	500	25	12	11	18	5	0	0	0	17	12	11	18	0	0	0	0	F_500	0.68	1	1	1	PercentageFullBloom_2	0
975	22.04.2024	Elstar	19	F	500	25	12	11	18	5	0	0	0	17	12	11	18	0	0	0	0	F_500	0.68	1	1	1	PercentageFullBloom_3	0
976	22.04.2024	Elstar	19	F	500	25	12	11	18	5	0	0	0	17	12	11	18	0	0	0	0	F_500	0.68	1	1	1	PercentageFullBloom_4	0
977	22.04.2024	Elstar	26	S	500	9	11	9	16	0	0	0	0	9	11	9	16	0	0	0	0	S_500	1	1	1	1	PercentageFullBloom_1	0
978	22.04.2024	Elstar	26	S	500	9	11	9	16	0	0	0	0	9	11	9	16	0	0	0	0	S_500	1	1	1	1	PercentageFullBloom_2	0
979	22.04.2024	Elstar	26	S	500	9	11	9	16	0	0	0	0	9	11	9	16	0	0	0	0	S_500	1	1	1	1	PercentageFullBloom_3	0
980	22.04.2024	Elstar	26	S	500	9	11	9	16	0	0	0	0	9	11	9	16	0	0	0	0	S_500	1	1	1	1	PercentageFullBloom_4	0
981	22.04.2024	Elstar	28	S	750	5	6	4	23	1	0	0	1	4	6	4	18	0	0	0	0	S_750	0.8	1	1	0.782608695652174	PercentageFullBloom_1	0.2
982	22.04.2024	Elstar	28	S	750	5	6	4	23	1	0	0	1	4	6	4	18	0	0	0	0	S_750	0.8	1	1	0.782608695652174	PercentageFullBloom_2	0
983	22.04.2024	Elstar	28	S	750	5	6	4	23	1	0	0	1	4	6	4	18	0	0	0	0	S_750	0.8	1	1	0.782608695652174	PercentageFullBloom_3	0
984	22.04.2024	Elstar	28	S	750	5	6	4	23	1	0	0	1	4	6	4	18	0	0	0	0	S_750	0.8	1	1	0.782608695652174	PercentageFullBloom_4	0.0434782608695652
985	22.04.2024	Elstar	33	Control	0	28	8	32	13	1	2	4	0	27	4	20	10	0	0	0	0	Control_0	0.964285714285714	0.5	0.625	0.769230769230769	PercentageFullBloom_1	0.0357142857142857
986	22.04.2024	Elstar	33	Control	0	28	8	32	13	1	2	4	0	27	4	20	10	0	0	0	0	Control_0	0.964285714285714	0.5	0.625	0.769230769230769	PercentageFullBloom_2	0.25
987	22.04.2024	Elstar	33	Control	0	28	8	32	13	1	2	4	0	27	4	20	10	0	0	0	0	Control_0	0.964285714285714	0.5	0.625	0.769230769230769	PercentageFullBloom_3	0.125
988	22.04.2024	Elstar	33	Control	0	28	8	32	13	1	2	4	0	27	4	20	10	0	0	0	0	Control_0	0.964285714285714	0.5	0.625	0.769230769230769	PercentageFullBloom_4	0
989	22.04.2024	Elstar	39	F	500	6	10	21	9	0	0	0	0	5	10	21	9	0	0	0	0	F_500	0.833333333333333	1	1	1	PercentageFullBloom_1	0
990	22.04.2024	Elstar	39	F	500	6	10	21	9	0	0	0	0	5	10	21	9	0	0	0	0	F_500	0.833333333333333	1	1	1	PercentageFullBloom_2	0
991	22.04.2024	Elstar	39	F	500	6	10	21	9	0	0	0	0	5	10	21	9	0	0	0	0	F_500	0.833333333333333	1	1	1	PercentageFullBloom_3	0
992	22.04.2024	Elstar	39	F	500	6	10	21	9	0	0	0	0	5	10	21	9	0	0	0	0	F_500	0.833333333333333	1	1	1	PercentageFullBloom_4	0
993	22.04.2024	Elstar	41	F	750	15	12	15	22	0	0	0	2	15	12	15	20	0	0	0	0	F_750	1	1	1	0.909090909090909	PercentageFullBloom_1	0
994	22.04.2024	Elstar	41	F	750	15	12	15	22	0	0	0	2	15	12	15	20	0	0	0	0	F_750	1	1	1	0.909090909090909	PercentageFullBloom_2	0
995	22.04.2024	Elstar	41	F	750	15	12	15	22	0	0	0	2	15	12	15	20	0	0	0	0	F_750	1	1	1	0.909090909090909	PercentageFullBloom_3	0
996	22.04.2024	Elstar	41	F	750	15	12	15	22	0	0	0	2	15	12	15	20	0	0	0	0	F_750	1	1	1	0.909090909090909	PercentageFullBloom_4	0.0909090909090909
997	22.04.2024	Elstar	46	S	500	17	13	7	17	5	2	0	2	12	9	7	11	0	0	0	0	S_500	0.705882352941177	0.692307692307692	1	0.647058823529412	PercentageFullBloom_1	0.294117647058824
998	22.04.2024	Elstar	46	S	500	17	13	7	17	5	2	0	2	12	9	7	11	0	0	0	0	S_500	0.705882352941177	0.692307692307692	1	0.647058823529412	PercentageFullBloom_2	0.153846153846154
999	22.04.2024	Elstar	46	S	500	17	13	7	17	5	2	0	2	12	9	7	11	0	0	0	0	S_500	0.705882352941177	0.692307692307692	1	0.647058823529412	PercentageFullBloom_3	0
1000	22.04.2024	Elstar	46	S	500	17	13	7	17	5	2	0	2	12	9	7	11	0	0	0	0	S_500	0.705882352941177	0.692307692307692	1	0.647058823529412	PercentageFullBloom_4	0.117647058823529
1001	22.04.2024	Elstar	48	S	750	15	8	14	11	4	0	6	0	8	8	4	11	0	0	0	0	S_750	0.533333333333333	1	0.285714285714286	1	PercentageFullBloom_1	0.266666666666667
1002	22.04.2024	Elstar	48	S	750	15	8	14	11	4	0	6	0	8	8	4	11	0	0	0	0	S_750	0.533333333333333	1	0.285714285714286	1	PercentageFullBloom_2	0
1003	22.04.2024	Elstar	48	S	750	15	8	14	11	4	0	6	0	8	8	4	11	0	0	0	0	S_750	0.533333333333333	1	0.285714285714286	1	PercentageFullBloom_3	0.428571428571429
1004	22.04.2024	Elstar	48	S	750	15	8	14	11	4	0	6	0	8	8	4	11	0	0	0	0	S_750	0.533333333333333	1	0.285714285714286	1	PercentageFullBloom_4	0
1005	22.04.2024	Elstar	53	Control	0	15	14	12	24	1	0	1	6	10	11	9	12	0	0	0	0	Control_0	0.666666666666667	0.785714285714286	0.75	0.5	PercentageFullBloom_1	0.0666666666666667
1006	22.04.2024	Elstar	53	Control	0	15	14	12	24	1	0	1	6	10	11	9	12	0	0	0	0	Control_0	0.666666666666667	0.785714285714286	0.75	0.5	PercentageFullBloom_2	0
1007	22.04.2024	Elstar	53	Control	0	15	14	12	24	1	0	1	6	10	11	9	12	0	0	0	0	Control_0	0.666666666666667	0.785714285714286	0.75	0.5	PercentageFullBloom_3	0.0833333333333333
1008	22.04.2024	Elstar	53	Control	0	15	14	12	24	1	0	1	6	10	11	9	12	0	0	0	0	Control_0	0.666666666666667	0.785714285714286	0.75	0.5	PercentageFullBloom_4	0.25
1009	22.04.2024	Elstar	59	F	500	15	25	11	10	3	19	0	0	12	0	11	10	0	0	0	0	F_500	0.8	0	1	1	PercentageFullBloom_1	0.2
1010	22.04.2024	Elstar	59	F	500	15	25	11	10	3	19	0	0	12	0	11	10	0	0	0	0	F_500	0.8	0	1	1	PercentageFullBloom_2	0.76
1011	22.04.2024	Elstar	59	F	500	15	25	11	10	3	19	0	0	12	0	11	10	0	0	0	0	F_500	0.8	0	1	1	PercentageFullBloom_3	0
1012	22.04.2024	Elstar	59	F	500	15	25	11	10	3	19	0	0	12	0	11	10	0	0	0	0	F_500	0.8	0	1	1	PercentageFullBloom_4	0
1013	22.04.2024	Elstar	61	F	750	26	24	5	16	7	5	0	4	15	15	5	0	0	0	0	0	F_750	0.576923076923077	0.625	1	0	PercentageFullBloom_1	0.269230769230769
1014	22.04.2024	Elstar	61	F	750	26	24	5	16	7	5	0	4	15	15	5	0	0	0	0	0	F_750	0.576923076923077	0.625	1	0	PercentageFullBloom_2	0.208333333333333
1015	22.04.2024	Elstar	61	F	750	26	24	5	16	7	5	0	4	15	15	5	0	0	0	0	0	F_750	0.576923076923077	0.625	1	0	PercentageFullBloom_3	0
1016	22.04.2024	Elstar	61	F	750	26	24	5	16	7	5	0	4	15	15	5	0	0	0	0	0	F_750	0.576923076923077	0.625	1	0	PercentageFullBloom_4	0.25
1017	22.04.2024	Elstar	66	S	500	31	25	10	5	13	9	0	0	11	16	8	5	0	0	0	0	S_500	0.354838709677419	0.64	0.8	1	PercentageFullBloom_1	0.419354838709677
1018	22.04.2024	Elstar	66	S	500	31	25	10	5	13	9	0	0	11	16	8	5	0	0	0	0	S_500	0.354838709677419	0.64	0.8	1	PercentageFullBloom_2	0.36
1019	22.04.2024	Elstar	66	S	500	31	25	10	5	13	9	0	0	11	16	8	5	0	0	0	0	S_500	0.354838709677419	0.64	0.8	1	PercentageFullBloom_3	0
1020	22.04.2024	Elstar	66	S	500	31	25	10	5	13	9	0	0	11	16	8	5	0	0	0	0	S_500	0.354838709677419	0.64	0.8	1	PercentageFullBloom_4	0
1021	22.04.2024	Elstar	68	S	750	11	9	14	10	5	0	0	0	6	9	14	10	0	0	0	0	S_750	0.545454545454545	1	1	1	PercentageFullBloom_1	0.454545454545455
1022	22.04.2024	Elstar	68	S	750	11	9	14	10	5	0	0	0	6	9	14	10	0	0	0	0	S_750	0.545454545454545	1	1	1	PercentageFullBloom_2	0
1023	22.04.2024	Elstar	68	S	750	11	9	14	10	5	0	0	0	6	9	14	10	0	0	0	0	S_750	0.545454545454545	1	1	1	PercentageFullBloom_3	0
1024	22.04.2024	Elstar	68	S	750	11	9	14	10	5	0	0	0	6	9	14	10	0	0	0	0	S_750	0.545454545454545	1	1	1	PercentageFullBloom_4	0
1025	22.04.2024	Elstar	73	Control	0	11	13	11	27	0	4	0	12	10	9	11	15	0	0	0	0	Control_0	0.909090909090909	0.692307692307692	1	0.555555555555556	PercentageFullBloom_1	0
1026	22.04.2024	Elstar	73	Control	0	11	13	11	27	0	4	0	12	10	9	11	15	0	0	0	0	Control_0	0.909090909090909	0.692307692307692	1	0.555555555555556	PercentageFullBloom_2	0.307692307692308
1027	22.04.2024	Elstar	73	Control	0	11	13	11	27	0	4	0	12	10	9	11	15	0	0	0	0	Control_0	0.909090909090909	0.692307692307692	1	0.555555555555556	PercentageFullBloom_3	0
1028	22.04.2024	Elstar	73	Control	0	11	13	11	27	0	4	0	12	10	9	11	15	0	0	0	0	Control_0	0.909090909090909	0.692307692307692	1	0.555555555555556	PercentageFullBloom_4	0.444444444444444
1029	22.04.2024	Elstar	79	F	500	14	10	17	25	2	0	1	10	12	10	14	5	0	0	0	0	F_500	0.857142857142857	1	0.823529411764706	0.2	PercentageFullBloom_1	0.142857142857143
1030	22.04.2024	Elstar	79	F	500	14	10	17	25	2	0	1	10	12	10	14	5	0	0	0	0	F_500	0.857142857142857	1	0.823529411764706	0.2	PercentageFullBloom_2	0
1031	22.04.2024	Elstar	79	F	500	14	10	17	25	2	0	1	10	12	10	14	5	0	0	0	0	F_500	0.857142857142857	1	0.823529411764706	0.2	PercentageFullBloom_3	0.0588235294117647
1032	22.04.2024	Elstar	79	F	500	14	10	17	25	2	0	1	10	12	10	14	5	0	0	0	0	F_500	0.857142857142857	1	0.823529411764706	0.2	PercentageFullBloom_4	0.4
1033	22.04.2024	Elstar	81	F	750	10	8	7	9	0	0	0	0	10	8	7	9	0	0	0	0	F_750	1	1	1	1	PercentageFullBloom_1	0
1034	22.04.2024	Elstar	81	F	750	10	8	7	9	0	0	0	0	10	8	7	9	0	0	0	0	F_750	1	1	1	1	PercentageFullBloom_2	0
1035	22.04.2024	Elstar	81	F	750	10	8	7	9	0	0	0	0	10	8	7	9	0	0	0	0	F_750	1	1	1	1	PercentageFullBloom_3	0
1036	22.04.2024	Elstar	81	F	750	10	8	7	9	0	0	0	0	10	8	7	9	0	0	0	0	F_750	1	1	1	1	PercentageFullBloom_4	0
1037	22.04.2024	Elstar	88	S	750	13	9	14	18	0	0	0	1	12	9	10	17	0	0	0	0	S_750	0.923076923076923	1	0.714285714285714	0.944444444444444	PercentageFullBloom_1	0
1038	22.04.2024	Elstar	88	S	750	13	9	14	18	0	0	0	1	12	9	10	17	0	0	0	0	S_750	0.923076923076923	1	0.714285714285714	0.944444444444444	PercentageFullBloom_2	0
1039	22.04.2024	Elstar	88	S	750	13	9	14	18	0	0	0	1	12	9	10	17	0	0	0	0	S_750	0.923076923076923	1	0.714285714285714	0.944444444444444	PercentageFullBloom_3	0
1040	22.04.2024	Elstar	88	S	750	13	9	14	18	0	0	0	1	12	9	10	17	0	0	0	0	S_750	0.923076923076923	1	0.714285714285714	0.944444444444444	PercentageFullBloom_4	0.0555555555555556
1041	22.04.2024	Elstar	90	S	500	10	11	6	12	0	0	0	0	10	11	6	11	0	0	0	0	S_500	1	1	1	0.916666666666667	PercentageFullBloom_1	0
1042	22.04.2024	Elstar	90	S	500	10	11	6	12	0	0	0	0	10	11	6	11	0	0	0	0	S_500	1	1	1	0.916666666666667	PercentageFullBloom_2	0
1043	22.04.2024	Elstar	90	S	500	10	11	6	12	0	0	0	0	10	11	6	11	0	0	0	0	S_500	1	1	1	0.916666666666667	PercentageFullBloom_3	0
1044	22.04.2024	Elstar	90	S	500	10	11	6	12	0	0	0	0	10	11	6	11	0	0	0	0	S_500	1	1	1	0.916666666666667	PercentageFullBloom_4	0
1045	26.04.2024	Elstar	13	Control	0	18	13	15	15	0	0	0	0	18	13	14	15	0	0	1	0	Control_0	1	1	0.933333333333333	1	PercentageFullBloom_1	0
1046	26.04.2024	Elstar	13	Control	0	18	13	15	15	0	0	0	0	18	13	14	15	0	0	1	0	Control_0	1	1	0.933333333333333	1	PercentageFullBloom_2	0
1047	26.04.2024	Elstar	13	Control	0	18	13	15	15	0	0	0	0	18	13	14	15	0	0	1	0	Control_0	1	1	0.933333333333333	1	PercentageFullBloom_3	0
1048	26.04.2024	Elstar	13	Control	0	18	13	15	15	0	0	0	0	18	13	14	15	0	0	1	0	Control_0	1	1	0.933333333333333	1	PercentageFullBloom_4	0
1049	26.04.2024	Elstar	19	F	500	19	11	12	16	6	0	0	0	12	4	10	12	0	7	2	4	F_500	0.631578947368421	0.363636363636364	0.833333333333333	0.75	PercentageFullBloom_1	0.315789473684211
1050	26.04.2024	Elstar	19	F	500	19	11	12	16	6	0	0	0	12	4	10	12	0	7	2	4	F_500	0.631578947368421	0.363636363636364	0.833333333333333	0.75	PercentageFullBloom_2	0
1051	26.04.2024	Elstar	19	F	500	19	11	12	16	6	0	0	0	12	4	10	12	0	7	2	4	F_500	0.631578947368421	0.363636363636364	0.833333333333333	0.75	PercentageFullBloom_3	0
1052	26.04.2024	Elstar	19	F	500	19	11	12	16	6	0	0	0	12	4	10	12	0	7	2	4	F_500	0.631578947368421	0.363636363636364	0.833333333333333	0.75	PercentageFullBloom_4	0
1053	26.04.2024	Elstar	26	S	500	10	11	9	21	0	0	0	0	10	11	9	21	0	0	0	0	S_500	1	1	1	1	PercentageFullBloom_1	0
1054	26.04.2024	Elstar	26	S	500	10	11	9	21	0	0	0	0	10	11	9	21	0	0	0	0	S_500	1	1	1	1	PercentageFullBloom_2	0
1055	26.04.2024	Elstar	26	S	500	10	11	9	21	0	0	0	0	10	11	9	21	0	0	0	0	S_500	1	1	1	1	PercentageFullBloom_3	0
1056	26.04.2024	Elstar	26	S	500	10	11	9	21	0	0	0	0	10	11	9	21	0	0	0	0	S_500	1	1	1	1	PercentageFullBloom_4	0
1057	26.04.2024	Elstar	28	S	750	10	11	4	24	0	0	0	0	5	11	4	19	5	0	0	0	S_750	0.5	1	1	0.791666666666667	PercentageFullBloom_1	0
1058	26.04.2024	Elstar	28	S	750	10	11	4	24	0	0	0	0	5	11	4	19	5	0	0	0	S_750	0.5	1	1	0.791666666666667	PercentageFullBloom_2	0
1059	26.04.2024	Elstar	28	S	750	10	11	4	24	0	0	0	0	5	11	4	19	5	0	0	0	S_750	0.5	1	1	0.791666666666667	PercentageFullBloom_3	0
1060	26.04.2024	Elstar	28	S	750	10	11	4	24	0	0	0	0	5	11	4	19	5	0	0	0	S_750	0.5	1	1	0.791666666666667	PercentageFullBloom_4	0
1061	26.04.2024	Elstar	33	Control	0	28	13	25	14	1	3	8	0	27	9	13	10	0	0	0	0	Control_0	0.964285714285714	0.692307692307692	0.52	0.714285714285714	PercentageFullBloom_1	0.0357142857142857
1062	26.04.2024	Elstar	33	Control	0	28	13	25	14	1	3	8	0	27	9	13	10	0	0	0	0	Control_0	0.964285714285714	0.692307692307692	0.52	0.714285714285714	PercentageFullBloom_2	0.230769230769231
1063	26.04.2024	Elstar	33	Control	0	28	13	25	14	1	3	8	0	27	9	13	10	0	0	0	0	Control_0	0.964285714285714	0.692307692307692	0.52	0.714285714285714	PercentageFullBloom_3	0.32
1064	26.04.2024	Elstar	33	Control	0	28	13	25	14	1	3	8	0	27	9	13	10	0	0	0	0	Control_0	0.964285714285714	0.692307692307692	0.52	0.714285714285714	PercentageFullBloom_4	0
1065	26.04.2024	Elstar	39	F	500	9	10	5	18	0	0	0	0	9	9	5	18	0	1	0	0	F_500	1	0.9	1	1	PercentageFullBloom_1	0
1066	26.04.2024	Elstar	39	F	500	9	10	5	18	0	0	0	0	9	9	5	18	0	1	0	0	F_500	1	0.9	1	1	PercentageFullBloom_2	0
1067	26.04.2024	Elstar	39	F	500	9	10	5	18	0	0	0	0	9	9	5	18	0	1	0	0	F_500	1	0.9	1	1	PercentageFullBloom_3	0
1068	26.04.2024	Elstar	39	F	500	9	10	5	18	0	0	0	0	9	9	5	18	0	1	0	0	F_500	1	0.9	1	1	PercentageFullBloom_4	0
1069	26.04.2024	Elstar	41	F	750	15	9	14	23	2	0	0	0	12	8	14	23	1	1	0	0	F_750	0.8	0.888888888888889	1	1	PercentageFullBloom_1	0.133333333333333
1070	26.04.2024	Elstar	41	F	750	15	9	14	23	2	0	0	0	12	8	14	23	1	1	0	0	F_750	0.8	0.888888888888889	1	1	PercentageFullBloom_2	0
1071	26.04.2024	Elstar	41	F	750	15	9	14	23	2	0	0	0	12	8	14	23	1	1	0	0	F_750	0.8	0.888888888888889	1	1	PercentageFullBloom_3	0
1072	26.04.2024	Elstar	41	F	750	15	9	14	23	2	0	0	0	12	8	14	23	1	1	0	0	F_750	0.8	0.888888888888889	1	1	PercentageFullBloom_4	0
1073	26.04.2024	Elstar	46	S	500	18	7	13	15	3	0	0	4	14	7	10	10	0	0	3	0	S_500	0.777777777777778	1	0.769230769230769	0.666666666666667	PercentageFullBloom_1	0.166666666666667
1074	26.04.2024	Elstar	46	S	500	18	7	13	15	3	0	0	4	14	7	10	10	0	0	3	0	S_500	0.777777777777778	1	0.769230769230769	0.666666666666667	PercentageFullBloom_2	0
1075	26.04.2024	Elstar	46	S	500	18	7	13	15	3	0	0	4	14	7	10	10	0	0	3	0	S_500	0.777777777777778	1	0.769230769230769	0.666666666666667	PercentageFullBloom_3	0
1076	26.04.2024	Elstar	46	S	500	18	7	13	15	3	0	0	4	14	7	10	10	0	0	3	0	S_500	0.777777777777778	1	0.769230769230769	0.666666666666667	PercentageFullBloom_4	0.266666666666667
1077	26.04.2024	Elstar	48	S	750	14	9	14	10	5	0	4	0	7	9	8	10	0	0	0	0	S_750	0.5	1	0.571428571428571	1	PercentageFullBloom_1	0.357142857142857
1078	26.04.2024	Elstar	48	S	750	14	9	14	10	5	0	4	0	7	9	8	10	0	0	0	0	S_750	0.5	1	0.571428571428571	1	PercentageFullBloom_2	0
1079	26.04.2024	Elstar	48	S	750	14	9	14	10	5	0	4	0	7	9	8	10	0	0	0	0	S_750	0.5	1	0.571428571428571	1	PercentageFullBloom_3	0.285714285714286
1080	26.04.2024	Elstar	48	S	750	14	9	14	10	5	0	4	0	7	9	8	10	0	0	0	0	S_750	0.5	1	0.571428571428571	1	PercentageFullBloom_4	0
1081	26.04.2024	Elstar	53	Control	0	13	15	12	29	0	0	0	10	5	10	11	19	4	1	1	0	Control_0	0.384615384615385	0.666666666666667	0.916666666666667	0.655172413793103	PercentageFullBloom_1	0
1082	26.04.2024	Elstar	53	Control	0	13	15	12	29	0	0	0	10	5	10	11	19	4	1	1	0	Control_0	0.384615384615385	0.666666666666667	0.916666666666667	0.655172413793103	PercentageFullBloom_2	0
1083	26.04.2024	Elstar	53	Control	0	13	15	12	29	0	0	0	10	5	10	11	19	4	1	1	0	Control_0	0.384615384615385	0.666666666666667	0.916666666666667	0.655172413793103	PercentageFullBloom_3	0
1084	26.04.2024	Elstar	53	Control	0	13	15	12	29	0	0	0	10	5	10	11	19	4	1	1	0	Control_0	0.384615384615385	0.666666666666667	0.916666666666667	0.655172413793103	PercentageFullBloom_4	0.344827586206897
1085	26.04.2024	Elstar	59	F	500	20	10	28	11	1	0	10	0	19	8	14	7	0	2	0	4	F_500	0.95	0.8	0.5	0.636363636363636	PercentageFullBloom_1	0.05
1086	26.04.2024	Elstar	59	F	500	20	10	28	11	1	0	10	0	19	8	14	7	0	2	0	4	F_500	0.95	0.8	0.5	0.636363636363636	PercentageFullBloom_2	0
1087	26.04.2024	Elstar	59	F	500	20	10	28	11	1	0	10	0	19	8	14	7	0	2	0	4	F_500	0.95	0.8	0.5	0.636363636363636	PercentageFullBloom_3	0.357142857142857
1088	26.04.2024	Elstar	59	F	500	20	10	28	11	1	0	10	0	19	8	14	7	0	2	0	4	F_500	0.95	0.8	0.5	0.636363636363636	PercentageFullBloom_4	0
1089	26.04.2024	Elstar	61	F	750	20	5	23	15	4	0	5	4	12	4	16	4	0	1	2	0	F_750	0.6	0.8	0.695652173913043	0.266666666666667	PercentageFullBloom_1	0.2
1090	26.04.2024	Elstar	61	F	750	20	5	23	15	4	0	5	4	12	4	16	4	0	1	2	0	F_750	0.6	0.8	0.695652173913043	0.266666666666667	PercentageFullBloom_2	0
1091	26.04.2024	Elstar	61	F	750	20	5	23	15	4	0	5	4	12	4	16	4	0	1	2	0	F_750	0.6	0.8	0.695652173913043	0.266666666666667	PercentageFullBloom_3	0.217391304347826
1092	26.04.2024	Elstar	61	F	750	20	5	23	15	4	0	5	4	12	4	16	4	0	1	2	0	F_750	0.6	0.8	0.695652173913043	0.266666666666667	PercentageFullBloom_4	0.266666666666667
1093	26.04.2024	Elstar	66	S	500	36	25	5	9	15	5	0	0	21	20	3	7	0	0	2	0	S_500	0.583333333333333	0.8	0.6	0.777777777777778	PercentageFullBloom_1	0.416666666666667
1094	26.04.2024	Elstar	66	S	500	36	25	5	9	15	5	0	0	21	20	3	7	0	0	2	0	S_500	0.583333333333333	0.8	0.6	0.777777777777778	PercentageFullBloom_2	0.2
1095	26.04.2024	Elstar	66	S	500	36	25	5	9	15	5	0	0	21	20	3	7	0	0	2	0	S_500	0.583333333333333	0.8	0.6	0.777777777777778	PercentageFullBloom_3	0
1096	26.04.2024	Elstar	66	S	500	36	25	5	9	15	5	0	0	21	20	3	7	0	0	2	0	S_500	0.583333333333333	0.8	0.6	0.777777777777778	PercentageFullBloom_4	0
1097	26.04.2024	Elstar	68	S	750	10	9	14	10	3	0	0	0	5	9	14	8	2	0	0	2	S_750	0.5	1	1	0.8	PercentageFullBloom_1	0.3
1098	26.04.2024	Elstar	68	S	750	10	9	14	10	3	0	0	0	5	9	14	8	2	0	0	2	S_750	0.5	1	1	0.8	PercentageFullBloom_2	0
1099	26.04.2024	Elstar	68	S	750	10	9	14	10	3	0	0	0	5	9	14	8	2	0	0	2	S_750	0.5	1	1	0.8	PercentageFullBloom_3	0
1100	26.04.2024	Elstar	68	S	750	10	9	14	10	3	0	0	0	5	9	14	8	2	0	0	2	S_750	0.5	1	1	0.8	PercentageFullBloom_4	0
1101	26.04.2024	Elstar	73	Control	0	10	13	13	24	0	4	0	9	9	9	13	15	1	0	0	0	Control_0	0.9	0.692307692307692	1	0.625	PercentageFullBloom_1	0
1102	26.04.2024	Elstar	73	Control	0	10	13	13	24	0	4	0	9	9	9	13	15	1	0	0	0	Control_0	0.9	0.692307692307692	1	0.625	PercentageFullBloom_2	0.307692307692308
1103	26.04.2024	Elstar	73	Control	0	10	13	13	24	0	4	0	9	9	9	13	15	1	0	0	0	Control_0	0.9	0.692307692307692	1	0.625	PercentageFullBloom_3	0
1104	26.04.2024	Elstar	73	Control	0	10	13	13	24	0	4	0	9	9	9	13	15	1	0	0	0	Control_0	0.9	0.692307692307692	1	0.625	PercentageFullBloom_4	0.375
1105	26.04.2024	Elstar	79	F	500	16	18	10	26	1	0	0	9	14	16	10	13	1	0	0	0	F_500	0.875	0.888888888888889	1	0.5	PercentageFullBloom_1	0.0625
1106	26.04.2024	Elstar	79	F	500	16	18	10	26	1	0	0	9	14	16	10	13	1	0	0	0	F_500	0.875	0.888888888888889	1	0.5	PercentageFullBloom_2	0
1107	26.04.2024	Elstar	79	F	500	16	18	10	26	1	0	0	9	14	16	10	13	1	0	0	0	F_500	0.875	0.888888888888889	1	0.5	PercentageFullBloom_3	0
1108	26.04.2024	Elstar	79	F	500	16	18	10	26	1	0	0	9	14	16	10	13	1	0	0	0	F_500	0.875	0.888888888888889	1	0.5	PercentageFullBloom_4	0.346153846153846
1109	26.04.2024	Elstar	81	F	750	8	8	10	10	0	0	0	0	7	8	10	10	1	0	0	0	F_750	0.875	1	1	1	PercentageFullBloom_1	0
1110	26.04.2024	Elstar	81	F	750	8	8	10	10	0	0	0	0	7	8	10	10	1	0	0	0	F_750	0.875	1	1	1	PercentageFullBloom_2	0
1111	26.04.2024	Elstar	81	F	750	8	8	10	10	0	0	0	0	7	8	10	10	1	0	0	0	F_750	0.875	1	1	1	PercentageFullBloom_3	0
1112	26.04.2024	Elstar	81	F	750	8	8	10	10	0	0	0	0	7	8	10	10	1	0	0	0	F_750	0.875	1	1	1	PercentageFullBloom_4	0
1113	26.04.2024	Elstar	88	S	750	13	13	9	13	0	0	0	0	13	4	4	13	0	5	5	0	S_750	1	0.307692307692308	0.444444444444444	1	PercentageFullBloom_1	0
1114	26.04.2024	Elstar	88	S	750	13	13	9	13	0	0	0	0	13	4	4	13	0	5	5	0	S_750	1	0.307692307692308	0.444444444444444	1	PercentageFullBloom_2	0
1115	26.04.2024	Elstar	88	S	750	13	13	9	13	0	0	0	0	13	4	4	13	0	5	5	0	S_750	1	0.307692307692308	0.444444444444444	1	PercentageFullBloom_3	0
1116	26.04.2024	Elstar	88	S	750	13	13	9	13	0	0	0	0	13	4	4	13	0	5	5	0	S_750	1	0.307692307692308	0.444444444444444	1	PercentageFullBloom_4	0
1117	26.04.2024	Elstar	90	S	500	11	6	11	12	0	0	0	1	8	2	11	11	3	4	0	0	S_500	0.727272727272727	0.333333333333333	1	0.916666666666667	PercentageFullBloom_1	0
1118	26.04.2024	Elstar	90	S	500	11	6	11	12	0	0	0	1	8	2	11	11	3	4	0	0	S_500	0.727272727272727	0.333333333333333	1	0.916666666666667	PercentageFullBloom_2	0
1119	26.04.2024	Elstar	90	S	500	11	6	11	12	0	0	0	1	8	2	11	11	3	4	0	0	S_500	0.727272727272727	0.333333333333333	1	0.916666666666667	PercentageFullBloom_3	0
1120	26.04.2024	Elstar	90	S	500	11	6	11	12	0	0	0	1	8	2	11	11	3	4	0	0	S_500	0.727272727272727	0.333333333333333	1	0.916666666666667	PercentageFullBloom_4	0.0833333333333333
1121	30.04.2024	Elstar	13	Control	0	15	16	13	15	0	0	0	0	11	9	6	15	4	7	7	0	Control_0	0.733333333333333	0.5625	0.461538461538462	1	PercentageFullBloom_1	0
1122	30.04.2024	Elstar	13	Control	0	15	16	13	15	0	0	0	0	11	9	6	15	4	7	7	0	Control_0	0.733333333333333	0.5625	0.461538461538462	1	PercentageFullBloom_2	0
1123	30.04.2024	Elstar	13	Control	0	15	16	13	15	0	0	0	0	11	9	6	15	4	7	7	0	Control_0	0.733333333333333	0.5625	0.461538461538462	1	PercentageFullBloom_3	0
1124	30.04.2024	Elstar	13	Control	0	15	16	13	15	0	0	0	0	11	9	6	15	4	7	7	0	Control_0	0.733333333333333	0.5625	0.461538461538462	1	PercentageFullBloom_4	0
1125	30.04.2024	Elstar	19	F	500	25	10	12	17	0	0	0	0	19	2	4	11	6	8	8	6	F_500	0.76	0.2	0.333333333333333	0.647058823529412	PercentageFullBloom_1	0
1126	30.04.2024	Elstar	19	F	500	25	10	12	17	0	0	0	0	19	2	4	11	6	8	8	6	F_500	0.76	0.2	0.333333333333333	0.647058823529412	PercentageFullBloom_2	0
1127	30.04.2024	Elstar	19	F	500	25	10	12	17	0	0	0	0	19	2	4	11	6	8	8	6	F_500	0.76	0.2	0.333333333333333	0.647058823529412	PercentageFullBloom_3	0
1128	30.04.2024	Elstar	19	F	500	25	10	12	17	0	0	0	0	19	2	4	11	6	8	8	6	F_500	0.76	0.2	0.333333333333333	0.647058823529412	PercentageFullBloom_4	0
1129	30.04.2024	Elstar	26	S	500	16	10	10	19	0	0	0	0	15	10	9	19	1	0	1	0	S_500	0.9375	1	0.9	1	PercentageFullBloom_1	0
1130	30.04.2024	Elstar	26	S	500	16	10	10	19	0	0	0	0	15	10	9	19	1	0	1	0	S_500	0.9375	1	0.9	1	PercentageFullBloom_2	0
1131	30.04.2024	Elstar	26	S	500	16	10	10	19	0	0	0	0	15	10	9	19	1	0	1	0	S_500	0.9375	1	0.9	1	PercentageFullBloom_3	0
1132	30.04.2024	Elstar	26	S	500	16	10	10	19	0	0	0	0	15	10	9	19	1	0	1	0	S_500	0.9375	1	0.9	1	PercentageFullBloom_4	0
1133	30.04.2024	Elstar	28	S	750	5	5	22	4	0	0	4	0	5	4	17	4	0	1	1	0	S_750	1	0.8	0.772727272727273	1	PercentageFullBloom_1	0
1134	30.04.2024	Elstar	28	S	750	5	5	22	4	0	0	4	0	5	4	17	4	0	1	1	0	S_750	1	0.8	0.772727272727273	1	PercentageFullBloom_2	0
1135	30.04.2024	Elstar	28	S	750	5	5	22	4	0	0	4	0	5	4	17	4	0	1	1	0	S_750	1	0.8	0.772727272727273	1	PercentageFullBloom_3	0.181818181818182
1136	30.04.2024	Elstar	28	S	750	5	5	22	4	0	0	4	0	5	4	17	4	0	1	1	0	S_750	1	0.8	0.772727272727273	1	PercentageFullBloom_4	0
1137	30.04.2024	Elstar	33	Control	0	28	8	22	13	0	0	4	2	15	7	12	7	13	1	4	2	Control_0	0.535714285714286	0.875	0.545454545454545	0.538461538461538	PercentageFullBloom_1	0
1138	30.04.2024	Elstar	33	Control	0	28	8	22	13	0	0	4	2	15	7	12	7	13	1	4	2	Control_0	0.535714285714286	0.875	0.545454545454545	0.538461538461538	PercentageFullBloom_2	0
1139	30.04.2024	Elstar	33	Control	0	28	8	22	13	0	0	4	2	15	7	12	7	13	1	4	2	Control_0	0.535714285714286	0.875	0.545454545454545	0.538461538461538	PercentageFullBloom_3	0.181818181818182
1140	30.04.2024	Elstar	33	Control	0	28	8	22	13	0	0	4	2	15	7	12	7	13	1	4	2	Control_0	0.535714285714286	0.875	0.545454545454545	0.538461538461538	PercentageFullBloom_4	0.153846153846154
1141	30.04.2024	Elstar	39	F	500	8	10	18	4	0	0	0	0	8	6	18	3	0	4	0	1	F_500	1	0.6	1	0.75	PercentageFullBloom_1	0
1142	30.04.2024	Elstar	39	F	500	8	10	18	4	0	0	0	0	8	6	18	3	0	4	0	1	F_500	1	0.6	1	0.75	PercentageFullBloom_2	0
1143	30.04.2024	Elstar	39	F	500	8	10	18	4	0	0	0	0	8	6	18	3	0	4	0	1	F_500	1	0.6	1	0.75	PercentageFullBloom_3	0
1144	30.04.2024	Elstar	39	F	500	8	10	18	4	0	0	0	0	8	6	18	3	0	4	0	1	F_500	1	0.6	1	0.75	PercentageFullBloom_4	0
1145	30.04.2024	Elstar	41	F	750	15	10	14	7	0	0	0	0	11	9	12	7	4	1	2	0	F_750	0.733333333333333	0.9	0.857142857142857	1	PercentageFullBloom_1	0
1146	30.04.2024	Elstar	41	F	750	15	10	14	7	0	0	0	0	11	9	12	7	4	1	2	0	F_750	0.733333333333333	0.9	0.857142857142857	1	PercentageFullBloom_2	0
1147	30.04.2024	Elstar	41	F	750	15	10	14	7	0	0	0	0	11	9	12	7	4	1	2	0	F_750	0.733333333333333	0.9	0.857142857142857	1	PercentageFullBloom_3	0
1148	30.04.2024	Elstar	41	F	750	15	10	14	7	0	0	0	0	11	9	12	7	4	1	2	0	F_750	0.733333333333333	0.9	0.857142857142857	1	PercentageFullBloom_4	0
1149	30.04.2024	Elstar	46	S	500	16	11	5	15	0	0	0	0	14	7	4	15	2	4	1	0	S_500	0.875	0.636363636363636	0.8	1	PercentageFullBloom_1	0
1150	30.04.2024	Elstar	46	S	500	16	11	5	15	0	0	0	0	14	7	4	15	2	4	1	0	S_500	0.875	0.636363636363636	0.8	1	PercentageFullBloom_2	0
1151	30.04.2024	Elstar	46	S	500	16	11	5	15	0	0	0	0	14	7	4	15	2	4	1	0	S_500	0.875	0.636363636363636	0.8	1	PercentageFullBloom_3	0
1152	30.04.2024	Elstar	46	S	500	16	11	5	15	0	0	0	0	14	7	4	15	2	4	1	0	S_500	0.875	0.636363636363636	0.8	1	PercentageFullBloom_4	0
1153	30.04.2024	Elstar	48	S	750	9	9	14	10	1	0	0	0	7	4	10	10	0	5	4	0	S_750	0.777777777777778	0.444444444444444	0.714285714285714	1	PercentageFullBloom_1	0.111111111111111
1154	30.04.2024	Elstar	48	S	750	9	9	14	10	1	0	0	0	7	4	10	10	0	5	4	0	S_750	0.777777777777778	0.444444444444444	0.714285714285714	1	PercentageFullBloom_2	0
1155	30.04.2024	Elstar	48	S	750	9	9	14	10	1	0	0	0	7	4	10	10	0	5	4	0	S_750	0.777777777777778	0.444444444444444	0.714285714285714	1	PercentageFullBloom_3	0
1156	30.04.2024	Elstar	48	S	750	9	9	14	10	1	0	0	0	7	4	10	10	0	5	4	0	S_750	0.777777777777778	0.444444444444444	0.714285714285714	1	PercentageFullBloom_4	0
1157	30.04.2024	Elstar	53	Control	0	10	11	14	20	2	0	2	0	0	5	9	17	5	6	3	3	Control_0	0	0.454545454545455	0.642857142857143	0.85	PercentageFullBloom_1	0.2
1158	30.04.2024	Elstar	53	Control	0	10	11	14	20	2	0	2	0	0	5	9	17	5	6	3	3	Control_0	0	0.454545454545455	0.642857142857143	0.85	PercentageFullBloom_2	0
1159	30.04.2024	Elstar	53	Control	0	10	11	14	20	2	0	2	0	0	5	9	17	5	6	3	3	Control_0	0	0.454545454545455	0.642857142857143	0.85	PercentageFullBloom_3	0.142857142857143
1160	30.04.2024	Elstar	53	Control	0	10	11	14	20	2	0	2	0	0	5	9	17	5	6	3	3	Control_0	0	0.454545454545455	0.642857142857143	0.85	PercentageFullBloom_4	0
1161	30.04.2024	Elstar	59	F	500	15	10	17	11	0	0	0	0	13	6	15	4	2	4	2	7	F_500	0.866666666666667	0.6	0.882352941176471	0.363636363636364	PercentageFullBloom_1	0
1162	30.04.2024	Elstar	59	F	500	15	10	17	11	0	0	0	0	13	6	15	4	2	4	2	7	F_500	0.866666666666667	0.6	0.882352941176471	0.363636363636364	PercentageFullBloom_2	0
1163	30.04.2024	Elstar	59	F	500	15	10	17	11	0	0	0	0	13	6	15	4	2	4	2	7	F_500	0.866666666666667	0.6	0.882352941176471	0.363636363636364	PercentageFullBloom_3	0
1164	30.04.2024	Elstar	59	F	500	15	10	17	11	0	0	0	0	13	6	15	4	2	4	2	7	F_500	0.866666666666667	0.6	0.882352941176471	0.363636363636364	PercentageFullBloom_4	0
1165	30.04.2024	Elstar	61	F	750	19	5	24	18	2	0	1	6	17	1	19	12	0	4	4	0	F_750	0.894736842105263	0.2	0.791666666666667	0.666666666666667	PercentageFullBloom_1	0.105263157894737
1166	30.04.2024	Elstar	61	F	750	19	5	24	18	2	0	1	6	17	1	19	12	0	4	4	0	F_750	0.894736842105263	0.2	0.791666666666667	0.666666666666667	PercentageFullBloom_2	0
1167	30.04.2024	Elstar	61	F	750	19	5	24	18	2	0	1	6	17	1	19	12	0	4	4	0	F_750	0.894736842105263	0.2	0.791666666666667	0.666666666666667	PercentageFullBloom_3	0.0416666666666667
1168	30.04.2024	Elstar	61	F	750	19	5	24	18	2	0	1	6	17	1	19	12	0	4	4	0	F_750	0.894736842105263	0.2	0.791666666666667	0.666666666666667	PercentageFullBloom_4	0.333333333333333
1169	30.04.2024	Elstar	66	S	500	31	26	5	10	1	0	0	2	29	24	1	6	1	2	4	1	S_500	0.935483870967742	0.923076923076923	0.2	0.6	PercentageFullBloom_1	0.032258064516129
1170	30.04.2024	Elstar	66	S	500	31	26	5	10	1	0	0	2	29	24	1	6	1	2	4	1	S_500	0.935483870967742	0.923076923076923	0.2	0.6	PercentageFullBloom_2	0
1171	30.04.2024	Elstar	66	S	500	31	26	5	10	1	0	0	2	29	24	1	6	1	2	4	1	S_500	0.935483870967742	0.923076923076923	0.2	0.6	PercentageFullBloom_3	0
1172	30.04.2024	Elstar	66	S	500	31	26	5	10	1	0	0	2	29	24	1	6	1	2	4	1	S_500	0.935483870967742	0.923076923076923	0.2	0.6	PercentageFullBloom_4	0.2
1173	30.04.2024	Elstar	68	S	750	11	11	9	10	0	0	0	0	11	5	4	8	0	6	5	2	S_750	1	0.454545454545455	0.444444444444444	0.8	PercentageFullBloom_1	0
1174	30.04.2024	Elstar	68	S	750	11	11	9	10	0	0	0	0	11	5	4	8	0	6	5	2	S_750	1	0.454545454545455	0.444444444444444	0.8	PercentageFullBloom_2	0
1175	30.04.2024	Elstar	68	S	750	11	11	9	10	0	0	0	0	11	5	4	8	0	6	5	2	S_750	1	0.454545454545455	0.444444444444444	0.8	PercentageFullBloom_3	0
1176	30.04.2024	Elstar	68	S	750	11	11	9	10	0	0	0	0	11	5	4	8	0	6	5	2	S_750	1	0.454545454545455	0.444444444444444	0.8	PercentageFullBloom_4	0
1177	30.04.2024	Elstar	73	Control	0	10	6	13	28	0	0	0	0	4	3	13	28	6	3	0	0	Control_0	0.4	0.5	1	1	PercentageFullBloom_1	0
1178	30.04.2024	Elstar	73	Control	0	10	6	13	28	0	0	0	0	4	3	13	28	6	3	0	0	Control_0	0.4	0.5	1	1	PercentageFullBloom_2	0
1179	30.04.2024	Elstar	73	Control	0	10	6	13	28	0	0	0	0	4	3	13	28	6	3	0	0	Control_0	0.4	0.5	1	1	PercentageFullBloom_3	0
1180	30.04.2024	Elstar	73	Control	0	10	6	13	28	0	0	0	0	4	3	13	28	6	3	0	0	Control_0	0.4	0.5	1	1	PercentageFullBloom_4	0
1181	30.04.2024	Elstar	79	F	500	14	19	24	16	0	0	1	0	13	15	23	12	1	4	0	3	F_500	0.928571428571429	0.789473684210526	0.958333333333333	0.75	PercentageFullBloom_1	0
1182	30.04.2024	Elstar	79	F	500	14	19	24	16	0	0	1	0	13	15	23	12	1	4	0	3	F_500	0.928571428571429	0.789473684210526	0.958333333333333	0.75	PercentageFullBloom_2	0
1183	30.04.2024	Elstar	79	F	500	14	19	24	16	0	0	1	0	13	15	23	12	1	4	0	3	F_500	0.928571428571429	0.789473684210526	0.958333333333333	0.75	PercentageFullBloom_3	0.0416666666666667
1184	30.04.2024	Elstar	79	F	500	14	19	24	16	0	0	1	0	13	15	23	12	1	4	0	3	F_500	0.928571428571429	0.789473684210526	0.958333333333333	0.75	PercentageFullBloom_4	0
1185	30.04.2024	Elstar	81	F	750	10	8	6	8	0	0	0	0	8	5	5	7	2	3	1	1	F_750	0.8	0.625	0.833333333333333	0.875	PercentageFullBloom_1	0
1186	30.04.2024	Elstar	81	F	750	10	8	6	8	0	0	0	0	8	5	5	7	2	3	1	1	F_750	0.8	0.625	0.833333333333333	0.875	PercentageFullBloom_2	0
1187	30.04.2024	Elstar	81	F	750	10	8	6	8	0	0	0	0	8	5	5	7	2	3	1	1	F_750	0.8	0.625	0.833333333333333	0.875	PercentageFullBloom_3	0
1188	30.04.2024	Elstar	81	F	750	10	8	6	8	0	0	0	0	8	5	5	7	2	3	1	1	F_750	0.8	0.625	0.833333333333333	0.875	PercentageFullBloom_4	0
1189	30.04.2024	Elstar	88	S	750	12	14	9	17	0	2	0	0	11	9	3	15	1	1	6	2	S_750	0.916666666666667	0.642857142857143	0.333333333333333	0.882352941176471	PercentageFullBloom_1	0
1190	30.04.2024	Elstar	88	S	750	12	14	9	17	0	2	0	0	11	9	3	15	1	1	6	2	S_750	0.916666666666667	0.642857142857143	0.333333333333333	0.882352941176471	PercentageFullBloom_2	0.142857142857143
1191	30.04.2024	Elstar	88	S	750	12	14	9	17	0	2	0	0	11	9	3	15	1	1	6	2	S_750	0.916666666666667	0.642857142857143	0.333333333333333	0.882352941176471	PercentageFullBloom_3	0
1192	30.04.2024	Elstar	88	S	750	12	14	9	17	0	2	0	0	11	9	3	15	1	1	6	2	S_750	0.916666666666667	0.642857142857143	0.333333333333333	0.882352941176471	PercentageFullBloom_4	0
1193	30.04.2024	Elstar	90	S	500	10	11	6	15	0	0	0	0	5	9	1	8	5	2	5	7	S_500	0.5	0.818181818181818	0.166666666666667	0.533333333333333	PercentageFullBloom_1	0
1194	30.04.2024	Elstar	90	S	500	10	11	6	15	0	0	0	0	5	9	1	8	5	2	5	7	S_500	0.5	0.818181818181818	0.166666666666667	0.533333333333333	PercentageFullBloom_2	0
1195	30.04.2024	Elstar	90	S	500	10	11	6	15	0	0	0	0	5	9	1	8	5	2	5	7	S_500	0.5	0.818181818181818	0.166666666666667	0.533333333333333	PercentageFullBloom_3	0
1196	30.04.2024	Elstar	90	S	500	10	11	6	15	0	0	0	0	5	9	1	8	5	2	5	7	S_500	0.5	0.818181818181818	0.166666666666667	0.533333333333333	PercentageFullBloom_4	0
1197	16.05.2024	Elstar	13	Control	0	18	17	15	15	0	0	0	0	0	0	0	0	4	6	1	6	Control_0	0	0	0	0	PercentageFullBloom_1	0
1198	16.05.2024	Elstar	13	Control	0	18	17	15	15	0	0	0	0	0	0	0	0	4	6	1	6	Control_0	0	0	0	0	PercentageFullBloom_2	0
1199	16.05.2024	Elstar	13	Control	0	18	17	15	15	0	0	0	0	0	0	0	0	4	6	1	6	Control_0	0	0	0	0	PercentageFullBloom_3	0
1200	16.05.2024	Elstar	13	Control	0	18	17	15	15	0	0	0	0	0	0	0	0	4	6	1	6	Control_0	0	0	0	0	PercentageFullBloom_4	0
1201	16.05.2024	Elstar	19	F	500	22	12	15	17	0	0	0	0	0	0	0	0	2	8	6	1	F_500	0	0	0	0	PercentageFullBloom_1	0
1202	16.05.2024	Elstar	19	F	500	22	12	15	17	0	0	0	0	0	0	0	0	2	8	6	1	F_500	0	0	0	0	PercentageFullBloom_2	0
1203	16.05.2024	Elstar	19	F	500	22	12	15	17	0	0	0	0	0	0	0	0	2	8	6	1	F_500	0	0	0	0	PercentageFullBloom_3	0
1204	16.05.2024	Elstar	19	F	500	22	12	15	17	0	0	0	0	0	0	0	0	2	8	6	1	F_500	0	0	0	0	PercentageFullBloom_4	0
1205	16.05.2024	Elstar	21	F	750	5	2	2	2	0	0	0	0	0	0	0	0	3	0	1	1	F_750	0	0	0	0	PercentageFullBloom_1	0
1206	16.05.2024	Elstar	21	F	750	5	2	2	2	0	0	0	0	0	0	0	0	3	0	1	1	F_750	0	0	0	0	PercentageFullBloom_2	0
1207	16.05.2024	Elstar	21	F	750	5	2	2	2	0	0	0	0	0	0	0	0	3	0	1	1	F_750	0	0	0	0	PercentageFullBloom_3	0
1208	16.05.2024	Elstar	21	F	750	5	2	2	2	0	0	0	0	0	0	0	0	3	0	1	1	F_750	0	0	0	0	PercentageFullBloom_4	0
1209	16.05.2024	Elstar	26	S	500	11	11	10	20	0	0	0	0	0	0	0	0	1	1	7	1	S_500	0	0	0	0	PercentageFullBloom_1	0
1210	16.05.2024	Elstar	26	S	500	11	11	10	20	0	0	0	0	0	0	0	0	1	1	7	1	S_500	0	0	0	0	PercentageFullBloom_2	0
1211	16.05.2024	Elstar	26	S	500	11	11	10	20	0	0	0	0	0	0	0	0	1	1	7	1	S_500	0	0	0	0	PercentageFullBloom_3	0
1212	16.05.2024	Elstar	26	S	500	11	11	10	20	0	0	0	0	0	0	0	0	1	1	7	1	S_500	0	0	0	0	PercentageFullBloom_4	0
1213	16.05.2024	Elstar	28	S	750	7	7	9	20	0	0	0	0	0	0	0	0	2	3	5	3	S_750	0	0	0	0	PercentageFullBloom_1	0
1214	16.05.2024	Elstar	28	S	750	7	7	9	20	0	0	0	0	0	0	0	0	2	3	5	3	S_750	0	0	0	0	PercentageFullBloom_2	0
1215	16.05.2024	Elstar	28	S	750	7	7	9	20	0	0	0	0	0	0	0	0	2	3	5	3	S_750	0	0	0	0	PercentageFullBloom_3	0
1216	16.05.2024	Elstar	28	S	750	7	7	9	20	0	0	0	0	0	0	0	0	2	3	5	3	S_750	0	0	0	0	PercentageFullBloom_4	0
1217	16.05.2024	Elstar	33	Control	0	28	11	27	13	0	0	0	0	0	0	0	0	17	7	12	6	Control_0	0	0	0	0	PercentageFullBloom_1	0
1218	16.05.2024	Elstar	33	Control	0	28	11	27	13	0	0	0	0	0	0	0	0	17	7	12	6	Control_0	0	0	0	0	PercentageFullBloom_2	0
1219	16.05.2024	Elstar	33	Control	0	28	11	27	13	0	0	0	0	0	0	0	0	17	7	12	6	Control_0	0	0	0	0	PercentageFullBloom_3	0
1220	16.05.2024	Elstar	33	Control	0	28	11	27	13	0	0	0	0	0	0	0	0	17	7	12	6	Control_0	0	0	0	0	PercentageFullBloom_4	0
1221	16.05.2024	Elstar	39	F	500	9	9	12	12	0	0	0	0	0	0	0	0	0	2	3	0	F_500	0	0	0	0	PercentageFullBloom_1	0
1222	16.05.2024	Elstar	39	F	500	9	9	12	12	0	0	0	0	0	0	0	0	0	2	3	0	F_500	0	0	0	0	PercentageFullBloom_2	0
1223	16.05.2024	Elstar	39	F	500	9	9	12	12	0	0	0	0	0	0	0	0	0	2	3	0	F_500	0	0	0	0	PercentageFullBloom_3	0
1224	16.05.2024	Elstar	39	F	500	9	9	12	12	0	0	0	0	0	0	0	0	0	2	3	0	F_500	0	0	0	0	PercentageFullBloom_4	0
1225	16.05.2024	Elstar	41	F	750	14	10	16	16	0	0	0	0	0	0	0	0	3	2	5	5	F_750	0	0	0	0	PercentageFullBloom_1	0
1226	16.05.2024	Elstar	41	F	750	14	10	16	16	0	0	0	0	0	0	0	0	3	2	5	5	F_750	0	0	0	0	PercentageFullBloom_2	0
1227	16.05.2024	Elstar	41	F	750	14	10	16	16	0	0	0	0	0	0	0	0	3	2	5	5	F_750	0	0	0	0	PercentageFullBloom_3	0
1228	16.05.2024	Elstar	41	F	750	14	10	16	16	0	0	0	0	0	0	0	0	3	2	5	5	F_750	0	0	0	0	PercentageFullBloom_4	0
1229	16.05.2024	Elstar	46	S	500	17	11	11	15	0	0	0	0	0	0	0	0	5	5	1	1	S_500	0	0	0	0	PercentageFullBloom_1	0
1230	16.05.2024	Elstar	46	S	500	17	11	11	15	0	0	0	0	0	0	0	0	5	5	1	1	S_500	0	0	0	0	PercentageFullBloom_2	0
1231	16.05.2024	Elstar	46	S	500	17	11	11	15	0	0	0	0	0	0	0	0	5	5	1	1	S_500	0	0	0	0	PercentageFullBloom_3	0
1232	16.05.2024	Elstar	46	S	500	17	11	11	15	0	0	0	0	0	0	0	0	5	5	1	1	S_500	0	0	0	0	PercentageFullBloom_4	0
1233	16.05.2024	Elstar	48	S	750	12	9	14	11	0	0	0	0	0	0	0	0	2	4	3	1	S_750	0	0	0	0	PercentageFullBloom_1	0
1234	16.05.2024	Elstar	48	S	750	12	9	14	11	0	0	0	0	0	0	0	0	2	4	3	1	S_750	0	0	0	0	PercentageFullBloom_2	0
1235	16.05.2024	Elstar	48	S	750	12	9	14	11	0	0	0	0	0	0	0	0	2	4	3	1	S_750	0	0	0	0	PercentageFullBloom_3	0
1236	16.05.2024	Elstar	48	S	750	12	9	14	11	0	0	0	0	0	0	0	0	2	4	3	1	S_750	0	0	0	0	PercentageFullBloom_4	0
1237	16.05.2024	Elstar	53	Control	0	12	13	13	25	0	0	0	0	0	0	0	0	6	5	5	9	Control_0	0	0	0	0	PercentageFullBloom_1	0
1238	16.05.2024	Elstar	53	Control	0	12	13	13	25	0	0	0	0	0	0	0	0	6	5	5	9	Control_0	0	0	0	0	PercentageFullBloom_2	0
1239	16.05.2024	Elstar	53	Control	0	12	13	13	25	0	0	0	0	0	0	0	0	6	5	5	9	Control_0	0	0	0	0	PercentageFullBloom_3	0
1240	16.05.2024	Elstar	53	Control	0	12	13	13	25	0	0	0	0	0	0	0	0	6	5	5	9	Control_0	0	0	0	0	PercentageFullBloom_4	0
1241	16.05.2024	Elstar	59	F	500	18	13	19	13	0	0	0	0	0	0	0	0	2	3	4	7	F_500	0	0	0	0	PercentageFullBloom_1	0
1242	16.05.2024	Elstar	59	F	500	18	13	19	13	0	0	0	0	0	0	0	0	2	3	4	7	F_500	0	0	0	0	PercentageFullBloom_2	0
1243	16.05.2024	Elstar	59	F	500	18	13	19	13	0	0	0	0	0	0	0	0	2	3	4	7	F_500	0	0	0	0	PercentageFullBloom_3	0
1244	16.05.2024	Elstar	59	F	500	18	13	19	13	0	0	0	0	0	0	0	0	2	3	4	7	F_500	0	0	0	0	PercentageFullBloom_4	0
1245	16.05.2024	Elstar	61	F	750	19	12	16	15	0	0	0	0	0	0	0	0	12	9	5	12	F_750	0	0	0	0	PercentageFullBloom_1	0
1246	16.05.2024	Elstar	61	F	750	19	12	16	15	0	0	0	0	0	0	0	0	12	9	5	12	F_750	0	0	0	0	PercentageFullBloom_2	0
1247	16.05.2024	Elstar	61	F	750	19	12	16	15	0	0	0	0	0	0	0	0	12	9	5	12	F_750	0	0	0	0	PercentageFullBloom_3	0
1248	16.05.2024	Elstar	61	F	750	19	12	16	15	0	0	0	0	0	0	0	0	12	9	5	12	F_750	0	0	0	0	PercentageFullBloom_4	0
1249	16.05.2024	Elstar	66	S	500	33	17	14	9	0	0	0	0	0	0	0	0	12	4	4	5	S_500	0	0	0	0	PercentageFullBloom_1	0
1250	16.05.2024	Elstar	66	S	500	33	17	14	9	0	0	0	0	0	0	0	0	12	4	4	5	S_500	0	0	0	0	PercentageFullBloom_2	0
1251	16.05.2024	Elstar	66	S	500	33	17	14	9	0	0	0	0	0	0	0	0	12	4	4	5	S_500	0	0	0	0	PercentageFullBloom_3	0
1252	16.05.2024	Elstar	66	S	500	33	17	14	9	0	0	0	0	0	0	0	0	12	4	4	5	S_500	0	0	0	0	PercentageFullBloom_4	0
1253	16.05.2024	Elstar	68	S	750	11	10	13	10	0	0	0	0	0	0	0	0	7	3	7	4	S_750	0	0	0	0	PercentageFullBloom_1	0
1254	16.05.2024	Elstar	68	S	750	11	10	13	10	0	0	0	0	0	0	0	0	7	3	7	4	S_750	0	0	0	0	PercentageFullBloom_2	0
1255	16.05.2024	Elstar	68	S	750	11	10	13	10	0	0	0	0	0	0	0	0	7	3	7	4	S_750	0	0	0	0	PercentageFullBloom_3	0
1256	16.05.2024	Elstar	68	S	750	11	10	13	10	0	0	0	0	0	0	0	0	7	3	7	4	S_750	0	0	0	0	PercentageFullBloom_4	0
1257	16.05.2024	Elstar	73	Control	0	10	12	12	26	0	0	0	0	0	0	0	0	9	5	1	2	Control_0	0	0	0	0	PercentageFullBloom_1	0
1258	16.05.2024	Elstar	73	Control	0	10	12	12	26	0	0	0	0	0	0	0	0	9	5	1	2	Control_0	0	0	0	0	PercentageFullBloom_2	0
1259	16.05.2024	Elstar	73	Control	0	10	12	12	26	0	0	0	0	0	0	0	0	9	5	1	2	Control_0	0	0	0	0	PercentageFullBloom_3	0
1260	16.05.2024	Elstar	73	Control	0	10	12	12	26	0	0	0	0	0	0	0	0	9	5	1	2	Control_0	0	0	0	0	PercentageFullBloom_4	0
1261	16.05.2024	Elstar	79	F	500	17	14	20	21	0	0	0	0	0	0	0	0	3	10	5	13	F_500	0	0	0	0	PercentageFullBloom_1	0
1262	16.05.2024	Elstar	79	F	500	17	14	20	21	0	0	0	0	0	0	0	0	3	10	5	13	F_500	0	0	0	0	PercentageFullBloom_2	0
1263	16.05.2024	Elstar	79	F	500	17	14	20	21	0	0	0	0	0	0	0	0	3	10	5	13	F_500	0	0	0	0	PercentageFullBloom_3	0
1264	16.05.2024	Elstar	79	F	500	17	14	20	21	0	0	0	0	0	0	0	0	3	10	5	13	F_500	0	0	0	0	PercentageFullBloom_4	0
1265	16.05.2024	Elstar	81	F	750	9	8	8	9	0	0	0	0	0	0	0	0	4	5	5	2	F_750	0	0	0	0	PercentageFullBloom_1	0
1266	16.05.2024	Elstar	81	F	750	9	8	8	9	0	0	0	0	0	0	0	0	4	5	5	2	F_750	0	0	0	0	PercentageFullBloom_2	0
1267	16.05.2024	Elstar	81	F	750	9	8	8	9	0	0	0	0	0	0	0	0	4	5	5	2	F_750	0	0	0	0	PercentageFullBloom_3	0
1268	16.05.2024	Elstar	81	F	750	9	8	8	9	0	0	0	0	0	0	0	0	4	5	5	2	F_750	0	0	0	0	PercentageFullBloom_4	0
1269	16.05.2024	Elstar	88	S	750	12	14	10	15	0	0	0	0	0	0	0	0	3	3	5	2	S_750	0	0	0	0	PercentageFullBloom_1	0
1270	16.05.2024	Elstar	88	S	750	12	14	10	15	0	0	0	0	0	0	0	0	3	3	5	2	S_750	0	0	0	0	PercentageFullBloom_2	0
1271	16.05.2024	Elstar	88	S	750	12	14	10	15	0	0	0	0	0	0	0	0	3	3	5	2	S_750	0	0	0	0	PercentageFullBloom_3	0
1272	16.05.2024	Elstar	88	S	750	12	14	10	15	0	0	0	0	0	0	0	0	3	3	5	2	S_750	0	0	0	0	PercentageFullBloom_4	0
1273	16.05.2024	Elstar	90	S	500	11	8	10	13	0	0	0	0	0	0	0	0	2	3	5	5	S_500	0	0	0	0	PercentageFullBloom_1	0
1274	16.05.2024	Elstar	90	S	500	11	8	10	13	0	0	0	0	0	0	0	0	2	3	5	5	S_500	0	0	0	0	PercentageFullBloom_2	0
1275	16.05.2024	Elstar	90	S	500	11	8	10	13	0	0	0	0	0	0	0	0	2	3	5	5	S_500	0	0	0	0	PercentageFullBloom_3	0
1276	16.05.2024	Elstar	90	S	500	11	8	10	13	0	0	0	0	0	0	0	0	2	3	5	5	S_500	0	0	0	0	PercentageFullBloom_4	0
1277	19.07.2024	Elstar	13	Control	0	18	17	15	15	0	0	0	0	0	0	0	0	1	2	3	0	Control_0	0	0	0	0	PercentageFullBloom_1	0
1278	19.07.2024	Elstar	13	Control	0	18	17	15	15	0	0	0	0	0	0	0	0	1	2	3	0	Control_0	0	0	0	0	PercentageFullBloom_2	0
1279	19.07.2024	Elstar	13	Control	0	18	17	15	15	0	0	0	0	0	0	0	0	1	2	3	0	Control_0	0	0	0	0	PercentageFullBloom_3	0
1280	19.07.2024	Elstar	13	Control	0	18	17	15	15	0	0	0	0	0	0	0	0	1	2	3	0	Control_0	0	0	0	0	PercentageFullBloom_4	0
1281	19.07.2024	Elstar	19	F	500	22	12	15	17	0	0	0	0	0	0	0	0	2	1	2	0	F_500	0	0	0	0	PercentageFullBloom_1	0
1282	19.07.2024	Elstar	19	F	500	22	12	15	17	0	0	0	0	0	0	0	0	2	1	2	0	F_500	0	0	0	0	PercentageFullBloom_2	0
1283	19.07.2024	Elstar	19	F	500	22	12	15	17	0	0	0	0	0	0	0	0	2	1	2	0	F_500	0	0	0	0	PercentageFullBloom_3	0
1284	19.07.2024	Elstar	19	F	500	22	12	15	17	0	0	0	0	0	0	0	0	2	1	2	0	F_500	0	0	0	0	PercentageFullBloom_4	0
1285	19.07.2024	Elstar	21	F	750	5	2	2	2	0	0	0	0	0	0	0	0	1	0	1	2	F_750	0	0	0	0	PercentageFullBloom_1	0
1286	19.07.2024	Elstar	21	F	750	5	2	2	2	0	0	0	0	0	0	0	0	1	0	1	2	F_750	0	0	0	0	PercentageFullBloom_2	0
1287	19.07.2024	Elstar	21	F	750	5	2	2	2	0	0	0	0	0	0	0	0	1	0	1	2	F_750	0	0	0	0	PercentageFullBloom_3	0
1288	19.07.2024	Elstar	21	F	750	5	2	2	2	0	0	0	0	0	0	0	0	1	0	1	2	F_750	0	0	0	0	PercentageFullBloom_4	0
1289	19.07.2024	Elstar	28	S	750	7	7	9	20	0	0	0	0	0	0	0	0	2	2	1	3	S_750	0	0	0	0	PercentageFullBloom_1	0
1290	19.07.2024	Elstar	28	S	750	7	7	9	20	0	0	0	0	0	0	0	0	2	2	1	3	S_750	0	0	0	0	PercentageFullBloom_2	0
1291	19.07.2024	Elstar	28	S	750	7	7	9	20	0	0	0	0	0	0	0	0	2	2	1	3	S_750	0	0	0	0	PercentageFullBloom_3	0
1292	19.07.2024	Elstar	28	S	750	7	7	9	20	0	0	0	0	0	0	0	0	2	2	1	3	S_750	0	0	0	0	PercentageFullBloom_4	0
1293	19.07.2024	Elstar	33	Control	0	28	11	27	13	0	0	0	0	0	0	0	0	5	5	1	1	Control_0	0	0	0	0	PercentageFullBloom_1	0
1294	19.07.2024	Elstar	33	Control	0	28	11	27	13	0	0	0	0	0	0	0	0	5	5	1	1	Control_0	0	0	0	0	PercentageFullBloom_2	0
1295	19.07.2024	Elstar	33	Control	0	28	11	27	13	0	0	0	0	0	0	0	0	5	5	1	1	Control_0	0	0	0	0	PercentageFullBloom_3	0
1296	19.07.2024	Elstar	33	Control	0	28	11	27	13	0	0	0	0	0	0	0	0	5	5	1	1	Control_0	0	0	0	0	PercentageFullBloom_4	0
1297	19.07.2024	Elstar	39	F	500	9	9	12	12	0	0	0	0	0	0	0	0	0	0	1	0	F_500	0	0	0	0	PercentageFullBloom_1	0
1298	19.07.2024	Elstar	39	F	500	9	9	12	12	0	0	0	0	0	0	0	0	0	0	1	0	F_500	0	0	0	0	PercentageFullBloom_2	0
1299	19.07.2024	Elstar	39	F	500	9	9	12	12	0	0	0	0	0	0	0	0	0	0	1	0	F_500	0	0	0	0	PercentageFullBloom_3	0
1300	19.07.2024	Elstar	39	F	500	9	9	12	12	0	0	0	0	0	0	0	0	0	0	1	0	F_500	0	0	0	0	PercentageFullBloom_4	0
1301	19.07.2024	Elstar	41	F	750	14	10	16	16	0	0	0	0	0	0	0	0	0	2	1	1	F_750	0	0	0	0	PercentageFullBloom_1	0
1302	19.07.2024	Elstar	41	F	750	14	10	16	16	0	0	0	0	0	0	0	0	0	2	1	1	F_750	0	0	0	0	PercentageFullBloom_2	0
1303	19.07.2024	Elstar	41	F	750	14	10	16	16	0	0	0	0	0	0	0	0	0	2	1	1	F_750	0	0	0	0	PercentageFullBloom_3	0
1304	19.07.2024	Elstar	41	F	750	14	10	16	16	0	0	0	0	0	0	0	0	0	2	1	1	F_750	0	0	0	0	PercentageFullBloom_4	0
1305	19.07.2024	Elstar	46	S	500	17	11	11	15	0	0	0	0	0	0	0	0	1	2	1	0	S_500	0	0	0	0	PercentageFullBloom_1	0
1306	19.07.2024	Elstar	46	S	500	17	11	11	15	0	0	0	0	0	0	0	0	1	2	1	0	S_500	0	0	0	0	PercentageFullBloom_2	0
1307	19.07.2024	Elstar	46	S	500	17	11	11	15	0	0	0	0	0	0	0	0	1	2	1	0	S_500	0	0	0	0	PercentageFullBloom_3	0
1308	19.07.2024	Elstar	46	S	500	17	11	11	15	0	0	0	0	0	0	0	0	1	2	1	0	S_500	0	0	0	0	PercentageFullBloom_4	0
1309	19.07.2024	Elstar	48	S	750	12	9	14	11	0	0	0	0	0	0	0	0	0	1	0	0	S_750	0	0	0	0	PercentageFullBloom_1	0
1310	19.07.2024	Elstar	48	S	750	12	9	14	11	0	0	0	0	0	0	0	0	0	1	0	0	S_750	0	0	0	0	PercentageFullBloom_2	0
1311	19.07.2024	Elstar	48	S	750	12	9	14	11	0	0	0	0	0	0	0	0	0	1	0	0	S_750	0	0	0	0	PercentageFullBloom_3	0
1312	19.07.2024	Elstar	48	S	750	12	9	14	11	0	0	0	0	0	0	0	0	0	1	0	0	S_750	0	0	0	0	PercentageFullBloom_4	0
1313	19.07.2024	Elstar	53	Control	0	12	13	13	25	0	0	0	0	0	0	0	0	0	1	1	1	Control_0	0	0	0	0	PercentageFullBloom_1	0
1314	19.07.2024	Elstar	53	Control	0	12	13	13	25	0	0	0	0	0	0	0	0	0	1	1	1	Control_0	0	0	0	0	PercentageFullBloom_2	0
1315	19.07.2024	Elstar	53	Control	0	12	13	13	25	0	0	0	0	0	0	0	0	0	1	1	1	Control_0	0	0	0	0	PercentageFullBloom_3	0
1316	19.07.2024	Elstar	53	Control	0	12	13	13	25	0	0	0	0	0	0	0	0	0	1	1	1	Control_0	0	0	0	0	PercentageFullBloom_4	0
1317	19.07.2024	Elstar	59	F	500	18	13	19	13	0	0	0	0	0	0	0	0	0	1	1	6	F_500	0	0	0	0	PercentageFullBloom_1	0
1318	19.07.2024	Elstar	59	F	500	18	13	19	13	0	0	0	0	0	0	0	0	0	1	1	6	F_500	0	0	0	0	PercentageFullBloom_2	0
1319	19.07.2024	Elstar	59	F	500	18	13	19	13	0	0	0	0	0	0	0	0	0	1	1	6	F_500	0	0	0	0	PercentageFullBloom_3	0
1320	19.07.2024	Elstar	59	F	500	18	13	19	13	0	0	0	0	0	0	0	0	0	1	1	6	F_500	0	0	0	0	PercentageFullBloom_4	0
1321	19.07.2024	Elstar	61	F	750	19	12	16	15	0	0	0	0	0	0	0	0	4	3	0	3	F_750	0	0	0	0	PercentageFullBloom_1	0
1322	19.07.2024	Elstar	61	F	750	19	12	16	15	0	0	0	0	0	0	0	0	4	3	0	3	F_750	0	0	0	0	PercentageFullBloom_2	0
1323	19.07.2024	Elstar	61	F	750	19	12	16	15	0	0	0	0	0	0	0	0	4	3	0	3	F_750	0	0	0	0	PercentageFullBloom_3	0
1324	19.07.2024	Elstar	61	F	750	19	12	16	15	0	0	0	0	0	0	0	0	4	3	0	3	F_750	0	0	0	0	PercentageFullBloom_4	0
1325	19.07.2024	Elstar	66	S	500	33	17	14	9	0	0	0	0	0	0	0	0	2	2	2	1	S_500	0	0	0	0	PercentageFullBloom_1	0
1326	19.07.2024	Elstar	66	S	500	33	17	14	9	0	0	0	0	0	0	0	0	2	2	2	1	S_500	0	0	0	0	PercentageFullBloom_2	0
1327	19.07.2024	Elstar	66	S	500	33	17	14	9	0	0	0	0	0	0	0	0	2	2	2	1	S_500	0	0	0	0	PercentageFullBloom_3	0
1328	19.07.2024	Elstar	66	S	500	33	17	14	9	0	0	0	0	0	0	0	0	2	2	2	1	S_500	0	0	0	0	PercentageFullBloom_4	0
1329	19.07.2024	Elstar	68	S	750	11	10	13	10	0	0	0	0	0	0	0	0	1	2	5	0	S_750	0	0	0	0	PercentageFullBloom_1	0
1330	19.07.2024	Elstar	68	S	750	11	10	13	10	0	0	0	0	0	0	0	0	1	2	5	0	S_750	0	0	0	0	PercentageFullBloom_2	0
1331	19.07.2024	Elstar	68	S	750	11	10	13	10	0	0	0	0	0	0	0	0	1	2	5	0	S_750	0	0	0	0	PercentageFullBloom_3	0
1332	19.07.2024	Elstar	68	S	750	11	10	13	10	0	0	0	0	0	0	0	0	1	2	5	0	S_750	0	0	0	0	PercentageFullBloom_4	0
1333	19.07.2024	Elstar	73	Control	0	10	12	12	26	0	0	0	0	0	0	0	0	7	1	0	2	Control_0	0	0	0	0	PercentageFullBloom_1	0
1334	19.07.2024	Elstar	73	Control	0	10	12	12	26	0	0	0	0	0	0	0	0	7	1	0	2	Control_0	0	0	0	0	PercentageFullBloom_2	0
1335	19.07.2024	Elstar	73	Control	0	10	12	12	26	0	0	0	0	0	0	0	0	7	1	0	2	Control_0	0	0	0	0	PercentageFullBloom_3	0
1336	19.07.2024	Elstar	73	Control	0	10	12	12	26	0	0	0	0	0	0	0	0	7	1	0	2	Control_0	0	0	0	0	PercentageFullBloom_4	0
1337	19.07.2024	Elstar	79	F	500	17	14	20	21	0	0	0	0	0	0	0	0	1	5	1	4	F_500	0	0	0	0	PercentageFullBloom_1	0
1338	19.07.2024	Elstar	79	F	500	17	14	20	21	0	0	0	0	0	0	0	0	1	5	1	4	F_500	0	0	0	0	PercentageFullBloom_2	0
1339	19.07.2024	Elstar	79	F	500	17	14	20	21	0	0	0	0	0	0	0	0	1	5	1	4	F_500	0	0	0	0	PercentageFullBloom_3	0
1340	19.07.2024	Elstar	79	F	500	17	14	20	21	0	0	0	0	0	0	0	0	1	5	1	4	F_500	0	0	0	0	PercentageFullBloom_4	0
1341	19.07.2024	Elstar	81	F	750	9	8	8	9	0	0	0	0	0	0	0	0	3	1	1	1	F_750	0	0	0	0	PercentageFullBloom_1	0
1342	19.07.2024	Elstar	81	F	750	9	8	8	9	0	0	0	0	0	0	0	0	3	1	1	1	F_750	0	0	0	0	PercentageFullBloom_2	0
1343	19.07.2024	Elstar	81	F	750	9	8	8	9	0	0	0	0	0	0	0	0	3	1	1	1	F_750	0	0	0	0	PercentageFullBloom_3	0
1344	19.07.2024	Elstar	81	F	750	9	8	8	9	0	0	0	0	0	0	0	0	3	1	1	1	F_750	0	0	0	0	PercentageFullBloom_4	0
1345	19.07.2024	Elstar	88	S	750	12	14	10	15	0	0	0	0	0	0	0	0	0	3	6	2	S_750	0	0	0	0	PercentageFullBloom_1	0
1346	19.07.2024	Elstar	88	S	750	12	14	10	15	0	0	0	0	0	0	0	0	0	3	6	2	S_750	0	0	0	0	PercentageFullBloom_2	0
1347	19.07.2024	Elstar	88	S	750	12	14	10	15	0	0	0	0	0	0	0	0	0	3	6	2	S_750	0	0	0	0	PercentageFullBloom_3	0
1348	19.07.2024	Elstar	88	S	750	12	14	10	15	0	0	0	0	0	0	0	0	0	3	6	2	S_750	0	0	0	0	PercentageFullBloom_4	0
1349	19.07.2024	Elstar	90	S	500	11	8	10	13	0	0	0	0	0	0	0	0	0	2	2	3	S_500	0	0	0	0	PercentageFullBloom_1	0
1350	19.07.2024	Elstar	90	S	500	11	8	10	13	0	0	0	0	0	0	0	0	0	2	2	3	S_500	0	0	0	0	PercentageFullBloom_2	0
1351	19.07.2024	Elstar	90	S	500	11	8	10	13	0	0	0	0	0	0	0	0	0	2	2	3	S_500	0	0	0	0	PercentageFullBloom_3	0
1352	19.07.2024	Elstar	90	S	500	11	8	10	13	0	0	0	0	0	0	0	0	0	2	2	3	S_500	0	0	0	0	PercentageFullBloom_4	0
