# Supplementary material for: Ethephon as a bloom-delaying agent for frost-sensitive tree crop flowers at risk from a changing climate
Source: BMC Plant Biol. 2026 Jul 9;26:1163. doi: 10.1186/s12870-026-09346-4 (PMC13348552; doi:10.1186/s12870-026-09346-4)
Supplement: Supplementary file 3 — Supplementary Material 3. [file 12870_2026_9346_MOESM3_ESM.csv]

	Datum	Cultivar	Tree.pos.	Time	Conc.	TotalBuds1	TotalBuds2	TotalBuds3	TotalBuds4	FullBloom_combined1	FullBloom_combined2	FullBloom_combined3	FullBloom_combined4	PetalFall_combined1	PetalFal_combined2	PetalFal_combined3	PetalFal_combined4	SumCherry1	SumCherry2	SumCherry3	SumCherry4	Treatment	PercentageFall_1	PercentageFall_2	PercentageFall_3	PercentageFall_4	Branches	PercentageFullBloom
1	01.04.2024	Belisse	7	Control	0	39	46	29	42.5	16	17	7	17	0	0	0	0	0	0	0	0	Control_0	0	0	0	0	PercentageFullBloom_1	0.41025641025641
2	01.04.2024	Belisse	7	Control	0	39	46	29	42.5	16	17	7	17	0	0	0	0	0	0	0	0	Control_0	0	0	0	0	PercentageFullBloom_2	0.369565217391304
3	01.04.2024	Belisse	7	Control	0	39	46	29	42.5	16	17	7	17	0	0	0	0	0	0	0	0	Control_0	0	0	0	0	PercentageFullBloom_3	0.241379310344828
4	01.04.2024	Belisse	7	Control	0	39	46	29	42.5	16	17	7	17	0	0	0	0	0	0	0	0	Control_0	0	0	0	0	PercentageFullBloom_4	0.4
5	01.04.2024	Belisse	11	F	500	37.5	60	35	49	0	2	5	0	0	0	0	0	0	0	0	0	F_500	0	0	0	0	PercentageFullBloom_1	0
6	01.04.2024	Belisse	11	F	500	37.5	60	35	49	0	2	5	0	0	0	0	0	0	0	0	0	F_500	0	0	0	0	PercentageFullBloom_2	0.0333333333333333
7	01.04.2024	Belisse	11	F	500	37.5	60	35	49	0	2	5	0	0	0	0	0	0	0	0	0	F_500	0	0	0	0	PercentageFullBloom_3	0.142857142857143
8	01.04.2024	Belisse	11	F	500	37.5	60	35	49	0	2	5	0	0	0	0	0	0	0	0	0	F_500	0	0	0	0	PercentageFullBloom_4	0
9	01.04.2024	Belisse	12	F	750	36.5	32	33.5	42	0	0	0	0	0	0	0	0	0	0	0	0	F_750	0	0	0	0	PercentageFullBloom_1	0
10	01.04.2024	Belisse	12	F	750	36.5	32	33.5	42	0	0	0	0	0	0	0	0	0	0	0	0	F_750	0	0	0	0	PercentageFullBloom_2	0
11	01.04.2024	Belisse	12	F	750	36.5	32	33.5	42	0	0	0	0	0	0	0	0	0	0	0	0	F_750	0	0	0	0	PercentageFullBloom_3	0
12	01.04.2024	Belisse	12	F	750	36.5	32	33.5	42	0	0	0	0	0	0	0	0	0	0	0	0	F_750	0	0	0	0	PercentageFullBloom_4	0
13	01.04.2024	Belisse	14	S	500	22.5	26	37.5	28.5	0	5	2	2	0	0	0	0	0	0	0	0	S_500	0	0	0	0	PercentageFullBloom_1	0
14	01.04.2024	Belisse	14	S	500	22.5	26	37.5	28.5	0	5	2	2	0	0	0	0	0	0	0	0	S_500	0	0	0	0	PercentageFullBloom_2	0.192307692307692
15	01.04.2024	Belisse	14	S	500	22.5	26	37.5	28.5	0	5	2	2	0	0	0	0	0	0	0	0	S_500	0	0	0	0	PercentageFullBloom_3	0.0533333333333333
16	01.04.2024	Belisse	14	S	500	22.5	26	37.5	28.5	0	5	2	2	0	0	0	0	0	0	0	0	S_500	0	0	0	0	PercentageFullBloom_4	0.0701754385964912
17	01.04.2024	Belisse	15	S	750	43	36.5	19	22	0	0	2	6	0	0	0	2	0	0	0	0	S_750	0	0	0	0.0909090909090909	PercentageFullBloom_1	0
18	01.04.2024	Belisse	15	S	750	43	36.5	19	22	0	0	2	6	0	0	0	2	0	0	0	0	S_750	0	0	0	0.0909090909090909	PercentageFullBloom_2	0
19	01.04.2024	Belisse	15	S	750	43	36.5	19	22	0	0	2	6	0	0	0	2	0	0	0	0	S_750	0	0	0	0.0909090909090909	PercentageFullBloom_3	0.105263157894737
20	01.04.2024	Belisse	15	S	750	43	36.5	19	22	0	0	2	6	0	0	0	2	0	0	0	0	S_750	0	0	0	0.0909090909090909	PercentageFullBloom_4	0.272727272727273
21	01.04.2024	Belisse	18	Control	0	27.5	36.5	26	17	2	2	0	15	0	0	0	0	0	0	0	0	Control_0	0	0	0	0	PercentageFullBloom_1	0.0727272727272727
22	01.04.2024	Belisse	18	Control	0	27.5	36.5	26	17	2	2	0	15	0	0	0	0	0	0	0	0	Control_0	0	0	0	0	PercentageFullBloom_2	0.0547945205479452
23	01.04.2024	Belisse	18	Control	0	27.5	36.5	26	17	2	2	0	15	0	0	0	0	0	0	0	0	Control_0	0	0	0	0	PercentageFullBloom_3	0
24	01.04.2024	Belisse	18	Control	0	27.5	36.5	26	17	2	2	0	15	0	0	0	0	0	0	0	0	Control_0	0	0	0	0	PercentageFullBloom_4	0.882352941176471
25	01.04.2024	Belisse	22	F	500	19.5	40.5	29.5	23.5	0	0	0	9	0	0	0	0	0	0	0	0	F_500	0	0	0	0	PercentageFullBloom_1	0
26	01.04.2024	Belisse	22	F	500	19.5	40.5	29.5	23.5	0	0	0	9	0	0	0	0	0	0	0	0	F_500	0	0	0	0	PercentageFullBloom_2	0
27	01.04.2024	Belisse	22	F	500	19.5	40.5	29.5	23.5	0	0	0	9	0	0	0	0	0	0	0	0	F_500	0	0	0	0	PercentageFullBloom_3	0
28	01.04.2024	Belisse	22	F	500	19.5	40.5	29.5	23.5	0	0	0	9	0	0	0	0	0	0	0	0	F_500	0	0	0	0	PercentageFullBloom_4	0.382978723404255
29	01.04.2024	Belisse	23	F	750	24	18	54	19	0	12	0	12	0	0	0	0	0	0	0	0	F_750	0	0	0	0	PercentageFullBloom_1	0
30	01.04.2024	Belisse	23	F	750	24	18	54	19	0	12	0	12	0	0	0	0	0	0	0	0	F_750	0	0	0	0	PercentageFullBloom_2	0.666666666666667
31	01.04.2024	Belisse	23	F	750	24	18	54	19	0	12	0	12	0	0	0	0	0	0	0	0	F_750	0	0	0	0	PercentageFullBloom_3	0
32	01.04.2024	Belisse	23	F	750	24	18	54	19	0	12	0	12	0	0	0	0	0	0	0	0	F_750	0	0	0	0	PercentageFullBloom_4	0.631578947368421
33	01.04.2024	Belisse	25	S	500	19	12	28	34.5	10	3	28	0	0	0	0	0	0	0	0	0	S_500	0	0	0	0	PercentageFullBloom_1	0.526315789473684
34	01.04.2024	Belisse	25	S	500	19	12	28	34.5	10	3	28	0	0	0	0	0	0	0	0	0	S_500	0	0	0	0	PercentageFullBloom_2	0.25
35	01.04.2024	Belisse	25	S	500	19	12	28	34.5	10	3	28	0	0	0	0	0	0	0	0	0	S_500	0	0	0	0	PercentageFullBloom_3	1
36	01.04.2024	Belisse	25	S	500	19	12	28	34.5	10	3	28	0	0	0	0	0	0	0	0	0	S_500	0	0	0	0	PercentageFullBloom_4	0
37	01.04.2024	Belisse	26	S	750	42	32	16	30	0	0	1	0	0	0	0	0	0	0	0	0	S_750	0	0	0	0	PercentageFullBloom_1	0
38	01.04.2024	Belisse	26	S	750	42	32	16	30	0	0	1	0	0	0	0	0	0	0	0	0	S_750	0	0	0	0	PercentageFullBloom_2	0
39	01.04.2024	Belisse	26	S	750	42	32	16	30	0	0	1	0	0	0	0	0	0	0	0	0	S_750	0	0	0	0	PercentageFullBloom_3	0.0625
40	01.04.2024	Belisse	26	S	750	42	32	16	30	0	0	1	0	0	0	0	0	0	0	0	0	S_750	0	0	0	0	PercentageFullBloom_4	0
41	01.04.2024	Belisse	29	Control	0	38.5	18	37	25	7	4	15	1	0	0	0	0	0	0	0	0	Control_0	0	0	0	0	PercentageFullBloom_1	0.181818181818182
42	01.04.2024	Belisse	29	Control	0	38.5	18	37	25	7	4	15	1	0	0	0	0	0	0	0	0	Control_0	0	0	0	0	PercentageFullBloom_2	0.222222222222222
43	01.04.2024	Belisse	29	Control	0	38.5	18	37	25	7	4	15	1	0	0	0	0	0	0	0	0	Control_0	0	0	0	0	PercentageFullBloom_3	0.405405405405405
44	01.04.2024	Belisse	29	Control	0	38.5	18	37	25	7	4	15	1	0	0	0	0	0	0	0	0	Control_0	0	0	0	0	PercentageFullBloom_4	0.04
45	01.04.2024	Belisse	33	F	500	21	20	19.5	26	11	0	0	10	0	0	0	0	0	0	0	0	F_500	0	0	0	0	PercentageFullBloom_1	0.523809523809524
46	01.04.2024	Belisse	33	F	500	21	20	19.5	26	11	0	0	10	0	0	0	0	0	0	0	0	F_500	0	0	0	0	PercentageFullBloom_2	0
47	01.04.2024	Belisse	33	F	500	21	20	19.5	26	11	0	0	10	0	0	0	0	0	0	0	0	F_500	0	0	0	0	PercentageFullBloom_3	0
48	01.04.2024	Belisse	33	F	500	21	20	19.5	26	11	0	0	10	0	0	0	0	0	0	0	0	F_500	0	0	0	0	PercentageFullBloom_4	0.384615384615385
49	01.04.2024	Belisse	34	F	750	18.5	26.5	21	25.5	0	0	0	0	0	0	0	0	0	0	0	0	F_750	0	0	0	0	PercentageFullBloom_1	0
50	01.04.2024	Belisse	34	F	750	18.5	26.5	21	25.5	0	0	0	0	0	0	0	0	0	0	0	0	F_750	0	0	0	0	PercentageFullBloom_2	0
51	01.04.2024	Belisse	34	F	750	18.5	26.5	21	25.5	0	0	0	0	0	0	0	0	0	0	0	0	F_750	0	0	0	0	PercentageFullBloom_3	0
52	01.04.2024	Belisse	34	F	750	18.5	26.5	21	25.5	0	0	0	0	0	0	0	0	0	0	0	0	F_750	0	0	0	0	PercentageFullBloom_4	0
53	01.04.2024	Belisse	36	S	500	42	34.5	24	24	0	0	0	0	0	0	0	0	0	0	0	0	S_500	0	0	0	0	PercentageFullBloom_1	0
54	01.04.2024	Belisse	36	S	500	42	34.5	24	24	0	0	0	0	0	0	0	0	0	0	0	0	S_500	0	0	0	0	PercentageFullBloom_2	0
55	01.04.2024	Belisse	36	S	500	42	34.5	24	24	0	0	0	0	0	0	0	0	0	0	0	0	S_500	0	0	0	0	PercentageFullBloom_3	0
56	01.04.2024	Belisse	36	S	500	42	34.5	24	24	0	0	0	0	0	0	0	0	0	0	0	0	S_500	0	0	0	0	PercentageFullBloom_4	0
57	01.04.2024	Belisse	37	S	750	48	15	33	38.5	5	0	3	0	0	0	0	0	0	0	0	0	S_750	0	0	0	0	PercentageFullBloom_1	0.104166666666667
58	01.04.2024	Belisse	37	S	750	48	15	33	38.5	5	0	3	0	0	0	0	0	0	0	0	0	S_750	0	0	0	0	PercentageFullBloom_2	0
59	01.04.2024	Belisse	37	S	750	48	15	33	38.5	5	0	3	0	0	0	0	0	0	0	0	0	S_750	0	0	0	0	PercentageFullBloom_3	0.0909090909090909
60	01.04.2024	Belisse	37	S	750	48	15	33	38.5	5	0	3	0	0	0	0	0	0	0	0	0	S_750	0	0	0	0	PercentageFullBloom_4	0
61	01.04.2024	Belisse	40	Control	0	32	43	21	37	32	28	17	37	0	0	0	0	0	0	0	0	Control_0	0	0	0	0	PercentageFullBloom_1	1
62	01.04.2024	Belisse	40	Control	0	32	43	21	37	32	28	17	37	0	0	0	0	0	0	0	0	Control_0	0	0	0	0	PercentageFullBloom_2	0.651162790697674
63	01.04.2024	Belisse	40	Control	0	32	43	21	37	32	28	17	37	0	0	0	0	0	0	0	0	Control_0	0	0	0	0	PercentageFullBloom_3	0.80952380952381
64	01.04.2024	Belisse	40	Control	0	32	43	21	37	32	28	17	37	0	0	0	0	0	0	0	0	Control_0	0	0	0	0	PercentageFullBloom_4	1
65	01.04.2024	Belisse	44	F	500	16	50.5	9	29	5	0	0	1	0	0	0	0	0	0	0	0	F_500	0	0	0	0	PercentageFullBloom_1	0.3125
66	01.04.2024	Belisse	44	F	500	16	50.5	9	29	5	0	0	1	0	0	0	0	0	0	0	0	F_500	0	0	0	0	PercentageFullBloom_2	0
67	01.04.2024	Belisse	44	F	500	16	50.5	9	29	5	0	0	1	0	0	0	0	0	0	0	0	F_500	0	0	0	0	PercentageFullBloom_3	0
68	01.04.2024	Belisse	44	F	500	16	50.5	9	29	5	0	0	1	0	0	0	0	0	0	0	0	F_500	0	0	0	0	PercentageFullBloom_4	0.0344827586206897
69	01.04.2024	Belisse	45	F	750	17.5	24.5	22	38	0	0	4	0	0	0	0	0	0	0	0	0	F_750	0	0	0	0	PercentageFullBloom_1	0
70	01.04.2024	Belisse	45	F	750	17.5	24.5	22	38	0	0	4	0	0	0	0	0	0	0	0	0	F_750	0	0	0	0	PercentageFullBloom_2	0
71	01.04.2024	Belisse	45	F	750	17.5	24.5	22	38	0	0	4	0	0	0	0	0	0	0	0	0	F_750	0	0	0	0	PercentageFullBloom_3	0.181818181818182
72	01.04.2024	Belisse	45	F	750	17.5	24.5	22	38	0	0	4	0	0	0	0	0	0	0	0	0	F_750	0	0	0	0	PercentageFullBloom_4	0
73	01.04.2024	Belisse	47	S	500	54	24.5	24	33	19	2	8	0	0	0	0	0	0	0	0	0	S_500	0	0	0	0	PercentageFullBloom_1	0.351851851851852
74	01.04.2024	Belisse	47	S	500	54	24.5	24	33	19	2	8	0	0	0	0	0	0	0	0	0	S_500	0	0	0	0	PercentageFullBloom_2	0.0816326530612245
75	01.04.2024	Belisse	47	S	500	54	24.5	24	33	19	2	8	0	0	0	0	0	0	0	0	0	S_500	0	0	0	0	PercentageFullBloom_3	0.333333333333333
76	01.04.2024	Belisse	47	S	500	54	24.5	24	33	19	2	8	0	0	0	0	0	0	0	0	0	S_500	0	0	0	0	PercentageFullBloom_4	0
77	01.04.2024	Belisse	48	S	750	21	21.5	17.5	26	0	0	6	11	0	0	0	0	0	0	0	0	S_750	0	0	0	0	PercentageFullBloom_1	0
78	01.04.2024	Belisse	48	S	750	21	21.5	17.5	26	0	0	6	11	0	0	0	0	0	0	0	0	S_750	0	0	0	0	PercentageFullBloom_2	0
79	01.04.2024	Belisse	48	S	750	21	21.5	17.5	26	0	0	6	11	0	0	0	0	0	0	0	0	S_750	0	0	0	0	PercentageFullBloom_3	0.342857142857143
80	01.04.2024	Belisse	48	S	750	21	21.5	17.5	26	0	0	6	11	0	0	0	0	0	0	0	0	S_750	0	0	0	0	PercentageFullBloom_4	0.423076923076923
81	09.04.2024	Belisse	7	Control	0	24	22	15	26	0	0	1	9	24	22	14	17	0	0	0	0	Control_0	1	1	0.933333333333333	0.653846153846154	PercentageFullBloom_1	0
82	09.04.2024	Belisse	7	Control	0	24	22	15	26	0	0	1	9	24	22	14	17	0	0	0	0	Control_0	1	1	0.933333333333333	0.653846153846154	PercentageFullBloom_2	0
83	09.04.2024	Belisse	7	Control	0	24	22	15	26	0	0	1	9	24	22	14	17	0	0	0	0	Control_0	1	1	0.933333333333333	0.653846153846154	PercentageFullBloom_3	0.0666666666666667
84	09.04.2024	Belisse	7	Control	0	24	22	15	26	0	0	1	9	24	22	14	17	0	0	0	0	Control_0	1	1	0.933333333333333	0.653846153846154	PercentageFullBloom_4	0.346153846153846
85	09.04.2024	Belisse	11	F	500	23	21	17	26	14	9	5	12	4	12	12	14	0	0	0	0	F_500	0.173913043478261	0.571428571428571	0.705882352941177	0.538461538461538	PercentageFullBloom_1	0.608695652173913
86	09.04.2024	Belisse	11	F	500	23	21	17	26	14	9	5	12	4	12	12	14	0	0	0	0	F_500	0.173913043478261	0.571428571428571	0.705882352941177	0.538461538461538	PercentageFullBloom_2	0.428571428571429
87	09.04.2024	Belisse	11	F	500	23	21	17	26	14	9	5	12	4	12	12	14	0	0	0	0	F_500	0.173913043478261	0.571428571428571	0.705882352941177	0.538461538461538	PercentageFullBloom_3	0.294117647058824
88	09.04.2024	Belisse	11	F	500	23	21	17	26	14	9	5	12	4	12	12	14	0	0	0	0	F_500	0.173913043478261	0.571428571428571	0.705882352941177	0.538461538461538	PercentageFullBloom_4	0.461538461538462
89	09.04.2024	Belisse	12	F	750	14	23	15	18	10	21	7	0	4	2	8	18	0	0	0	0	F_750	0.285714285714286	0.0869565217391304	0.533333333333333	1	PercentageFullBloom_1	0.714285714285714
90	09.04.2024	Belisse	12	F	750	14	23	15	18	10	21	7	0	4	2	8	18	0	0	0	0	F_750	0.285714285714286	0.0869565217391304	0.533333333333333	1	PercentageFullBloom_2	0.91304347826087
91	09.04.2024	Belisse	12	F	750	14	23	15	18	10	21	7	0	4	2	8	18	0	0	0	0	F_750	0.285714285714286	0.0869565217391304	0.533333333333333	1	PercentageFullBloom_3	0.466666666666667
92	09.04.2024	Belisse	12	F	750	14	23	15	18	10	21	7	0	4	2	8	18	0	0	0	0	F_750	0.285714285714286	0.0869565217391304	0.533333333333333	1	PercentageFullBloom_4	0
93	09.04.2024	Belisse	14	S	500	16	14	21	12	15	0	9	0	1	14	12	12	0	0	0	0	S_500	0.0625	1	0.571428571428571	1	PercentageFullBloom_1	0.9375
94	09.04.2024	Belisse	14	S	500	16	14	21	12	15	0	9	0	1	14	12	12	0	0	0	0	S_500	0.0625	1	0.571428571428571	1	PercentageFullBloom_2	0
95	09.04.2024	Belisse	14	S	500	16	14	21	12	15	0	9	0	1	14	12	12	0	0	0	0	S_500	0.0625	1	0.571428571428571	1	PercentageFullBloom_3	0.428571428571429
96	09.04.2024	Belisse	14	S	500	16	14	21	12	15	0	9	0	1	14	12	12	0	0	0	0	S_500	0.0625	1	0.571428571428571	1	PercentageFullBloom_4	0
97	09.04.2024	Belisse	15	S	750	27	26	19	18	14	18	8	4	13	8	11	14	0	0	0	0	S_750	0.481481481481481	0.307692307692308	0.578947368421053	0.777777777777778	PercentageFullBloom_1	0.518518518518518
98	09.04.2024	Belisse	15	S	750	27	26	19	18	14	18	8	4	13	8	11	14	0	0	0	0	S_750	0.481481481481481	0.307692307692308	0.578947368421053	0.777777777777778	PercentageFullBloom_2	0.692307692307692
99	09.04.2024	Belisse	15	S	750	27	26	19	18	14	18	8	4	13	8	11	14	0	0	0	0	S_750	0.481481481481481	0.307692307692308	0.578947368421053	0.777777777777778	PercentageFullBloom_3	0.421052631578947
100	09.04.2024	Belisse	15	S	750	27	26	19	18	14	18	8	4	13	8	11	14	0	0	0	0	S_750	0.481481481481481	0.307692307692308	0.578947368421053	0.777777777777778	PercentageFullBloom_4	0.222222222222222
101	09.04.2024	Belisse	18	Control	0	8	21	23	16	8	20	17	0	0	1	6	16	0	0	0	0	Control_0	0	0.0476190476190476	0.260869565217391	1	PercentageFullBloom_1	1
102	09.04.2024	Belisse	18	Control	0	8	21	23	16	8	20	17	0	0	1	6	16	0	0	0	0	Control_0	0	0.0476190476190476	0.260869565217391	1	PercentageFullBloom_2	0.952380952380952
103	09.04.2024	Belisse	18	Control	0	8	21	23	16	8	20	17	0	0	1	6	16	0	0	0	0	Control_0	0	0.0476190476190476	0.260869565217391	1	PercentageFullBloom_3	0.739130434782609
104	09.04.2024	Belisse	18	Control	0	8	21	23	16	8	20	17	0	0	1	6	16	0	0	0	0	Control_0	0	0.0476190476190476	0.260869565217391	1	PercentageFullBloom_4	0
105	09.04.2024	Belisse	22	F	500	14	25	24	20	2	21	17	13	12	2	7	7	0	0	0	0	F_500	0.857142857142857	0.08	0.291666666666667	0.35	PercentageFullBloom_1	0.142857142857143
106	09.04.2024	Belisse	22	F	500	14	25	24	20	2	21	17	13	12	2	7	7	0	0	0	0	F_500	0.857142857142857	0.08	0.291666666666667	0.35	PercentageFullBloom_2	0.84
107	09.04.2024	Belisse	22	F	500	14	25	24	20	2	21	17	13	12	2	7	7	0	0	0	0	F_500	0.857142857142857	0.08	0.291666666666667	0.35	PercentageFullBloom_3	0.708333333333333
108	09.04.2024	Belisse	22	F	500	14	25	24	20	2	21	17	13	12	2	7	7	0	0	0	0	F_500	0.857142857142857	0.08	0.291666666666667	0.35	PercentageFullBloom_4	0.65
109	09.04.2024	Belisse	26	S	750	18	17	14	25	7	5	14	18	16	12	0	7	0	0	0	0	S_750	0.888888888888889	0.705882352941177	0	0.28	PercentageFullBloom_1	0.388888888888889
110	09.04.2024	Belisse	26	S	750	18	17	14	25	7	5	14	18	16	12	0	7	0	0	0	0	S_750	0.888888888888889	0.705882352941177	0	0.28	PercentageFullBloom_2	0.294117647058824
111	09.04.2024	Belisse	26	S	750	18	17	14	25	7	5	14	18	16	12	0	7	0	0	0	0	S_750	0.888888888888889	0.705882352941177	0	0.28	PercentageFullBloom_3	1
112	09.04.2024	Belisse	26	S	750	18	17	14	25	7	5	14	18	16	12	0	7	0	0	0	0	S_750	0.888888888888889	0.705882352941177	0	0.28	PercentageFullBloom_4	0.72
113	09.04.2024	Belisse	29	Control	0	17	11	18	16	3	5	13	2	14	6	5	13	0	0	0	0	Control_0	0.823529411764706	0.545454545454545	0.277777777777778	0.8125	PercentageFullBloom_1	0.176470588235294
114	09.04.2024	Belisse	29	Control	0	17	11	18	16	3	5	13	2	14	6	5	13	0	0	0	0	Control_0	0.823529411764706	0.545454545454545	0.277777777777778	0.8125	PercentageFullBloom_2	0.454545454545455
115	09.04.2024	Belisse	29	Control	0	17	11	18	16	3	5	13	2	14	6	5	13	0	0	0	0	Control_0	0.823529411764706	0.545454545454545	0.277777777777778	0.8125	PercentageFullBloom_3	0.722222222222222
116	09.04.2024	Belisse	29	Control	0	17	11	18	16	3	5	13	2	14	6	5	13	0	0	0	0	Control_0	0.823529411764706	0.545454545454545	0.277777777777778	0.8125	PercentageFullBloom_4	0.125
117	09.04.2024	Belisse	33	F	500	9	14	25	20	0	2	10	8	9	12	15	12	0	0	0	0	F_500	1	0.857142857142857	0.6	0.6	PercentageFullBloom_1	0
118	09.04.2024	Belisse	33	F	500	9	14	25	20	0	2	10	8	9	12	15	12	0	0	0	0	F_500	1	0.857142857142857	0.6	0.6	PercentageFullBloom_2	0.142857142857143
119	09.04.2024	Belisse	33	F	500	9	14	25	20	0	2	10	8	9	12	15	12	0	0	0	0	F_500	1	0.857142857142857	0.6	0.6	PercentageFullBloom_3	0.4
120	09.04.2024	Belisse	33	F	500	9	14	25	20	0	2	10	8	9	12	15	12	0	0	0	0	F_500	1	0.857142857142857	0.6	0.6	PercentageFullBloom_4	0.4
121	09.04.2024	Belisse	34	F	750	17	11	21	26	2	7	8	14	15	4	13	12	0	0	0	0	F_750	0.882352941176471	0.363636363636364	0.619047619047619	0.461538461538462	PercentageFullBloom_1	0.117647058823529
122	09.04.2024	Belisse	34	F	750	17	11	21	26	2	7	8	14	15	4	13	12	0	0	0	0	F_750	0.882352941176471	0.363636363636364	0.619047619047619	0.461538461538462	PercentageFullBloom_2	0.636363636363636
123	09.04.2024	Belisse	34	F	750	17	11	21	26	2	7	8	14	15	4	13	12	0	0	0	0	F_750	0.882352941176471	0.363636363636364	0.619047619047619	0.461538461538462	PercentageFullBloom_3	0.380952380952381
124	09.04.2024	Belisse	34	F	750	17	11	21	26	2	7	8	14	15	4	13	12	0	0	0	0	F_750	0.882352941176471	0.363636363636364	0.619047619047619	0.461538461538462	PercentageFullBloom_4	0.538461538461538
125	09.04.2024	Belisse	36	S	500	33	29	13	17	28	27	8	10	5	0	5	7	0	0	0	0	S_500	0.151515151515152	0	0.384615384615385	0.411764705882353	PercentageFullBloom_1	0.848484848484849
126	09.04.2024	Belisse	36	S	500	33	29	13	17	28	27	8	10	5	0	5	7	0	0	0	0	S_500	0.151515151515152	0	0.384615384615385	0.411764705882353	PercentageFullBloom_2	0.931034482758621
127	09.04.2024	Belisse	36	S	500	33	29	13	17	28	27	8	10	5	0	5	7	0	0	0	0	S_500	0.151515151515152	0	0.384615384615385	0.411764705882353	PercentageFullBloom_3	0.615384615384615
128	09.04.2024	Belisse	36	S	500	33	29	13	17	28	27	8	10	5	0	5	7	0	0	0	0	S_500	0.151515151515152	0	0.384615384615385	0.411764705882353	PercentageFullBloom_4	0.588235294117647
129	09.04.2024	Belisse	37	S	750	16	25	19	28	12	25	12	28	7	0	7	0	0	0	0	0	S_750	0.4375	0	0.368421052631579	0	PercentageFullBloom_1	0.75
130	09.04.2024	Belisse	37	S	750	16	25	19	28	12	25	12	28	7	0	7	0	0	0	0	0	S_750	0.4375	0	0.368421052631579	0	PercentageFullBloom_2	1
131	09.04.2024	Belisse	37	S	750	16	25	19	28	12	25	12	28	7	0	7	0	0	0	0	0	S_750	0.4375	0	0.368421052631579	0	PercentageFullBloom_3	0.631578947368421
132	09.04.2024	Belisse	37	S	750	16	25	19	28	12	25	12	28	7	0	7	0	0	0	0	0	S_750	0.4375	0	0.368421052631579	0	PercentageFullBloom_4	1
133	09.04.2024	Belisse	44	F	500	26	15	11	18	26	8	3	3	0	7	8	15	0	0	0	0	F_500	0	0.466666666666667	0.727272727272727	0.833333333333333	PercentageFullBloom_1	1
134	09.04.2024	Belisse	44	F	500	26	15	11	18	26	8	3	3	0	7	8	15	0	0	0	0	F_500	0	0.466666666666667	0.727272727272727	0.833333333333333	PercentageFullBloom_2	0.533333333333333
135	09.04.2024	Belisse	44	F	500	26	15	11	18	26	8	3	3	0	7	8	15	0	0	0	0	F_500	0	0.466666666666667	0.727272727272727	0.833333333333333	PercentageFullBloom_3	0.272727272727273
136	09.04.2024	Belisse	44	F	500	26	15	11	18	26	8	3	3	0	7	8	15	0	0	0	0	F_500	0	0.466666666666667	0.727272727272727	0.833333333333333	PercentageFullBloom_4	0.166666666666667
137	09.04.2024	Belisse	45	F	750	10	21	15	18	2	2	7	5	8	19	8	13	0	0	0	0	F_750	0.8	0.904761904761905	0.533333333333333	0.722222222222222	PercentageFullBloom_1	0.2
138	09.04.2024	Belisse	45	F	750	10	21	15	18	2	2	7	5	8	19	8	13	0	0	0	0	F_750	0.8	0.904761904761905	0.533333333333333	0.722222222222222	PercentageFullBloom_2	0.0952380952380952
139	09.04.2024	Belisse	45	F	750	10	21	15	18	2	2	7	5	8	19	8	13	0	0	0	0	F_750	0.8	0.904761904761905	0.533333333333333	0.722222222222222	PercentageFullBloom_3	0.466666666666667
140	09.04.2024	Belisse	45	F	750	10	21	15	18	2	2	7	5	8	19	8	13	0	0	0	0	F_750	0.8	0.904761904761905	0.533333333333333	0.722222222222222	PercentageFullBloom_4	0.277777777777778
141	09.04.2024	Belisse	47	S	500	13	10	13	18	8	6	0	10	10	4	13	8	0	0	0	0	S_500	0.769230769230769	0.4	1	0.444444444444444	PercentageFullBloom_1	0.615384615384615
142	09.04.2024	Belisse	47	S	500	13	10	13	18	8	6	0	10	10	4	13	8	0	0	0	0	S_500	0.769230769230769	0.4	1	0.444444444444444	PercentageFullBloom_2	0.6
143	09.04.2024	Belisse	47	S	500	13	10	13	18	8	6	0	10	10	4	13	8	0	0	0	0	S_500	0.769230769230769	0.4	1	0.444444444444444	PercentageFullBloom_3	0
144	09.04.2024	Belisse	47	S	500	13	10	13	18	8	6	0	10	10	4	13	8	0	0	0	0	S_500	0.769230769230769	0.4	1	0.444444444444444	PercentageFullBloom_4	0.555555555555556
145	09.04.2024	Belisse	48	S	750	11	10	12	27	8	7	3	20	3	3	9	7	0	0	0	0	S_750	0.272727272727273	0.3	0.75	0.259259259259259	PercentageFullBloom_1	0.727272727272727
146	09.04.2024	Belisse	48	S	750	11	10	12	27	8	7	3	20	3	3	9	7	0	0	0	0	S_750	0.272727272727273	0.3	0.75	0.259259259259259	PercentageFullBloom_2	0.7
147	09.04.2024	Belisse	48	S	750	11	10	12	27	8	7	3	20	3	3	9	7	0	0	0	0	S_750	0.272727272727273	0.3	0.75	0.259259259259259	PercentageFullBloom_3	0.25
148	09.04.2024	Belisse	48	S	750	11	10	12	27	8	7	3	20	3	3	9	7	0	0	0	0	S_750	0.272727272727273	0.3	0.75	0.259259259259259	PercentageFullBloom_4	0.740740740740741
149	15.04.2024	Belisse	7	Control	0	40	41	26	41	0	0	0	1	19	10	10	6	2	3	0	0	Control_0	0.475	0.24390243902439	0.384615384615385	0.146341463414634	PercentageFullBloom_1	0
150	15.04.2024	Belisse	7	Control	0	40	41	26	41	0	0	0	1	19	10	10	6	2	3	0	0	Control_0	0.475	0.24390243902439	0.384615384615385	0.146341463414634	PercentageFullBloom_2	0
151	15.04.2024	Belisse	7	Control	0	40	41	26	41	0	0	0	1	19	10	10	6	2	3	0	0	Control_0	0.475	0.24390243902439	0.384615384615385	0.146341463414634	PercentageFullBloom_3	0
152	15.04.2024	Belisse	7	Control	0	40	41	26	41	0	0	0	1	19	10	10	6	2	3	0	0	Control_0	0.475	0.24390243902439	0.384615384615385	0.146341463414634	PercentageFullBloom_4	0.024390243902439
153	15.04.2024	Belisse	11	F	500	21	36	28	21	2	0	3	0	19	22	15	11	0	0	0	0	F_500	0.904761904761905	0.611111111111111	0.535714285714286	0.523809523809524	PercentageFullBloom_1	0.0952380952380952
154	15.04.2024	Belisse	11	F	500	21	36	28	21	2	0	3	0	19	22	15	11	0	0	0	0	F_500	0.904761904761905	0.611111111111111	0.535714285714286	0.523809523809524	PercentageFullBloom_2	0
155	15.04.2024	Belisse	11	F	500	21	36	28	21	2	0	3	0	19	22	15	11	0	0	0	0	F_500	0.904761904761905	0.611111111111111	0.535714285714286	0.523809523809524	PercentageFullBloom_3	0.107142857142857
156	15.04.2024	Belisse	11	F	500	21	36	28	21	2	0	3	0	19	22	15	11	0	0	0	0	F_500	0.904761904761905	0.611111111111111	0.535714285714286	0.523809523809524	PercentageFullBloom_4	0
157	15.04.2024	Belisse	12	F	750	24	27	16	19	1	0	0	0	16	24	9	8	0	0	0	0	F_750	0.666666666666667	0.888888888888889	0.5625	0.421052631578947	PercentageFullBloom_1	0.0416666666666667
158	15.04.2024	Belisse	12	F	750	24	27	16	19	1	0	0	0	16	24	9	8	0	0	0	0	F_750	0.666666666666667	0.888888888888889	0.5625	0.421052631578947	PercentageFullBloom_2	0
159	15.04.2024	Belisse	12	F	750	24	27	16	19	1	0	0	0	16	24	9	8	0	0	0	0	F_750	0.666666666666667	0.888888888888889	0.5625	0.421052631578947	PercentageFullBloom_3	0
160	15.04.2024	Belisse	12	F	750	24	27	16	19	1	0	0	0	16	24	9	8	0	0	0	0	F_750	0.666666666666667	0.888888888888889	0.5625	0.421052631578947	PercentageFullBloom_4	0
161	15.04.2024	Belisse	14	S	500	18	18	13	13	0	0	0	0	6	18	4	3	0	0	0	0	S_500	0.333333333333333	1	0.307692307692308	0.230769230769231	PercentageFullBloom_1	0
162	15.04.2024	Belisse	14	S	500	18	18	13	13	0	0	0	0	6	18	4	3	0	0	0	0	S_500	0.333333333333333	1	0.307692307692308	0.230769230769231	PercentageFullBloom_2	0
163	15.04.2024	Belisse	14	S	500	18	18	13	13	0	0	0	0	6	18	4	3	0	0	0	0	S_500	0.333333333333333	1	0.307692307692308	0.230769230769231	PercentageFullBloom_3	0
164	15.04.2024	Belisse	14	S	500	18	18	13	13	0	0	0	0	6	18	4	3	0	0	0	0	S_500	0.333333333333333	1	0.307692307692308	0.230769230769231	PercentageFullBloom_4	0
165	15.04.2024	Belisse	15	S	750	28	24	19	26	0	0	0	0	20	13	7	11	0	0	0	2	S_750	0.714285714285714	0.541666666666667	0.368421052631579	0.423076923076923	PercentageFullBloom_1	0
166	15.04.2024	Belisse	15	S	750	28	24	19	26	0	0	0	0	20	13	7	11	0	0	0	2	S_750	0.714285714285714	0.541666666666667	0.368421052631579	0.423076923076923	PercentageFullBloom_2	0
167	15.04.2024	Belisse	15	S	750	28	24	19	26	0	0	0	0	20	13	7	11	0	0	0	2	S_750	0.714285714285714	0.541666666666667	0.368421052631579	0.423076923076923	PercentageFullBloom_3	0
168	15.04.2024	Belisse	15	S	750	28	24	19	26	0	0	0	0	20	13	7	11	0	0	0	2	S_750	0.714285714285714	0.541666666666667	0.368421052631579	0.423076923076923	PercentageFullBloom_4	0
169	15.04.2024	Belisse	22	F	500	37	17	32	30	1	0	0	0	21	4	22	15	0	0	0	0	F_500	0.567567567567568	0.235294117647059	0.6875	0.5	PercentageFullBloom_1	0.027027027027027
170	15.04.2024	Belisse	22	F	500	37	17	32	30	1	0	0	0	21	4	22	15	0	0	0	0	F_500	0.567567567567568	0.235294117647059	0.6875	0.5	PercentageFullBloom_2	0
171	15.04.2024	Belisse	22	F	500	37	17	32	30	1	0	0	0	21	4	22	15	0	0	0	0	F_500	0.567567567567568	0.235294117647059	0.6875	0.5	PercentageFullBloom_3	0
172	15.04.2024	Belisse	22	F	500	37	17	32	30	1	0	0	0	21	4	22	15	0	0	0	0	F_500	0.567567567567568	0.235294117647059	0.6875	0.5	PercentageFullBloom_4	0
173	15.04.2024	Belisse	25	S	500	25	22	38	16	0	0	0	0	1	0	13	10	3	1	0	0	S_500	0.04	0	0.342105263157895	0.625	PercentageFullBloom_1	0
174	15.04.2024	Belisse	25	S	500	25	22	38	16	0	0	0	0	1	0	13	10	3	1	0	0	S_500	0.04	0	0.342105263157895	0.625	PercentageFullBloom_2	0
175	15.04.2024	Belisse	25	S	500	25	22	38	16	0	0	0	0	1	0	13	10	3	1	0	0	S_500	0.04	0	0.342105263157895	0.625	PercentageFullBloom_3	0
176	15.04.2024	Belisse	25	S	500	25	22	38	16	0	0	0	0	1	0	13	10	3	1	0	0	S_500	0.04	0	0.342105263157895	0.625	PercentageFullBloom_4	0
177	15.04.2024	Belisse	26	S	750	21	36	20	17	0	0	0	0	10	21	19	6	0	0	0	0	S_750	0.476190476190476	0.583333333333333	0.95	0.352941176470588	PercentageFullBloom_1	0
178	15.04.2024	Belisse	26	S	750	21	36	20	17	0	0	0	0	10	21	19	6	0	0	0	0	S_750	0.476190476190476	0.583333333333333	0.95	0.352941176470588	PercentageFullBloom_2	0
179	15.04.2024	Belisse	26	S	750	21	36	20	17	0	0	0	0	10	21	19	6	0	0	0	0	S_750	0.476190476190476	0.583333333333333	0.95	0.352941176470588	PercentageFullBloom_3	0
180	15.04.2024	Belisse	26	S	750	21	36	20	17	0	0	0	0	10	21	19	6	0	0	0	0	S_750	0.476190476190476	0.583333333333333	0.95	0.352941176470588	PercentageFullBloom_4	0
181	15.04.2024	Belisse	29	Control	0	31	20	32	26	0	0	0	0	10	6	6	5	0	0	3	0	Control_0	0.32258064516129	0.3	0.1875	0.192307692307692	PercentageFullBloom_1	0
182	15.04.2024	Belisse	29	Control	0	31	20	32	26	0	0	0	0	10	6	6	5	0	0	3	0	Control_0	0.32258064516129	0.3	0.1875	0.192307692307692	PercentageFullBloom_2	0
183	15.04.2024	Belisse	29	Control	0	31	20	32	26	0	0	0	0	10	6	6	5	0	0	3	0	Control_0	0.32258064516129	0.3	0.1875	0.192307692307692	PercentageFullBloom_3	0
184	15.04.2024	Belisse	29	Control	0	31	20	32	26	0	0	0	0	10	6	6	5	0	0	3	0	Control_0	0.32258064516129	0.3	0.1875	0.192307692307692	PercentageFullBloom_4	0
185	15.04.2024	Belisse	33	F	500	18	23	18	38	0	0	0	0	1	16	1	11	0	0	0	1	F_500	0.0555555555555556	0.695652173913043	0.0555555555555556	0.289473684210526	PercentageFullBloom_1	0
186	15.04.2024	Belisse	33	F	500	18	23	18	38	0	0	0	0	1	16	1	11	0	0	0	1	F_500	0.0555555555555556	0.695652173913043	0.0555555555555556	0.289473684210526	PercentageFullBloom_2	0
187	15.04.2024	Belisse	33	F	500	18	23	18	38	0	0	0	0	1	16	1	11	0	0	0	1	F_500	0.0555555555555556	0.695652173913043	0.0555555555555556	0.289473684210526	PercentageFullBloom_3	0
188	15.04.2024	Belisse	33	F	500	18	23	18	38	0	0	0	0	1	16	1	11	0	0	0	1	F_500	0.0555555555555556	0.695652173913043	0.0555555555555556	0.289473684210526	PercentageFullBloom_4	0
189	15.04.2024	Belisse	34	F	750	35	25	26	20	0	0	0	0	9	17	7	4	0	0	0	0	F_750	0.257142857142857	0.68	0.269230769230769	0.2	PercentageFullBloom_1	0
190	15.04.2024	Belisse	34	F	750	35	25	26	20	0	0	0	0	9	17	7	4	0	0	0	0	F_750	0.257142857142857	0.68	0.269230769230769	0.2	PercentageFullBloom_2	0
191	15.04.2024	Belisse	34	F	750	35	25	26	20	0	0	0	0	9	17	7	4	0	0	0	0	F_750	0.257142857142857	0.68	0.269230769230769	0.2	PercentageFullBloom_3	0
192	15.04.2024	Belisse	34	F	750	35	25	26	20	0	0	0	0	9	17	7	4	0	0	0	0	F_750	0.257142857142857	0.68	0.269230769230769	0.2	PercentageFullBloom_4	0
193	15.04.2024	Belisse	36	S	500	44	29	20	22	0	0	0	0	12	18	0	6	0	0	0	0	S_500	0.272727272727273	0.620689655172414	0	0.272727272727273	PercentageFullBloom_1	0
194	15.04.2024	Belisse	36	S	500	44	29	20	22	0	0	0	0	12	18	0	6	0	0	0	0	S_500	0.272727272727273	0.620689655172414	0	0.272727272727273	PercentageFullBloom_2	0
195	15.04.2024	Belisse	36	S	500	44	29	20	22	0	0	0	0	12	18	0	6	0	0	0	0	S_500	0.272727272727273	0.620689655172414	0	0.272727272727273	PercentageFullBloom_3	0
196	15.04.2024	Belisse	36	S	500	44	29	20	22	0	0	0	0	12	18	0	6	0	0	0	0	S_500	0.272727272727273	0.620689655172414	0	0.272727272727273	PercentageFullBloom_4	0
197	15.04.2024	Belisse	37	S	750	40	34	23	30	1	0	0	0	18	25	5	2	0	0	1	0	S_750	0.45	0.735294117647059	0.217391304347826	0.0666666666666667	PercentageFullBloom_1	0.025
198	15.04.2024	Belisse	37	S	750	40	34	23	30	1	0	0	0	18	25	5	2	0	0	1	0	S_750	0.45	0.735294117647059	0.217391304347826	0.0666666666666667	PercentageFullBloom_2	0
199	15.04.2024	Belisse	37	S	750	40	34	23	30	1	0	0	0	18	25	5	2	0	0	1	0	S_750	0.45	0.735294117647059	0.217391304347826	0.0666666666666667	PercentageFullBloom_3	0
200	15.04.2024	Belisse	37	S	750	40	34	23	30	1	0	0	0	18	25	5	2	0	0	1	0	S_750	0.45	0.735294117647059	0.217391304347826	0.0666666666666667	PercentageFullBloom_4	0
201	15.04.2024	Belisse	40	Control	0	36	30	24	24	0	0	0	0	0	18	0	0	9	0	5	3	Control_0	0	0.6	0	0	PercentageFullBloom_1	0
202	15.04.2024	Belisse	40	Control	0	36	30	24	24	0	0	0	0	0	18	0	0	9	0	5	3	Control_0	0	0.6	0	0	PercentageFullBloom_2	0
203	15.04.2024	Belisse	40	Control	0	36	30	24	24	0	0	0	0	0	18	0	0	9	0	5	3	Control_0	0	0.6	0	0	PercentageFullBloom_3	0
204	15.04.2024	Belisse	40	Control	0	36	30	24	24	0	0	0	0	0	18	0	0	9	0	5	3	Control_0	0	0.6	0	0	PercentageFullBloom_4	0
205	15.04.2024	Belisse	44	F	500	32	18	26	28	0	0	0	0	7	0	0	13	0	1	0	0	F_500	0.21875	0	0	0.464285714285714	PercentageFullBloom_1	0
206	15.04.2024	Belisse	44	F	500	32	18	26	28	0	0	0	0	7	0	0	13	0	1	0	0	F_500	0.21875	0	0	0.464285714285714	PercentageFullBloom_2	0
207	15.04.2024	Belisse	44	F	500	32	18	26	28	0	0	0	0	7	0	0	13	0	1	0	0	F_500	0.21875	0	0	0.464285714285714	PercentageFullBloom_3	0
208	15.04.2024	Belisse	44	F	500	32	18	26	28	0	0	0	0	7	0	0	13	0	1	0	0	F_500	0.21875	0	0	0.464285714285714	PercentageFullBloom_4	0
209	15.04.2024	Belisse	45	F	750	20	20	21	33	0	0	0	0	4	2	0	2	0	0	0	0	F_750	0.2	0.1	0	0.0606060606060606	PercentageFullBloom_1	0
210	15.04.2024	Belisse	45	F	750	20	20	21	33	0	0	0	0	4	2	0	2	0	0	0	0	F_750	0.2	0.1	0	0.0606060606060606	PercentageFullBloom_2	0
211	15.04.2024	Belisse	45	F	750	20	20	21	33	0	0	0	0	4	2	0	2	0	0	0	0	F_750	0.2	0.1	0	0.0606060606060606	PercentageFullBloom_3	0
212	15.04.2024	Belisse	45	F	750	20	20	21	33	0	0	0	0	4	2	0	2	0	0	0	0	F_750	0.2	0.1	0	0.0606060606060606	PercentageFullBloom_4	0
213	15.04.2024	Belisse	47	S	500	20	38	12	29	0	0	0	0	0	19	0	3	0	0	1	0	S_500	0	0.5	0	0.103448275862069	PercentageFullBloom_1	0
214	15.04.2024	Belisse	47	S	500	20	38	12	29	0	0	0	0	0	19	0	3	0	0	1	0	S_500	0	0.5	0	0.103448275862069	PercentageFullBloom_2	0
215	15.04.2024	Belisse	47	S	500	20	38	12	29	0	0	0	0	0	19	0	3	0	0	1	0	S_500	0	0.5	0	0.103448275862069	PercentageFullBloom_3	0
216	15.04.2024	Belisse	47	S	500	20	38	12	29	0	0	0	0	0	19	0	3	0	0	1	0	S_500	0	0.5	0	0.103448275862069	PercentageFullBloom_4	0
217	15.04.2024	Belisse	48	S	750	36	6	12	12	0	0	0	0	10	0	8	2	0	0	0	0	S_750	0.277777777777778	0	0.666666666666667	0.166666666666667	PercentageFullBloom_1	0
218	15.04.2024	Belisse	48	S	750	36	6	12	12	0	0	0	0	10	0	8	2	0	0	0	0	S_750	0.277777777777778	0	0.666666666666667	0.166666666666667	PercentageFullBloom_2	0
219	15.04.2024	Belisse	48	S	750	36	6	12	12	0	0	0	0	10	0	8	2	0	0	0	0	S_750	0.277777777777778	0	0.666666666666667	0.166666666666667	PercentageFullBloom_3	0
220	15.04.2024	Belisse	48	S	750	36	6	12	12	0	0	0	0	10	0	8	2	0	0	0	0	S_750	0.277777777777778	0	0.666666666666667	0.166666666666667	PercentageFullBloom_4	0
221	18.04.2024	Belisse	7	Control	0	31	26	39	41	0	0	1	0	8	1	2	1	4	2	12	4	Control_0	0.258064516129032	0.0384615384615385	0.0512820512820513	0.024390243902439	PercentageFullBloom_1	0
222	18.04.2024	Belisse	7	Control	0	31	26	39	41	0	0	1	0	8	1	2	1	4	2	12	4	Control_0	0.258064516129032	0.0384615384615385	0.0512820512820513	0.024390243902439	PercentageFullBloom_2	0
223	18.04.2024	Belisse	7	Control	0	31	26	39	41	0	0	1	0	8	1	2	1	4	2	12	4	Control_0	0.258064516129032	0.0384615384615385	0.0512820512820513	0.024390243902439	PercentageFullBloom_3	0.0256410256410256
224	18.04.2024	Belisse	7	Control	0	31	26	39	41	0	0	1	0	8	1	2	1	4	2	12	4	Control_0	0.258064516129032	0.0384615384615385	0.0512820512820513	0.024390243902439	PercentageFullBloom_4	0
225	18.04.2024	Belisse	11	F	500	19	35	36	29	0	0	0	0	9	4	14	4	0	6	2	0	F_500	0.473684210526316	0.114285714285714	0.388888888888889	0.137931034482759	PercentageFullBloom_1	0
226	18.04.2024	Belisse	11	F	500	19	35	36	29	0	0	0	0	9	4	14	4	0	6	2	0	F_500	0.473684210526316	0.114285714285714	0.388888888888889	0.137931034482759	PercentageFullBloom_2	0
227	18.04.2024	Belisse	11	F	500	19	35	36	29	0	0	0	0	9	4	14	4	0	6	2	0	F_500	0.473684210526316	0.114285714285714	0.388888888888889	0.137931034482759	PercentageFullBloom_3	0
228	18.04.2024	Belisse	11	F	500	19	35	36	29	0	0	0	0	9	4	14	4	0	6	2	0	F_500	0.473684210526316	0.114285714285714	0.388888888888889	0.137931034482759	PercentageFullBloom_4	0
229	18.04.2024	Belisse	12	F	750	20	26	18	19	2	0	0	0	0	17	3	6	0	0	0	0	F_750	0	0.653846153846154	0.166666666666667	0.315789473684211	PercentageFullBloom_1	0.1
230	18.04.2024	Belisse	12	F	750	20	26	18	19	2	0	0	0	0	17	3	6	0	0	0	0	F_750	0	0.653846153846154	0.166666666666667	0.315789473684211	PercentageFullBloom_2	0
231	18.04.2024	Belisse	12	F	750	20	26	18	19	2	0	0	0	0	17	3	6	0	0	0	0	F_750	0	0.653846153846154	0.166666666666667	0.315789473684211	PercentageFullBloom_3	0
232	18.04.2024	Belisse	12	F	750	20	26	18	19	2	0	0	0	0	17	3	6	0	0	0	0	F_750	0	0.653846153846154	0.166666666666667	0.315789473684211	PercentageFullBloom_4	0
233	18.04.2024	Belisse	14	S	500	19	18	13	15	0	0	0	0	11	1	1	2	0	2	0	0	S_500	0.578947368421053	0.0555555555555556	0.0769230769230769	0.133333333333333	PercentageFullBloom_1	0
234	18.04.2024	Belisse	14	S	500	19	18	13	15	0	0	0	0	11	1	1	2	0	2	0	0	S_500	0.578947368421053	0.0555555555555556	0.0769230769230769	0.133333333333333	PercentageFullBloom_2	0
235	18.04.2024	Belisse	14	S	500	19	18	13	15	0	0	0	0	11	1	1	2	0	2	0	0	S_500	0.578947368421053	0.0555555555555556	0.0769230769230769	0.133333333333333	PercentageFullBloom_3	0
236	18.04.2024	Belisse	14	S	500	19	18	13	15	0	0	0	0	11	1	1	2	0	2	0	0	S_500	0.578947368421053	0.0555555555555556	0.0769230769230769	0.133333333333333	PercentageFullBloom_4	0
237	18.04.2024	Belisse	15	S	750	30	28	22	18	0	0	0	0	4	6	0	1	1	0	1	1	S_750	0.133333333333333	0.214285714285714	0	0.0555555555555556	PercentageFullBloom_1	0
238	18.04.2024	Belisse	15	S	750	30	28	22	18	0	0	0	0	4	6	0	1	1	0	1	1	S_750	0.133333333333333	0.214285714285714	0	0.0555555555555556	PercentageFullBloom_2	0
239	18.04.2024	Belisse	15	S	750	30	28	22	18	0	0	0	0	4	6	0	1	1	0	1	1	S_750	0.133333333333333	0.214285714285714	0	0.0555555555555556	PercentageFullBloom_3	0
240	18.04.2024	Belisse	15	S	750	30	28	22	18	0	0	0	0	4	6	0	1	1	0	1	1	S_750	0.133333333333333	0.214285714285714	0	0.0555555555555556	PercentageFullBloom_4	0
241	18.04.2024	Belisse	25	S	500	21	20	15	36	0	0	0	0	0	0	1	1	3	8	1	0	S_500	0	0	0.0666666666666667	0.0277777777777778	PercentageFullBloom_1	0
242	18.04.2024	Belisse	25	S	500	21	20	15	36	0	0	0	0	0	0	1	1	3	8	1	0	S_500	0	0	0.0666666666666667	0.0277777777777778	PercentageFullBloom_2	0
243	18.04.2024	Belisse	25	S	500	21	20	15	36	0	0	0	0	0	0	1	1	3	8	1	0	S_500	0	0	0.0666666666666667	0.0277777777777778	PercentageFullBloom_3	0
244	18.04.2024	Belisse	25	S	500	21	20	15	36	0	0	0	0	0	0	1	1	3	8	1	0	S_500	0	0	0.0666666666666667	0.0277777777777778	PercentageFullBloom_4	0
245	18.04.2024	Belisse	26	S	750	24	32	15	19	0	0	0	0	0	4	1	11	1	2	0	0	S_750	0	0.125	0.0666666666666667	0.578947368421053	PercentageFullBloom_1	0
246	18.04.2024	Belisse	26	S	750	24	32	15	19	0	0	0	0	0	4	1	11	1	2	0	0	S_750	0	0.125	0.0666666666666667	0.578947368421053	PercentageFullBloom_2	0
247	18.04.2024	Belisse	26	S	750	24	32	15	19	0	0	0	0	0	4	1	11	1	2	0	0	S_750	0	0.125	0.0666666666666667	0.578947368421053	PercentageFullBloom_3	0
248	18.04.2024	Belisse	26	S	750	24	32	15	19	0	0	0	0	0	4	1	11	1	2	0	0	S_750	0	0.125	0.0666666666666667	0.578947368421053	PercentageFullBloom_4	0
249	18.04.2024	Belisse	29	Control	0	25	14	33	25	0	0	0	0	0	0	0	2	0	0	3	2	Control_0	0	0	0	0.08	PercentageFullBloom_1	0
250	18.04.2024	Belisse	29	Control	0	25	14	33	25	0	0	0	0	0	0	0	2	0	0	3	2	Control_0	0	0	0	0.08	PercentageFullBloom_2	0
251	18.04.2024	Belisse	29	Control	0	25	14	33	25	0	0	0	0	0	0	0	2	0	0	3	2	Control_0	0	0	0	0.08	PercentageFullBloom_3	0
252	18.04.2024	Belisse	29	Control	0	25	14	33	25	0	0	0	0	0	0	0	2	0	0	3	2	Control_0	0	0	0	0.08	PercentageFullBloom_4	0
253	18.04.2024	Belisse	33	F	500	14	17	17	19	0	0	0	0	0	3	2	0	1	0	1	3	F_500	0	0.176470588235294	0.117647058823529	0	PercentageFullBloom_1	0
254	18.04.2024	Belisse	33	F	500	14	17	17	19	0	0	0	0	0	3	2	0	1	0	1	3	F_500	0	0.176470588235294	0.117647058823529	0	PercentageFullBloom_2	0
255	18.04.2024	Belisse	33	F	500	14	17	17	19	0	0	0	0	0	3	2	0	1	0	1	3	F_500	0	0.176470588235294	0.117647058823529	0	PercentageFullBloom_3	0
256	18.04.2024	Belisse	33	F	500	14	17	17	19	0	0	0	0	0	3	2	0	1	0	1	3	F_500	0	0.176470588235294	0.117647058823529	0	PercentageFullBloom_4	0
257	18.04.2024	Belisse	34	F	750	18	32	18	31	0	0	0	0	1	6	1	8	0	0	0	0	F_750	0.0555555555555556	0.1875	0.0555555555555556	0.258064516129032	PercentageFullBloom_1	0
258	18.04.2024	Belisse	34	F	750	18	32	18	31	0	0	0	0	1	6	1	8	0	0	0	0	F_750	0.0555555555555556	0.1875	0.0555555555555556	0.258064516129032	PercentageFullBloom_2	0
259	18.04.2024	Belisse	34	F	750	18	32	18	31	0	0	0	0	1	6	1	8	0	0	0	0	F_750	0.0555555555555556	0.1875	0.0555555555555556	0.258064516129032	PercentageFullBloom_3	0
260	18.04.2024	Belisse	34	F	750	18	32	18	31	0	0	0	0	1	6	1	8	0	0	0	0	F_750	0.0555555555555556	0.1875	0.0555555555555556	0.258064516129032	PercentageFullBloom_4	0
261	18.04.2024	Belisse	36	S	500	42	45	20	27	0	0	0	0	16	15	0	1	0	0	0	5	S_500	0.380952380952381	0.333333333333333	0	0.037037037037037	PercentageFullBloom_1	0
262	18.04.2024	Belisse	36	S	500	42	45	20	27	0	0	0	0	16	15	0	1	0	0	0	5	S_500	0.380952380952381	0.333333333333333	0	0.037037037037037	PercentageFullBloom_2	0
263	18.04.2024	Belisse	36	S	500	42	45	20	27	0	0	0	0	16	15	0	1	0	0	0	5	S_500	0.380952380952381	0.333333333333333	0	0.037037037037037	PercentageFullBloom_3	0
264	18.04.2024	Belisse	36	S	500	42	45	20	27	0	0	0	0	16	15	0	1	0	0	0	5	S_500	0.380952380952381	0.333333333333333	0	0.037037037037037	PercentageFullBloom_4	0
265	18.04.2024	Belisse	37	S	750	27	32	36	37	0	0	0	0	4	25	1	16	2	0	3	3	S_750	0.148148148148148	0.78125	0.0277777777777778	0.432432432432432	PercentageFullBloom_1	0
266	18.04.2024	Belisse	37	S	750	27	32	36	37	0	0	0	0	4	25	1	16	2	0	3	3	S_750	0.148148148148148	0.78125	0.0277777777777778	0.432432432432432	PercentageFullBloom_2	0
267	18.04.2024	Belisse	37	S	750	27	32	36	37	0	0	0	0	4	25	1	16	2	0	3	3	S_750	0.148148148148148	0.78125	0.0277777777777778	0.432432432432432	PercentageFullBloom_3	0
268	18.04.2024	Belisse	37	S	750	27	32	36	37	0	0	0	0	4	25	1	16	2	0	3	3	S_750	0.148148148148148	0.78125	0.0277777777777778	0.432432432432432	PercentageFullBloom_4	0
269	18.04.2024	Belisse	40	Control	0	44	39	45	18	0	0	0	0	2	0	6	0	8	11	4	7	Control_0	0.0454545454545455	0	0.133333333333333	0	PercentageFullBloom_1	0
270	18.04.2024	Belisse	40	Control	0	44	39	45	18	0	0	0	0	2	0	6	0	8	11	4	7	Control_0	0.0454545454545455	0	0.133333333333333	0	PercentageFullBloom_2	0
271	18.04.2024	Belisse	40	Control	0	44	39	45	18	0	0	0	0	2	0	6	0	8	11	4	7	Control_0	0.0454545454545455	0	0.133333333333333	0	PercentageFullBloom_3	0
272	18.04.2024	Belisse	40	Control	0	44	39	45	18	0	0	0	0	2	0	6	0	8	11	4	7	Control_0	0.0454545454545455	0	0.133333333333333	0	PercentageFullBloom_4	0
273	18.04.2024	Belisse	44	F	500	20	31	17	25	0	0	0	0	3	6	2	0	3	2	4	2	F_500	0.15	0.193548387096774	0.117647058823529	0	PercentageFullBloom_1	0
274	18.04.2024	Belisse	44	F	500	20	31	17	25	0	0	0	0	3	6	2	0	3	2	4	2	F_500	0.15	0.193548387096774	0.117647058823529	0	PercentageFullBloom_2	0
275	18.04.2024	Belisse	44	F	500	20	31	17	25	0	0	0	0	3	6	2	0	3	2	4	2	F_500	0.15	0.193548387096774	0.117647058823529	0	PercentageFullBloom_3	0
276	18.04.2024	Belisse	44	F	500	20	31	17	25	0	0	0	0	3	6	2	0	3	2	4	2	F_500	0.15	0.193548387096774	0.117647058823529	0	PercentageFullBloom_4	0
277	18.04.2024	Belisse	45	F	750	21	21	38	13	0	0	0	0	4	2	6	6	0	1	3	0	F_750	0.19047619047619	0.0952380952380952	0.157894736842105	0.461538461538462	PercentageFullBloom_1	0
278	18.04.2024	Belisse	45	F	750	21	21	38	13	0	0	0	0	4	2	6	6	0	1	3	0	F_750	0.19047619047619	0.0952380952380952	0.157894736842105	0.461538461538462	PercentageFullBloom_2	0
279	18.04.2024	Belisse	45	F	750	21	21	38	13	0	0	0	0	4	2	6	6	0	1	3	0	F_750	0.19047619047619	0.0952380952380952	0.157894736842105	0.461538461538462	PercentageFullBloom_3	0
280	18.04.2024	Belisse	45	F	750	21	21	38	13	0	0	0	0	4	2	6	6	0	1	3	0	F_750	0.19047619047619	0.0952380952380952	0.157894736842105	0.461538461538462	PercentageFullBloom_4	0
281	18.04.2024	Belisse	47	S	500	22	43	17	29	0	0	0	0	2	9	1	6	0	0	2	2	S_500	0.0909090909090909	0.209302325581395	0.0588235294117647	0.206896551724138	PercentageFullBloom_1	0
282	18.04.2024	Belisse	47	S	500	22	43	17	29	0	0	0	0	2	9	1	6	0	0	2	2	S_500	0.0909090909090909	0.209302325581395	0.0588235294117647	0.206896551724138	PercentageFullBloom_2	0
283	18.04.2024	Belisse	47	S	500	22	43	17	29	0	0	0	0	2	9	1	6	0	0	2	2	S_500	0.0909090909090909	0.209302325581395	0.0588235294117647	0.206896551724138	PercentageFullBloom_3	0
284	18.04.2024	Belisse	47	S	500	22	43	17	29	0	0	0	0	2	9	1	6	0	0	2	2	S_500	0.0909090909090909	0.209302325581395	0.0588235294117647	0.206896551724138	PercentageFullBloom_4	0
285	18.04.2024	Belisse	48	S	750	15	15	9	14	0	0	0	0	0	8	1	2	0	0	0	1	S_750	0	0.533333333333333	0.111111111111111	0.142857142857143	PercentageFullBloom_1	0
286	18.04.2024	Belisse	48	S	750	15	15	9	14	0	0	0	0	0	8	1	2	0	0	0	1	S_750	0	0.533333333333333	0.111111111111111	0.142857142857143	PercentageFullBloom_2	0
287	18.04.2024	Belisse	48	S	750	15	15	9	14	0	0	0	0	0	8	1	2	0	0	0	1	S_750	0	0.533333333333333	0.111111111111111	0.142857142857143	PercentageFullBloom_3	0
288	18.04.2024	Belisse	48	S	750	15	15	9	14	0	0	0	0	0	8	1	2	0	0	0	1	S_750	0	0.533333333333333	0.111111111111111	0.142857142857143	PercentageFullBloom_4	0
289	21.04.2024	Belisse	7	Control	0	35	37	29	46	0	0	0	0	9	2	1	2	16	17	5	14	Control_0	0.257142857142857	0.0540540540540541	0.0344827586206897	0.0434782608695652	PercentageFullBloom_1	0
290	21.04.2024	Belisse	7	Control	0	35	37	29	46	0	0	0	0	9	2	1	2	16	17	5	14	Control_0	0.257142857142857	0.0540540540540541	0.0344827586206897	0.0434782608695652	PercentageFullBloom_2	0
291	21.04.2024	Belisse	7	Control	0	35	37	29	46	0	0	0	0	9	2	1	2	16	17	5	14	Control_0	0.257142857142857	0.0540540540540541	0.0344827586206897	0.0434782608695652	PercentageFullBloom_3	0
292	21.04.2024	Belisse	7	Control	0	35	37	29	46	0	0	0	0	9	2	1	2	16	17	5	14	Control_0	0.257142857142857	0.0540540540540541	0.0344827586206897	0.0434782608695652	PercentageFullBloom_4	0
293	21.04.2024	Belisse	11	F	500	22	35	39	30	0	0	0	0	13	1	8	0	0	8	3	0	F_500	0.590909090909091	0.0285714285714286	0.205128205128205	0	PercentageFullBloom_1	0
294	21.04.2024	Belisse	11	F	500	22	35	39	30	0	0	0	0	13	1	8	0	0	8	3	0	F_500	0.590909090909091	0.0285714285714286	0.205128205128205	0	PercentageFullBloom_2	0
295	21.04.2024	Belisse	11	F	500	22	35	39	30	0	0	0	0	13	1	8	0	0	8	3	0	F_500	0.590909090909091	0.0285714285714286	0.205128205128205	0	PercentageFullBloom_3	0
296	21.04.2024	Belisse	11	F	500	22	35	39	30	0	0	0	0	13	1	8	0	0	8	3	0	F_500	0.590909090909091	0.0285714285714286	0.205128205128205	0	PercentageFullBloom_4	0
297	21.04.2024	Belisse	12	F	750	20	28	16	21	2	0	0	0	0	2	1	1	3	0	1	1	F_750	0	0.0714285714285714	0.0625	0.0476190476190476	PercentageFullBloom_1	0.1
298	21.04.2024	Belisse	12	F	750	20	28	16	21	2	0	0	0	0	2	1	1	3	0	1	1	F_750	0	0.0714285714285714	0.0625	0.0476190476190476	PercentageFullBloom_2	0
299	21.04.2024	Belisse	12	F	750	20	28	16	21	2	0	0	0	0	2	1	1	3	0	1	1	F_750	0	0.0714285714285714	0.0625	0.0476190476190476	PercentageFullBloom_3	0
300	21.04.2024	Belisse	12	F	750	20	28	16	21	2	0	0	0	0	2	1	1	3	0	1	1	F_750	0	0.0714285714285714	0.0625	0.0476190476190476	PercentageFullBloom_4	0
301	21.04.2024	Belisse	14	S	500	18	34	12	14	0	0	0	0	2	16	0	2	2	0	0	1	S_500	0.111111111111111	0.470588235294118	0	0.142857142857143	PercentageFullBloom_1	0
302	21.04.2024	Belisse	14	S	500	18	34	12	14	0	0	0	0	2	16	0	2	2	0	0	1	S_500	0.111111111111111	0.470588235294118	0	0.142857142857143	PercentageFullBloom_2	0
303	21.04.2024	Belisse	14	S	500	18	34	12	14	0	0	0	0	2	16	0	2	2	0	0	1	S_500	0.111111111111111	0.470588235294118	0	0.142857142857143	PercentageFullBloom_3	0
304	21.04.2024	Belisse	14	S	500	18	34	12	14	0	0	0	0	2	16	0	2	2	0	0	1	S_500	0.111111111111111	0.470588235294118	0	0.142857142857143	PercentageFullBloom_4	0
305	21.04.2024	Belisse	15	S	750	29	30	49	25	0	0	0	0	2	5	1	0	5	1	4	2	S_750	0.0689655172413793	0.166666666666667	0.0204081632653061	0	PercentageFullBloom_1	0
306	21.04.2024	Belisse	15	S	750	29	30	49	25	0	0	0	0	2	5	1	0	5	1	4	2	S_750	0.0689655172413793	0.166666666666667	0.0204081632653061	0	PercentageFullBloom_2	0
307	21.04.2024	Belisse	15	S	750	29	30	49	25	0	0	0	0	2	5	1	0	5	1	4	2	S_750	0.0689655172413793	0.166666666666667	0.0204081632653061	0	PercentageFullBloom_3	0
308	21.04.2024	Belisse	15	S	750	29	30	49	25	0	0	0	0	2	5	1	0	5	1	4	2	S_750	0.0689655172413793	0.166666666666667	0.0204081632653061	0	PercentageFullBloom_4	0
309	21.04.2024	Belisse	25	S	500	22	12	42	14	0	0	0	0	0	1	4	0	8	4	1	3	S_500	0	0.0833333333333333	0.0952380952380952	0	PercentageFullBloom_1	0
310	21.04.2024	Belisse	25	S	500	22	12	42	14	0	0	0	0	0	1	4	0	8	4	1	3	S_500	0	0.0833333333333333	0.0952380952380952	0	PercentageFullBloom_2	0
311	21.04.2024	Belisse	25	S	500	22	12	42	14	0	0	0	0	0	1	4	0	8	4	1	3	S_500	0	0.0833333333333333	0.0952380952380952	0	PercentageFullBloom_3	0
312	21.04.2024	Belisse	25	S	500	22	12	42	14	0	0	0	0	0	1	4	0	8	4	1	3	S_500	0	0.0833333333333333	0.0952380952380952	0	PercentageFullBloom_4	0
313	21.04.2024	Belisse	26	S	750	25	13	18	40	0	0	0	0	0	1	2	4	5	0	0	1	S_750	0	0.0769230769230769	0.111111111111111	0.1	PercentageFullBloom_1	0
314	21.04.2024	Belisse	26	S	750	25	13	18	40	0	0	0	0	0	1	2	4	5	0	0	1	S_750	0	0.0769230769230769	0.111111111111111	0.1	PercentageFullBloom_2	0
315	21.04.2024	Belisse	26	S	750	25	13	18	40	0	0	0	0	0	1	2	4	5	0	0	1	S_750	0	0.0769230769230769	0.111111111111111	0.1	PercentageFullBloom_3	0
316	21.04.2024	Belisse	26	S	750	25	13	18	40	0	0	0	0	0	1	2	4	5	0	0	1	S_750	0	0.0769230769230769	0.111111111111111	0.1	PercentageFullBloom_4	0
317	21.04.2024	Belisse	29	Control	0	24	17	40	20	0	0	0	0	3	0	1	4	2	3	4	2	Control_0	0.125	0	0.025	0.2	PercentageFullBloom_1	0
318	21.04.2024	Belisse	29	Control	0	24	17	40	20	0	0	0	0	3	0	1	4	2	3	4	2	Control_0	0.125	0	0.025	0.2	PercentageFullBloom_2	0
319	21.04.2024	Belisse	29	Control	0	24	17	40	20	0	0	0	0	3	0	1	4	2	3	4	2	Control_0	0.125	0	0.025	0.2	PercentageFullBloom_3	0
320	21.04.2024	Belisse	29	Control	0	24	17	40	20	0	0	0	0	3	0	1	4	2	3	4	2	Control_0	0.125	0	0.025	0.2	PercentageFullBloom_4	0
321	21.04.2024	Belisse	33	F	500	15	18	23	20	0	0	0	0	0	0	0	4	1	0	2	0	F_500	0	0	0	0.2	PercentageFullBloom_1	0
322	21.04.2024	Belisse	33	F	500	15	18	23	20	0	0	0	0	0	0	0	4	1	0	2	0	F_500	0	0	0	0.2	PercentageFullBloom_2	0
323	21.04.2024	Belisse	33	F	500	15	18	23	20	0	0	0	0	0	0	0	4	1	0	2	0	F_500	0	0	0	0.2	PercentageFullBloom_3	0
324	21.04.2024	Belisse	33	F	500	15	18	23	20	0	0	0	0	0	0	0	4	1	0	2	0	F_500	0	0	0	0.2	PercentageFullBloom_4	0
325	21.04.2024	Belisse	34	F	750	20	35	20	25	0	0	0	0	0	1	1	9	0	0	0	1	F_750	0	0.0285714285714286	0.05	0.36	PercentageFullBloom_1	0
326	21.04.2024	Belisse	34	F	750	20	35	20	25	0	0	0	0	0	1	1	9	0	0	0	1	F_750	0	0.0285714285714286	0.05	0.36	PercentageFullBloom_2	0
327	21.04.2024	Belisse	34	F	750	20	35	20	25	0	0	0	0	0	1	1	9	0	0	0	1	F_750	0	0.0285714285714286	0.05	0.36	PercentageFullBloom_3	0
328	21.04.2024	Belisse	34	F	750	20	35	20	25	0	0	0	0	0	1	1	9	0	0	0	1	F_750	0	0.0285714285714286	0.05	0.36	PercentageFullBloom_4	0
329	21.04.2024	Belisse	36	S	500	34	30	24	27	0	1	0	0	14	20	0	2	2	0	5	5	S_500	0.411764705882353	0.666666666666667	0	0.0740740740740741	PercentageFullBloom_1	0
330	21.04.2024	Belisse	36	S	500	34	30	24	27	0	1	0	0	14	20	0	2	2	0	5	5	S_500	0.411764705882353	0.666666666666667	0	0.0740740740740741	PercentageFullBloom_2	0.0333333333333333
331	21.04.2024	Belisse	36	S	500	34	30	24	27	0	1	0	0	14	20	0	2	2	0	5	5	S_500	0.411764705882353	0.666666666666667	0	0.0740740740740741	PercentageFullBloom_3	0
332	21.04.2024	Belisse	36	S	500	34	30	24	27	0	1	0	0	14	20	0	2	2	0	5	5	S_500	0.411764705882353	0.666666666666667	0	0.0740740740740741	PercentageFullBloom_4	0
333	21.04.2024	Belisse	37	S	750	10	33	34	34	0	0	0	0	1	28	2	4	1	0	6	6	S_750	0.1	0.848484848484849	0.0588235294117647	0.117647058823529	PercentageFullBloom_1	0
334	21.04.2024	Belisse	37	S	750	10	33	34	34	0	0	0	0	1	28	2	4	1	0	6	6	S_750	0.1	0.848484848484849	0.0588235294117647	0.117647058823529	PercentageFullBloom_2	0
335	21.04.2024	Belisse	37	S	750	10	33	34	34	0	0	0	0	1	28	2	4	1	0	6	6	S_750	0.1	0.848484848484849	0.0588235294117647	0.117647058823529	PercentageFullBloom_3	0
336	21.04.2024	Belisse	37	S	750	10	33	34	34	0	0	0	0	1	28	2	4	1	0	6	6	S_750	0.1	0.848484848484849	0.0588235294117647	0.117647058823529	PercentageFullBloom_4	0
337	21.04.2024	Belisse	40	Control	0	35	44	28	22	0	0	0	0	0	2	0	0	15	6	7	5	Control_0	0	0.0454545454545455	0	0	PercentageFullBloom_1	0
338	21.04.2024	Belisse	40	Control	0	35	44	28	22	0	0	0	0	0	2	0	0	15	6	7	5	Control_0	0	0.0454545454545455	0	0	PercentageFullBloom_2	0
339	21.04.2024	Belisse	40	Control	0	35	44	28	22	0	0	0	0	0	2	0	0	15	6	7	5	Control_0	0	0.0454545454545455	0	0	PercentageFullBloom_3	0
340	21.04.2024	Belisse	40	Control	0	35	44	28	22	0	0	0	0	0	2	0	0	15	6	7	5	Control_0	0	0.0454545454545455	0	0	PercentageFullBloom_4	0
341	21.04.2024	Belisse	44	F	500	23	38	22	29	0	0	0	0	2	4	2	2	4	4	5	0	F_500	0.0869565217391304	0.105263157894737	0.0909090909090909	0.0689655172413793	PercentageFullBloom_1	0
342	21.04.2024	Belisse	44	F	500	23	38	22	29	0	0	0	0	2	4	2	2	4	4	5	0	F_500	0.0869565217391304	0.105263157894737	0.0909090909090909	0.0689655172413793	PercentageFullBloom_2	0
343	21.04.2024	Belisse	44	F	500	23	38	22	29	0	0	0	0	2	4	2	2	4	4	5	0	F_500	0.0869565217391304	0.105263157894737	0.0909090909090909	0.0689655172413793	PercentageFullBloom_3	0
344	21.04.2024	Belisse	44	F	500	23	38	22	29	0	0	0	0	2	4	2	2	4	4	5	0	F_500	0.0869565217391304	0.105263157894737	0.0909090909090909	0.0689655172413793	PercentageFullBloom_4	0
345	21.04.2024	Belisse	45	F	750	21	21	38	15	0	0	0	0	2	0	9	8	0	2	4	0	F_750	0.0952380952380952	0	0.236842105263158	0.533333333333333	PercentageFullBloom_1	0
346	21.04.2024	Belisse	45	F	750	21	21	38	15	0	0	0	0	2	0	9	8	0	2	4	0	F_750	0.0952380952380952	0	0.236842105263158	0.533333333333333	PercentageFullBloom_2	0
347	21.04.2024	Belisse	45	F	750	21	21	38	15	0	0	0	0	2	0	9	8	0	2	4	0	F_750	0.0952380952380952	0	0.236842105263158	0.533333333333333	PercentageFullBloom_3	0
348	21.04.2024	Belisse	45	F	750	21	21	38	15	0	0	0	0	2	0	9	8	0	2	4	0	F_750	0.0952380952380952	0	0.236842105263158	0.533333333333333	PercentageFullBloom_4	0
349	21.04.2024	Belisse	47	S	500	49	19	27	30	0	0	0	0	4	2	1	5	0	3	0	3	S_500	0.0816326530612245	0.105263157894737	0.037037037037037	0.166666666666667	PercentageFullBloom_1	0
350	21.04.2024	Belisse	47	S	500	49	19	27	30	0	0	0	0	4	2	1	5	0	3	0	3	S_500	0.0816326530612245	0.105263157894737	0.037037037037037	0.166666666666667	PercentageFullBloom_2	0
351	21.04.2024	Belisse	47	S	500	49	19	27	30	0	0	0	0	4	2	1	5	0	3	0	3	S_500	0.0816326530612245	0.105263157894737	0.037037037037037	0.166666666666667	PercentageFullBloom_3	0
352	21.04.2024	Belisse	47	S	500	49	19	27	30	0	0	0	0	4	2	1	5	0	3	0	3	S_500	0.0816326530612245	0.105263157894737	0.037037037037037	0.166666666666667	PercentageFullBloom_4	0
353	21.04.2024	Belisse	48	S	750	30	20	29	7	0	0	0	0	1	0	0	0	1	0	0	0	S_750	0.0333333333333333	0	0	0	PercentageFullBloom_1	0
354	21.04.2024	Belisse	48	S	750	30	20	29	7	0	0	0	0	1	0	0	0	1	0	0	0	S_750	0.0333333333333333	0	0	0	PercentageFullBloom_2	0
355	21.04.2024	Belisse	48	S	750	30	20	29	7	0	0	0	0	1	0	0	0	1	0	0	0	S_750	0.0333333333333333	0	0	0	PercentageFullBloom_3	0
356	21.04.2024	Belisse	48	S	750	30	20	29	7	0	0	0	0	1	0	0	0	1	0	0	0	S_750	0.0333333333333333	0	0	0	PercentageFullBloom_4	0
357	25.04.2024	Belisse	7	Control	0	36	25	44	44	0	0	0	0	0	0	0	2	10	3	20	21	Control_0	0	0	0	0.0454545454545455	PercentageFullBloom_1	0
358	25.04.2024	Belisse	7	Control	0	36	25	44	44	0	0	0	0	0	0	0	2	10	3	20	21	Control_0	0	0	0	0.0454545454545455	PercentageFullBloom_2	0
359	25.04.2024	Belisse	7	Control	0	36	25	44	44	0	0	0	0	0	0	0	2	10	3	20	21	Control_0	0	0	0	0.0454545454545455	PercentageFullBloom_3	0
360	25.04.2024	Belisse	7	Control	0	36	25	44	44	0	0	0	0	0	0	0	2	10	3	20	21	Control_0	0	0	0	0.0454545454545455	PercentageFullBloom_4	0
361	25.04.2024	Belisse	11	F	500	22	31	32	27	0	0	0	0	10	1	7	4	1	13	7	2	F_500	0.454545454545455	0.032258064516129	0.21875	0.148148148148148	PercentageFullBloom_1	0
362	25.04.2024	Belisse	11	F	500	22	31	32	27	0	0	0	0	10	1	7	4	1	13	7	2	F_500	0.454545454545455	0.032258064516129	0.21875	0.148148148148148	PercentageFullBloom_2	0
363	25.04.2024	Belisse	11	F	500	22	31	32	27	0	0	0	0	10	1	7	4	1	13	7	2	F_500	0.454545454545455	0.032258064516129	0.21875	0.148148148148148	PercentageFullBloom_3	0
364	25.04.2024	Belisse	11	F	500	22	31	32	27	0	0	0	0	10	1	7	4	1	13	7	2	F_500	0.454545454545455	0.032258064516129	0.21875	0.148148148148148	PercentageFullBloom_4	0
365	25.04.2024	Belisse	12	F	750	20	27	19	22	2	0	0	0	0	3	1	0	6	4	2	10	F_750	0	0.111111111111111	0.0526315789473684	0	PercentageFullBloom_1	0.1
366	25.04.2024	Belisse	12	F	750	20	27	19	22	2	0	0	0	0	3	1	0	6	4	2	10	F_750	0	0.111111111111111	0.0526315789473684	0	PercentageFullBloom_2	0
367	25.04.2024	Belisse	12	F	750	20	27	19	22	2	0	0	0	0	3	1	0	6	4	2	10	F_750	0	0.111111111111111	0.0526315789473684	0	PercentageFullBloom_3	0
368	25.04.2024	Belisse	12	F	750	20	27	19	22	2	0	0	0	0	3	1	0	6	4	2	10	F_750	0	0.111111111111111	0.0526315789473684	0	PercentageFullBloom_4	0
369	25.04.2024	Belisse	14	S	500	17	20	13	11	0	0	0	0	6	0	1	1	0	5	4	2	S_500	0.352941176470588	0	0.0769230769230769	0.0909090909090909	PercentageFullBloom_1	0
370	25.04.2024	Belisse	14	S	500	17	20	13	11	0	0	0	0	6	0	1	1	0	5	4	2	S_500	0.352941176470588	0	0.0769230769230769	0.0909090909090909	PercentageFullBloom_2	0
371	25.04.2024	Belisse	14	S	500	17	20	13	11	0	0	0	0	6	0	1	1	0	5	4	2	S_500	0.352941176470588	0	0.0769230769230769	0.0909090909090909	PercentageFullBloom_3	0
372	25.04.2024	Belisse	14	S	500	17	20	13	11	0	0	0	0	6	0	1	1	0	5	4	2	S_500	0.352941176470588	0	0.0769230769230769	0.0909090909090909	PercentageFullBloom_4	0
373	25.04.2024	Belisse	15	S	750	35	29	20	20	0	0	0	0	1	3	0	1	15	6	5	9	S_750	0.0285714285714286	0.103448275862069	0	0.05	PercentageFullBloom_1	0
374	25.04.2024	Belisse	15	S	750	35	29	20	20	0	0	0	0	1	3	0	1	15	6	5	9	S_750	0.0285714285714286	0.103448275862069	0	0.05	PercentageFullBloom_2	0
375	25.04.2024	Belisse	15	S	750	35	29	20	20	0	0	0	0	1	3	0	1	15	6	5	9	S_750	0.0285714285714286	0.103448275862069	0	0.05	PercentageFullBloom_3	0
376	25.04.2024	Belisse	15	S	750	35	29	20	20	0	0	0	0	1	3	0	1	15	6	5	9	S_750	0.0285714285714286	0.103448275862069	0	0.05	PercentageFullBloom_4	0
377	25.04.2024	Belisse	25	S	500	22	21	14	36	0	0	0	0	0	0	0	4	14	10	7	18	S_500	0	0	0	0.111111111111111	PercentageFullBloom_1	0
378	25.04.2024	Belisse	25	S	500	22	21	14	36	0	0	0	0	0	0	0	4	14	10	7	18	S_500	0	0	0	0.111111111111111	PercentageFullBloom_2	0
379	25.04.2024	Belisse	25	S	500	22	21	14	36	0	0	0	0	0	0	0	4	14	10	7	18	S_500	0	0	0	0.111111111111111	PercentageFullBloom_3	0
380	25.04.2024	Belisse	25	S	500	22	21	14	36	0	0	0	0	0	0	0	4	14	10	7	18	S_500	0	0	0	0.111111111111111	PercentageFullBloom_4	0
381	25.04.2024	Belisse	26	S	750	26	30	13	16	0	0	0	0	1	0	2	0	19	12	0	4	S_750	0.0384615384615385	0	0.153846153846154	0	PercentageFullBloom_1	0
382	25.04.2024	Belisse	26	S	750	26	30	13	16	0	0	0	0	1	0	2	0	19	12	0	4	S_750	0.0384615384615385	0	0.153846153846154	0	PercentageFullBloom_2	0
383	25.04.2024	Belisse	26	S	750	26	30	13	16	0	0	0	0	1	0	2	0	19	12	0	4	S_750	0.0384615384615385	0	0.153846153846154	0	PercentageFullBloom_3	0
384	25.04.2024	Belisse	26	S	750	26	30	13	16	0	0	0	0	1	0	2	0	19	12	0	4	S_750	0.0384615384615385	0	0.153846153846154	0	PercentageFullBloom_4	0
385	25.04.2024	Belisse	29	Control	0	14	22	31	22	0	0	0	0	0	0	0	0	12	13	14	9	Control_0	0	0	0	0	PercentageFullBloom_1	0
386	25.04.2024	Belisse	29	Control	0	14	22	31	22	0	0	0	0	0	0	0	0	12	13	14	9	Control_0	0	0	0	0	PercentageFullBloom_2	0
387	25.04.2024	Belisse	29	Control	0	14	22	31	22	0	0	0	0	0	0	0	0	12	13	14	9	Control_0	0	0	0	0	PercentageFullBloom_3	0
388	25.04.2024	Belisse	29	Control	0	14	22	31	22	0	0	0	0	0	0	0	0	12	13	14	9	Control_0	0	0	0	0	PercentageFullBloom_4	0
389	25.04.2024	Belisse	33	F	500	11	19	26	22	0	0	0	0	0	1	0	0	10	3	5	7	F_500	0	0.0526315789473684	0	0	PercentageFullBloom_1	0
390	25.04.2024	Belisse	33	F	500	11	19	26	22	0	0	0	0	0	1	0	0	10	3	5	7	F_500	0	0.0526315789473684	0	0	PercentageFullBloom_2	0
391	25.04.2024	Belisse	33	F	500	11	19	26	22	0	0	0	0	0	1	0	0	10	3	5	7	F_500	0	0.0526315789473684	0	0	PercentageFullBloom_3	0
392	25.04.2024	Belisse	33	F	500	11	19	26	22	0	0	0	0	0	1	0	0	10	3	5	7	F_500	0	0.0526315789473684	0	0	PercentageFullBloom_4	0
393	25.04.2024	Belisse	34	F	750	35	16	18	31	0	0	0	0	0	0	1	6	10	3	5	2	F_750	0	0	0.0555555555555556	0.193548387096774	PercentageFullBloom_1	0
394	25.04.2024	Belisse	34	F	750	35	16	18	31	0	0	0	0	0	0	1	6	10	3	5	2	F_750	0	0	0.0555555555555556	0.193548387096774	PercentageFullBloom_2	0
395	25.04.2024	Belisse	34	F	750	35	16	18	31	0	0	0	0	0	0	1	6	10	3	5	2	F_750	0	0	0.0555555555555556	0.193548387096774	PercentageFullBloom_3	0
396	25.04.2024	Belisse	34	F	750	35	16	18	31	0	0	0	0	0	0	1	6	10	3	5	2	F_750	0	0	0.0555555555555556	0.193548387096774	PercentageFullBloom_4	0
397	25.04.2024	Belisse	36	S	500	35	28	20	24	0	0	0	0	7	13	2	0	8	11	9	12	S_500	0.2	0.464285714285714	0.1	0	PercentageFullBloom_1	0
398	25.04.2024	Belisse	36	S	500	35	28	20	24	0	0	0	0	7	13	2	0	8	11	9	12	S_500	0.2	0.464285714285714	0.1	0	PercentageFullBloom_2	0
399	25.04.2024	Belisse	36	S	500	35	28	20	24	0	0	0	0	7	13	2	0	8	11	9	12	S_500	0.2	0.464285714285714	0.1	0	PercentageFullBloom_3	0
400	25.04.2024	Belisse	36	S	500	35	28	20	24	0	0	0	0	7	13	2	0	8	11	9	12	S_500	0.2	0.464285714285714	0.1	0	PercentageFullBloom_4	0
401	25.04.2024	Belisse	37	S	750	22	29	34	39	0	0	0	0	0	21	1	4	7	1	4	7	S_750	0	0.724137931034483	0.0294117647058824	0.102564102564103	PercentageFullBloom_1	0
402	25.04.2024	Belisse	37	S	750	22	29	34	39	0	0	0	0	0	21	1	4	7	1	4	7	S_750	0	0.724137931034483	0.0294117647058824	0.102564102564103	PercentageFullBloom_2	0
403	25.04.2024	Belisse	37	S	750	22	29	34	39	0	0	0	0	0	21	1	4	7	1	4	7	S_750	0	0.724137931034483	0.0294117647058824	0.102564102564103	PercentageFullBloom_3	0
404	25.04.2024	Belisse	37	S	750	22	29	34	39	0	0	0	0	0	21	1	4	7	1	4	7	S_750	0	0.724137931034483	0.0294117647058824	0.102564102564103	PercentageFullBloom_4	0
405	25.04.2024	Belisse	40	Control	0	37	27	26	27	0	0	0	0	0	1	1	0	16	8	8	17	Control_0	0	0.037037037037037	0.0384615384615385	0	PercentageFullBloom_1	0
406	25.04.2024	Belisse	40	Control	0	37	27	26	27	0	0	0	0	0	1	1	0	16	8	8	17	Control_0	0	0.037037037037037	0.0384615384615385	0	PercentageFullBloom_2	0
407	25.04.2024	Belisse	40	Control	0	37	27	26	27	0	0	0	0	0	1	1	0	16	8	8	17	Control_0	0	0.037037037037037	0.0384615384615385	0	PercentageFullBloom_3	0
408	25.04.2024	Belisse	40	Control	0	37	27	26	27	0	0	0	0	0	1	1	0	16	8	8	17	Control_0	0	0.037037037037037	0.0384615384615385	0	PercentageFullBloom_4	0
409	25.04.2024	Belisse	44	F	500	36	21	18	31	0	0	0	0	0	0	0	0	17	8	10	12	F_500	0	0	0	0	PercentageFullBloom_1	0
410	25.04.2024	Belisse	44	F	500	36	21	18	31	0	0	0	0	0	0	0	0	17	8	10	12	F_500	0	0	0	0	PercentageFullBloom_2	0
411	25.04.2024	Belisse	44	F	500	36	21	18	31	0	0	0	0	0	0	0	0	17	8	10	12	F_500	0	0	0	0	PercentageFullBloom_3	0
412	25.04.2024	Belisse	44	F	500	36	21	18	31	0	0	0	0	0	0	0	0	17	8	10	12	F_500	0	0	0	0	PercentageFullBloom_4	0
413	25.04.2024	Belisse	45	F	750	21	21	14	36	0	0	0	0	1	0	5	1	6	10	0	8	F_750	0.0476190476190476	0	0.357142857142857	0.0277777777777778	PercentageFullBloom_1	0
414	25.04.2024	Belisse	45	F	750	21	21	14	36	0	0	0	0	1	0	5	1	6	10	0	8	F_750	0.0476190476190476	0	0.357142857142857	0.0277777777777778	PercentageFullBloom_2	0
415	25.04.2024	Belisse	45	F	750	21	21	14	36	0	0	0	0	1	0	5	1	6	10	0	8	F_750	0.0476190476190476	0	0.357142857142857	0.0277777777777778	PercentageFullBloom_3	0
416	25.04.2024	Belisse	45	F	750	21	21	14	36	0	0	0	0	1	0	5	1	6	10	0	8	F_750	0.0476190476190476	0	0.357142857142857	0.0277777777777778	PercentageFullBloom_4	0
417	25.04.2024	Belisse	47	S	500	53	18	18	27	0	0	0	0	1	0	0	0	6	12	11	15	S_500	0.0188679245283019	0	0	0	PercentageFullBloom_1	0
418	25.04.2024	Belisse	47	S	500	53	18	18	27	0	0	0	0	1	0	0	0	6	12	11	15	S_500	0.0188679245283019	0	0	0	PercentageFullBloom_2	0
419	25.04.2024	Belisse	47	S	500	53	18	18	27	0	0	0	0	1	0	0	0	6	12	11	15	S_500	0.0188679245283019	0	0	0	PercentageFullBloom_3	0
420	25.04.2024	Belisse	47	S	500	53	18	18	27	0	0	0	0	1	0	0	0	6	12	11	15	S_500	0.0188679245283019	0	0	0	PercentageFullBloom_4	0
421	25.04.2024	Belisse	48	S	750	16	22	8	15	0	0	0	0	0	1	0	0	3	1	3	4	S_750	0	0.0454545454545455	0	0	PercentageFullBloom_1	0
422	25.04.2024	Belisse	48	S	750	16	22	8	15	0	0	0	0	0	1	0	0	3	1	3	4	S_750	0	0.0454545454545455	0	0	PercentageFullBloom_2	0
423	25.04.2024	Belisse	48	S	750	16	22	8	15	0	0	0	0	0	1	0	0	3	1	3	4	S_750	0	0.0454545454545455	0	0	PercentageFullBloom_3	0
424	25.04.2024	Belisse	48	S	750	16	22	8	15	0	0	0	0	0	1	0	0	3	1	3	4	S_750	0	0.0454545454545455	0	0	PercentageFullBloom_4	0
425	29.04.2024	Belisse	7	Control	0	36	25	40	38	0	0	0	0	0	0	0	0	17	15	36	32	Control_0	0	0	0	0	PercentageFullBloom_1	0
426	29.04.2024	Belisse	7	Control	0	36	25	40	38	0	0	0	0	0	0	0	0	17	15	36	32	Control_0	0	0	0	0	PercentageFullBloom_2	0
427	29.04.2024	Belisse	7	Control	0	36	25	40	38	0	0	0	0	0	0	0	0	17	15	36	32	Control_0	0	0	0	0	PercentageFullBloom_3	0
428	29.04.2024	Belisse	7	Control	0	36	25	40	38	0	0	0	0	0	0	0	0	17	15	36	32	Control_0	0	0	0	0	PercentageFullBloom_4	0
429	29.04.2024	Belisse	11	F	500	21	31	50	26	0	0	0	0	3	0	5	2	12	23	38	18	F_500	0.142857142857143	0	0.1	0.0769230769230769	PercentageFullBloom_1	0
430	29.04.2024	Belisse	11	F	500	21	31	50	26	0	0	0	0	3	0	5	2	12	23	38	18	F_500	0.142857142857143	0	0.1	0.0769230769230769	PercentageFullBloom_2	0
431	29.04.2024	Belisse	11	F	500	21	31	50	26	0	0	0	0	3	0	5	2	12	23	38	18	F_500	0.142857142857143	0	0.1	0.0769230769230769	PercentageFullBloom_3	0
432	29.04.2024	Belisse	11	F	500	21	31	50	26	0	0	0	0	3	0	5	2	12	23	38	18	F_500	0.142857142857143	0	0.1	0.0769230769230769	PercentageFullBloom_4	0
433	29.04.2024	Belisse	12	F	750	19	20	16	20	0	0	0	0	0	5	0	0	11	5	8	9	F_750	0	0.25	0	0	PercentageFullBloom_1	0
434	29.04.2024	Belisse	12	F	750	19	20	16	20	0	0	0	0	0	5	0	0	11	5	8	9	F_750	0	0.25	0	0	PercentageFullBloom_2	0
435	29.04.2024	Belisse	12	F	750	19	20	16	20	0	0	0	0	0	5	0	0	11	5	8	9	F_750	0	0.25	0	0	PercentageFullBloom_3	0
436	29.04.2024	Belisse	12	F	750	19	20	16	20	0	0	0	0	0	5	0	0	11	5	8	9	F_750	0	0.25	0	0	PercentageFullBloom_4	0
437	29.04.2024	Belisse	14	S	500	15	19	12	12	0	0	0	0	2	0	0	1	2	7	1	2	S_500	0.133333333333333	0	0	0.0833333333333333	PercentageFullBloom_1	0
438	29.04.2024	Belisse	14	S	500	15	19	12	12	0	0	0	0	2	0	0	1	2	7	1	2	S_500	0.133333333333333	0	0	0.0833333333333333	PercentageFullBloom_2	0
439	29.04.2024	Belisse	14	S	500	15	19	12	12	0	0	0	0	2	0	0	1	2	7	1	2	S_500	0.133333333333333	0	0	0.0833333333333333	PercentageFullBloom_3	0
440	29.04.2024	Belisse	14	S	500	15	19	12	12	0	0	0	0	2	0	0	1	2	7	1	2	S_500	0.133333333333333	0	0	0.0833333333333333	PercentageFullBloom_4	0
441	29.04.2024	Belisse	15	S	750	30	23	20	18	0	0	0	0	0	1	0	0	18	7	9	8	S_750	0	0.0434782608695652	0	0	PercentageFullBloom_1	0
442	29.04.2024	Belisse	15	S	750	30	23	20	18	0	0	0	0	0	1	0	0	18	7	9	8	S_750	0	0.0434782608695652	0	0	PercentageFullBloom_2	0
443	29.04.2024	Belisse	15	S	750	30	23	20	18	0	0	0	0	0	1	0	0	18	7	9	8	S_750	0	0.0434782608695652	0	0	PercentageFullBloom_3	0
444	29.04.2024	Belisse	15	S	750	30	23	20	18	0	0	0	0	0	1	0	0	18	7	9	8	S_750	0	0.0434782608695652	0	0	PercentageFullBloom_4	0
445	29.04.2024	Belisse	25	S	500	20	12	38	17	0	0	0	0	0	0	0	0	9	7	27	8	S_500	0	0	0	0	PercentageFullBloom_1	0
446	29.04.2024	Belisse	25	S	500	20	12	38	17	0	0	0	0	0	0	0	0	9	7	27	8	S_500	0	0	0	0	PercentageFullBloom_2	0
447	29.04.2024	Belisse	25	S	500	20	12	38	17	0	0	0	0	0	0	0	0	9	7	27	8	S_500	0	0	0	0	PercentageFullBloom_3	0
448	29.04.2024	Belisse	25	S	500	20	12	38	17	0	0	0	0	0	0	0	0	9	7	27	8	S_500	0	0	0	0	PercentageFullBloom_4	0
449	29.04.2024	Belisse	26	S	750	25	33	14	19	0	0	0	0	0	1	1	0	20	18	6	7	S_750	0	0.0303030303030303	0.0714285714285714	0	PercentageFullBloom_1	0
450	29.04.2024	Belisse	26	S	750	25	33	14	19	0	0	0	0	0	1	1	0	20	18	6	7	S_750	0	0.0303030303030303	0.0714285714285714	0	PercentageFullBloom_2	0
451	29.04.2024	Belisse	26	S	750	25	33	14	19	0	0	0	0	0	1	1	0	20	18	6	7	S_750	0	0.0303030303030303	0.0714285714285714	0	PercentageFullBloom_3	0
452	29.04.2024	Belisse	26	S	750	25	33	14	19	0	0	0	0	0	1	1	0	20	18	6	7	S_750	0	0.0303030303030303	0.0714285714285714	0	PercentageFullBloom_4	0
453	29.04.2024	Belisse	29	Control	0	22	15	32	21	0	0	0	0	0	0	0	0	15	10	24	18	Control_0	0	0	0	0	PercentageFullBloom_1	0
454	29.04.2024	Belisse	29	Control	0	22	15	32	21	0	0	0	0	0	0	0	0	15	10	24	18	Control_0	0	0	0	0	PercentageFullBloom_2	0
455	29.04.2024	Belisse	29	Control	0	22	15	32	21	0	0	0	0	0	0	0	0	15	10	24	18	Control_0	0	0	0	0	PercentageFullBloom_3	0
456	29.04.2024	Belisse	29	Control	0	22	15	32	21	0	0	0	0	0	0	0	0	15	10	24	18	Control_0	0	0	0	0	PercentageFullBloom_4	0
457	29.04.2024	Belisse	33	F	500	8	15	16	19	0	0	0	0	0	1	0	1	6	5	8	10	F_500	0	0.0666666666666667	0	0.0526315789473684	PercentageFullBloom_1	0
458	29.04.2024	Belisse	33	F	500	8	15	16	19	0	0	0	0	0	1	0	1	6	5	8	10	F_500	0	0.0666666666666667	0	0.0526315789473684	PercentageFullBloom_2	0
459	29.04.2024	Belisse	33	F	500	8	15	16	19	0	0	0	0	0	1	0	1	6	5	8	10	F_500	0	0.0666666666666667	0	0.0526315789473684	PercentageFullBloom_3	0
460	29.04.2024	Belisse	33	F	500	8	15	16	19	0	0	0	0	0	1	0	1	6	5	8	10	F_500	0	0.0666666666666667	0	0.0526315789473684	PercentageFullBloom_4	0
461	29.04.2024	Belisse	34	F	750	4	30	17	29	0	0	0	0	0	0	1	4	1	11	5	3	F_750	0	0	0.0588235294117647	0.137931034482759	PercentageFullBloom_1	0
462	29.04.2024	Belisse	34	F	750	4	30	17	29	0	0	0	0	0	0	1	4	1	11	5	3	F_750	0	0	0.0588235294117647	0.137931034482759	PercentageFullBloom_2	0
463	29.04.2024	Belisse	34	F	750	4	30	17	29	0	0	0	0	0	0	1	4	1	11	5	3	F_750	0	0	0.0588235294117647	0.137931034482759	PercentageFullBloom_3	0
464	29.04.2024	Belisse	34	F	750	4	30	17	29	0	0	0	0	0	0	1	4	1	11	5	3	F_750	0	0	0.0588235294117647	0.137931034482759	PercentageFullBloom_4	0
465	29.04.2024	Belisse	36	S	500	25	25	19	24	0	0	0	0	5	0	1	0	4	6	7	10	S_500	0.2	0	0.0526315789473684	0	PercentageFullBloom_1	0
466	29.04.2024	Belisse	36	S	500	25	25	19	24	0	0	0	0	5	0	1	0	4	6	7	10	S_500	0.2	0	0.0526315789473684	0	PercentageFullBloom_2	0
467	29.04.2024	Belisse	36	S	500	25	25	19	24	0	0	0	0	5	0	1	0	4	6	7	10	S_500	0.2	0	0.0526315789473684	0	PercentageFullBloom_3	0
468	29.04.2024	Belisse	36	S	500	25	25	19	24	0	0	0	0	5	0	1	0	4	6	7	10	S_500	0.2	0	0.0526315789473684	0	PercentageFullBloom_4	0
469	29.04.2024	Belisse	37	S	750	11	22	28	20	0	0	0	0	1	8	1	5	3	3	11	4	S_750	0.0909090909090909	0.363636363636364	0.0357142857142857	0.25	PercentageFullBloom_1	0
470	29.04.2024	Belisse	37	S	750	11	22	28	20	0	0	0	0	1	8	1	5	3	3	11	4	S_750	0.0909090909090909	0.363636363636364	0.0357142857142857	0.25	PercentageFullBloom_2	0
471	29.04.2024	Belisse	37	S	750	11	22	28	20	0	0	0	0	1	8	1	5	3	3	11	4	S_750	0.0909090909090909	0.363636363636364	0.0357142857142857	0.25	PercentageFullBloom_3	0
472	29.04.2024	Belisse	37	S	750	11	22	28	20	0	0	0	0	1	8	1	5	3	3	11	4	S_750	0.0909090909090909	0.363636363636364	0.0357142857142857	0.25	PercentageFullBloom_4	0
473	29.04.2024	Belisse	40	Control	0	30	57	21	22	0	0	0	0	0	0	0	0	10	41	8	15	Control_0	0	0	0	0	PercentageFullBloom_1	0
474	29.04.2024	Belisse	40	Control	0	30	57	21	22	0	0	0	0	0	0	0	0	10	41	8	15	Control_0	0	0	0	0	PercentageFullBloom_2	0
475	29.04.2024	Belisse	40	Control	0	30	57	21	22	0	0	0	0	0	0	0	0	10	41	8	15	Control_0	0	0	0	0	PercentageFullBloom_3	0
476	29.04.2024	Belisse	40	Control	0	30	57	21	22	0	0	0	0	0	0	0	0	10	41	8	15	Control_0	0	0	0	0	PercentageFullBloom_4	0
477	29.04.2024	Belisse	44	F	500	31	17	16	29	0	0	0	0	0	0	0	0	21	8	8	10	F_500	0	0	0	0	PercentageFullBloom_1	0
478	29.04.2024	Belisse	44	F	500	31	17	16	29	0	0	0	0	0	0	0	0	21	8	8	10	F_500	0	0	0	0	PercentageFullBloom_2	0
479	29.04.2024	Belisse	44	F	500	31	17	16	29	0	0	0	0	0	0	0	0	21	8	8	10	F_500	0	0	0	0	PercentageFullBloom_3	0
480	29.04.2024	Belisse	44	F	500	31	17	16	29	0	0	0	0	0	0	0	0	21	8	8	10	F_500	0	0	0	0	PercentageFullBloom_4	0
481	29.04.2024	Belisse	45	F	750	13	24	19	31	0	0	0	0	5	1	1	1	0	9	4	12	F_750	0.384615384615385	0.0416666666666667	0.0526315789473684	0.032258064516129	PercentageFullBloom_1	0
482	29.04.2024	Belisse	45	F	750	13	24	19	31	0	0	0	0	5	1	1	1	0	9	4	12	F_750	0.384615384615385	0.0416666666666667	0.0526315789473684	0.032258064516129	PercentageFullBloom_2	0
483	29.04.2024	Belisse	45	F	750	13	24	19	31	0	0	0	0	5	1	1	1	0	9	4	12	F_750	0.384615384615385	0.0416666666666667	0.0526315789473684	0.032258064516129	PercentageFullBloom_3	0
484	29.04.2024	Belisse	45	F	750	13	24	19	31	0	0	0	0	5	1	1	1	0	9	4	12	F_750	0.384615384615385	0.0416666666666667	0.0526315789473684	0.032258064516129	PercentageFullBloom_4	0
485	29.04.2024	Belisse	47	S	500	39	22	16	24	0	0	0	0	0	0	0	0	26	10	6	12	S_500	0	0	0	0	PercentageFullBloom_1	0
486	29.04.2024	Belisse	47	S	500	39	22	16	24	0	0	0	0	0	0	0	0	26	10	6	12	S_500	0	0	0	0	PercentageFullBloom_2	0
487	29.04.2024	Belisse	47	S	500	39	22	16	24	0	0	0	0	0	0	0	0	26	10	6	12	S_500	0	0	0	0	PercentageFullBloom_3	0
488	29.04.2024	Belisse	47	S	500	39	22	16	24	0	0	0	0	0	0	0	0	26	10	6	12	S_500	0	0	0	0	PercentageFullBloom_4	0
489	29.04.2024	Belisse	48	S	750	16	21	8	16	0	0	0	0	0	1	0	0	6	8	1	4	S_750	0	0.0476190476190476	0	0	PercentageFullBloom_1	0
490	29.04.2024	Belisse	48	S	750	16	21	8	16	0	0	0	0	0	1	0	0	6	8	1	4	S_750	0	0.0476190476190476	0	0	PercentageFullBloom_2	0
491	29.04.2024	Belisse	48	S	750	16	21	8	16	0	0	0	0	0	1	0	0	6	8	1	4	S_750	0	0.0476190476190476	0	0	PercentageFullBloom_3	0
492	29.04.2024	Belisse	48	S	750	16	21	8	16	0	0	0	0	0	1	0	0	6	8	1	4	S_750	0	0.0476190476190476	0	0	PercentageFullBloom_4	0
493	16.05.2024	Belisse	7	Control	0	35.6	30.8	35.6	42	0	0	0	0	0	0	0	0	5	1	1	2	Control_0	0	0	0	0	PercentageFullBloom_1	0
494	16.05.2024	Belisse	7	Control	0	35.6	30.8	35.6	42	0	0	0	0	0	0	0	0	5	1	1	2	Control_0	0	0	0	0	PercentageFullBloom_2	0
495	16.05.2024	Belisse	7	Control	0	35.6	30.8	35.6	42	0	0	0	0	0	0	0	0	5	1	1	2	Control_0	0	0	0	0	PercentageFullBloom_3	0
496	16.05.2024	Belisse	7	Control	0	35.6	30.8	35.6	42	0	0	0	0	0	0	0	0	5	1	1	2	Control_0	0	0	0	0	PercentageFullBloom_4	0
497	16.05.2024	Belisse	11	F	500	21	33.6	37	26.6	0	0	0	0	0	0	0	0	7	8	2	3	F_500	0	0	0	0	PercentageFullBloom_1	0
498	16.05.2024	Belisse	11	F	500	21	33.6	37	26.6	0	0	0	0	0	0	0	0	7	8	2	3	F_500	0	0	0	0	PercentageFullBloom_2	0
499	16.05.2024	Belisse	11	F	500	21	33.6	37	26.6	0	0	0	0	0	0	0	0	7	8	2	3	F_500	0	0	0	0	PercentageFullBloom_3	0
500	16.05.2024	Belisse	11	F	500	21	33.6	37	26.6	0	0	0	0	0	0	0	0	7	8	2	3	F_500	0	0	0	0	PercentageFullBloom_4	0
501	16.05.2024	Belisse	12	F	750	20.6	25.6	17	20.2	0	0	0	0	0	0	0	0	0	4	0	4	F_750	0	0	0	0	PercentageFullBloom_1	0
502	16.05.2024	Belisse	12	F	750	20.6	25.6	17	20.2	0	0	0	0	0	0	0	0	0	4	0	4	F_750	0	0	0	0	PercentageFullBloom_2	0
503	16.05.2024	Belisse	12	F	750	20.6	25.6	17	20.2	0	0	0	0	0	0	0	0	0	4	0	4	F_750	0	0	0	0	PercentageFullBloom_3	0
504	16.05.2024	Belisse	12	F	750	20.6	25.6	17	20.2	0	0	0	0	0	0	0	0	0	4	0	4	F_750	0	0	0	0	PercentageFullBloom_4	0
505	16.05.2024	Belisse	14	S	500	17.4	21.8	12.6	13	0	0	0	0	0	0	0	0	3	2	0	0	S_500	0	0	0	0	PercentageFullBloom_1	0
506	16.05.2024	Belisse	14	S	500	17.4	21.8	12.6	13	0	0	0	0	0	0	0	0	3	2	0	0	S_500	0	0	0	0	PercentageFullBloom_2	0
507	16.05.2024	Belisse	14	S	500	17.4	21.8	12.6	13	0	0	0	0	0	0	0	0	3	2	0	0	S_500	0	0	0	0	PercentageFullBloom_3	0
508	16.05.2024	Belisse	14	S	500	17.4	21.8	12.6	13	0	0	0	0	0	0	0	0	3	2	0	0	S_500	0	0	0	0	PercentageFullBloom_4	0
509	16.05.2024	Belisse	15	S	750	30.4	26.8	26	21.4	0	0	0	0	0	0	0	0	9	0	0	1	S_750	0	0	0	0	PercentageFullBloom_1	0
510	16.05.2024	Belisse	15	S	750	30.4	26.8	26	21.4	0	0	0	0	0	0	0	0	9	0	0	1	S_750	0	0	0	0	PercentageFullBloom_2	0
511	16.05.2024	Belisse	15	S	750	30.4	26.8	26	21.4	0	0	0	0	0	0	0	0	9	0	0	1	S_750	0	0	0	0	PercentageFullBloom_3	0
512	16.05.2024	Belisse	15	S	750	30.4	26.8	26	21.4	0	0	0	0	0	0	0	0	9	0	0	1	S_750	0	0	0	0	PercentageFullBloom_4	0
513	16.05.2024	Belisse	22	F	500	34.5	30.75	26.6	21.66666667	0	0	0	0	0	0	0	0	4	3	0	0	F_500	0	0	0	0	PercentageFullBloom_1	0
514	16.05.2024	Belisse	22	F	500	34.5	30.75	26.6	21.66666667	0	0	0	0	0	0	0	0	4	3	0	0	F_500	0	0	0	0	PercentageFullBloom_2	0
515	16.05.2024	Belisse	22	F	500	34.5	30.75	26.6	21.66666667	0	0	0	0	0	0	0	0	4	3	0	0	F_500	0	0	0	0	PercentageFullBloom_3	0
516	16.05.2024	Belisse	22	F	500	34.5	30.75	26.6	21.66666667	0	0	0	0	0	0	0	0	4	3	0	0	F_500	0	0	0	0	PercentageFullBloom_4	0
517	16.05.2024	Belisse	23	F	750	23.6	34.4	25	4	0	0	0	0	0	0	0	0	3	0	1	0	F_750	0	0	0	0	PercentageFullBloom_1	0
518	16.05.2024	Belisse	23	F	750	23.6	34.4	25	4	0	0	0	0	0	0	0	0	3	0	1	0	F_750	0	0	0	0	PercentageFullBloom_2	0
519	16.05.2024	Belisse	23	F	750	23.6	34.4	25	4	0	0	0	0	0	0	0	0	3	0	1	0	F_750	0	0	0	0	PercentageFullBloom_3	0
520	16.05.2024	Belisse	23	F	750	23.6	34.4	25	4	0	0	0	0	0	0	0	0	3	0	1	0	F_750	0	0	0	0	PercentageFullBloom_4	0
521	16.05.2024	Belisse	25	S	500	22	17.4	29.4	23.8	0	0	0	0	0	0	0	0	0	1	0	14	S_500	0	0	0	0	PercentageFullBloom_1	0
522	16.05.2024	Belisse	25	S	500	22	17.4	29.4	23.8	0	0	0	0	0	0	0	0	0	1	0	14	S_500	0	0	0	0	PercentageFullBloom_2	0
523	16.05.2024	Belisse	25	S	500	22	17.4	29.4	23.8	0	0	0	0	0	0	0	0	0	1	0	14	S_500	0	0	0	0	PercentageFullBloom_3	0
524	16.05.2024	Belisse	25	S	500	22	17.4	29.4	23.8	0	0	0	0	0	0	0	0	0	1	0	14	S_500	0	0	0	0	PercentageFullBloom_4	0
525	16.05.2024	Belisse	26	S	750	24.2	28.8	16	22.2	0	0	0	0	0	0	0	0	7	1	1	3	S_750	0	0	0	0	PercentageFullBloom_1	0
526	16.05.2024	Belisse	26	S	750	24.2	28.8	16	22.2	0	0	0	0	0	0	0	0	7	1	1	3	S_750	0	0	0	0	PercentageFullBloom_2	0
527	16.05.2024	Belisse	26	S	750	24.2	28.8	16	22.2	0	0	0	0	0	0	0	0	7	1	1	3	S_750	0	0	0	0	PercentageFullBloom_3	0
528	16.05.2024	Belisse	26	S	750	24.2	28.8	16	22.2	0	0	0	0	0	0	0	0	7	1	1	3	S_750	0	0	0	0	PercentageFullBloom_4	0
529	16.05.2024	Belisse	29	Control	0	23.2	17.6	33.6	22.8	0	0	0	0	0	0	0	0	0	0	0	1	Control_0	0	0	0	0	PercentageFullBloom_1	0
530	16.05.2024	Belisse	29	Control	0	23.2	17.6	33.6	22.8	0	0	0	0	0	0	0	0	0	0	0	1	Control_0	0	0	0	0	PercentageFullBloom_2	0
531	16.05.2024	Belisse	29	Control	0	23.2	17.6	33.6	22.8	0	0	0	0	0	0	0	0	0	0	0	1	Control_0	0	0	0	0	PercentageFullBloom_3	0
532	16.05.2024	Belisse	29	Control	0	23.2	17.6	33.6	22.8	0	0	0	0	0	0	0	0	0	0	0	1	Control_0	0	0	0	0	PercentageFullBloom_4	0
533	16.05.2024	Belisse	33	F	500	13.2	18.4	20	23.6	0	0	0	0	0	0	0	0	1	5	0	4	F_500	0	0	0	0	PercentageFullBloom_1	0
534	16.05.2024	Belisse	33	F	500	13.2	18.4	20	23.6	0	0	0	0	0	0	0	0	1	5	0	4	F_500	0	0	0	0	PercentageFullBloom_2	0
535	16.05.2024	Belisse	33	F	500	13.2	18.4	20	23.6	0	0	0	0	0	0	0	0	1	5	0	4	F_500	0	0	0	0	PercentageFullBloom_3	0
536	16.05.2024	Belisse	33	F	500	13.2	18.4	20	23.6	0	0	0	0	0	0	0	0	1	5	0	4	F_500	0	0	0	0	PercentageFullBloom_4	0
537	16.05.2024	Belisse	34	F	750	22.4	27.6	19.8	27.2	0	0	0	0	0	0	0	0	0	0	1	0	F_750	0	0	0	0	PercentageFullBloom_1	0
538	16.05.2024	Belisse	34	F	750	22.4	27.6	19.8	27.2	0	0	0	0	0	0	0	0	0	0	1	0	F_750	0	0	0	0	PercentageFullBloom_2	0
539	16.05.2024	Belisse	34	F	750	22.4	27.6	19.8	27.2	0	0	0	0	0	0	0	0	0	0	1	0	F_750	0	0	0	0	PercentageFullBloom_3	0
540	16.05.2024	Belisse	34	F	750	22.4	27.6	19.8	27.2	0	0	0	0	0	0	0	0	0	0	1	0	F_750	0	0	0	0	PercentageFullBloom_4	0
541	16.05.2024	Belisse	36	S	500	36	31.4	20.6	24.8	0	0	0	0	0	0	0	0	5	1	2	3	S_500	0	0	0	0	PercentageFullBloom_1	0
542	16.05.2024	Belisse	36	S	500	36	31.4	20.6	24.8	0	0	0	0	0	0	0	0	5	1	2	3	S_500	0	0	0	0	PercentageFullBloom_2	0
543	16.05.2024	Belisse	36	S	500	36	31.4	20.6	24.8	0	0	0	0	0	0	0	0	5	1	2	3	S_500	0	0	0	0	PercentageFullBloom_3	0
544	16.05.2024	Belisse	36	S	500	36	31.4	20.6	24.8	0	0	0	0	0	0	0	0	5	1	2	3	S_500	0	0	0	0	PercentageFullBloom_4	0
545	16.05.2024	Belisse	37	S	750	22	30	31	32	0	0	0	0	0	0	0	0	1	11	1	12	S_750	0	0	0	0	PercentageFullBloom_1	0
546	16.05.2024	Belisse	37	S	750	22	30	31	32	0	0	0	0	0	0	0	0	1	11	1	12	S_750	0	0	0	0	PercentageFullBloom_2	0
547	16.05.2024	Belisse	37	S	750	22	30	31	32	0	0	0	0	0	0	0	0	1	11	1	12	S_750	0	0	0	0	PercentageFullBloom_3	0
548	16.05.2024	Belisse	37	S	750	22	30	31	32	0	0	0	0	0	0	0	0	1	11	1	12	S_750	0	0	0	0	PercentageFullBloom_4	0
549	16.05.2024	Belisse	40	Control	0	36.4	39.4	28.8	22.6	0	0	0	0	0	0	0	0	5	3	0	2	Control_0	0	0	0	0	PercentageFullBloom_1	0
550	16.05.2024	Belisse	40	Control	0	36.4	39.4	28.8	22.6	0	0	0	0	0	0	0	0	5	3	0	2	Control_0	0	0	0	0	PercentageFullBloom_2	0
551	16.05.2024	Belisse	40	Control	0	36.4	39.4	28.8	22.6	0	0	0	0	0	0	0	0	5	3	0	2	Control_0	0	0	0	0	PercentageFullBloom_3	0
552	16.05.2024	Belisse	40	Control	0	36.4	39.4	28.8	22.6	0	0	0	0	0	0	0	0	5	3	0	2	Control_0	0	0	0	0	PercentageFullBloom_4	0
553	16.05.2024	Belisse	44	F	500	28.4	25	19.8	28.4	0	0	0	0	0	0	0	0	5	15	0	2	F_500	0	0	0	0	PercentageFullBloom_1	0
554	16.05.2024	Belisse	44	F	500	28.4	25	19.8	28.4	0	0	0	0	0	0	0	0	5	15	0	2	F_500	0	0	0	0	PercentageFullBloom_2	0
555	16.05.2024	Belisse	44	F	500	28.4	25	19.8	28.4	0	0	0	0	0	0	0	0	5	15	0	2	F_500	0	0	0	0	PercentageFullBloom_3	0
556	16.05.2024	Belisse	44	F	500	28.4	25	19.8	28.4	0	0	0	0	0	0	0	0	5	15	0	2	F_500	0	0	0	0	PercentageFullBloom_4	0
557	16.05.2024	Belisse	45	F	750	19.2	21.4	26	25.6	0	0	0	0	0	0	0	0	3	0	0	0	F_750	0	0	0	0	PercentageFullBloom_1	0
558	16.05.2024	Belisse	45	F	750	19.2	21.4	26	25.6	0	0	0	0	0	0	0	0	3	0	0	0	F_750	0	0	0	0	PercentageFullBloom_2	0
559	16.05.2024	Belisse	45	F	750	19.2	21.4	26	25.6	0	0	0	0	0	0	0	0	3	0	0	0	F_750	0	0	0	0	PercentageFullBloom_3	0
560	16.05.2024	Belisse	45	F	750	19.2	21.4	26	25.6	0	0	0	0	0	0	0	0	3	0	0	0	F_750	0	0	0	0	PercentageFullBloom_4	0
561	16.05.2024	Belisse	47	S	500	36.6	28	18	27.8	0	0	0	0	0	0	0	0	4	1	0	2	S_500	0	0	0	0	PercentageFullBloom_1	0
562	16.05.2024	Belisse	47	S	500	36.6	28	18	27.8	0	0	0	0	0	0	0	0	4	1	0	2	S_500	0	0	0	0	PercentageFullBloom_2	0
563	16.05.2024	Belisse	47	S	500	36.6	28	18	27.8	0	0	0	0	0	0	0	0	4	1	0	2	S_500	0	0	0	0	PercentageFullBloom_3	0
564	16.05.2024	Belisse	47	S	500	36.6	28	18	27.8	0	0	0	0	0	0	0	0	4	1	0	2	S_500	0	0	0	0	PercentageFullBloom_4	0
565	16.05.2024	Belisse	48	S	750	22.6	16.8	13.2	12.8	0	0	0	0	0	0	0	0	2	8	0	1	S_750	0	0	0	0	PercentageFullBloom_1	0
566	16.05.2024	Belisse	48	S	750	22.6	16.8	13.2	12.8	0	0	0	0	0	0	0	0	2	8	0	1	S_750	0	0	0	0	PercentageFullBloom_2	0
567	16.05.2024	Belisse	48	S	750	22.6	16.8	13.2	12.8	0	0	0	0	0	0	0	0	2	8	0	1	S_750	0	0	0	0	PercentageFullBloom_3	0
568	16.05.2024	Belisse	48	S	750	22.6	16.8	13.2	12.8	0	0	0	0	0	0	0	0	2	8	0	1	S_750	0	0	0	0	PercentageFullBloom_4	0
569	07.06.2024	Belisse	7	Control	0	35.6	30.8	35.6	42	0	0	0	0	0	0	0	0	0	1	0	0	Control_0	0	0	0	0	PercentageFullBloom_1	0
570	07.06.2024	Belisse	7	Control	0	35.6	30.8	35.6	42	0	0	0	0	0	0	0	0	0	1	0	0	Control_0	0	0	0	0	PercentageFullBloom_2	0
571	07.06.2024	Belisse	7	Control	0	35.6	30.8	35.6	42	0	0	0	0	0	0	0	0	0	1	0	0	Control_0	0	0	0	0	PercentageFullBloom_3	0
572	07.06.2024	Belisse	7	Control	0	35.6	30.8	35.6	42	0	0	0	0	0	0	0	0	0	1	0	0	Control_0	0	0	0	0	PercentageFullBloom_4	0
573	07.06.2024	Belisse	11	F	500	21	33.6	37	26.6	0	0	0	0	0	0	0	0	6	0	2	0	F_500	0	0	0	0	PercentageFullBloom_1	0
574	07.06.2024	Belisse	11	F	500	21	33.6	37	26.6	0	0	0	0	0	0	0	0	6	0	2	0	F_500	0	0	0	0	PercentageFullBloom_2	0
575	07.06.2024	Belisse	11	F	500	21	33.6	37	26.6	0	0	0	0	0	0	0	0	6	0	2	0	F_500	0	0	0	0	PercentageFullBloom_3	0
576	07.06.2024	Belisse	11	F	500	21	33.6	37	26.6	0	0	0	0	0	0	0	0	6	0	2	0	F_500	0	0	0	0	PercentageFullBloom_4	0
577	07.06.2024	Belisse	12	F	750	20.6	25.6	17	20.2	0	0	0	0	0	0	0	0	0	0	0	3	F_750	0	0	0	0	PercentageFullBloom_1	0
578	07.06.2024	Belisse	12	F	750	20.6	25.6	17	20.2	0	0	0	0	0	0	0	0	0	0	0	3	F_750	0	0	0	0	PercentageFullBloom_2	0
579	07.06.2024	Belisse	12	F	750	20.6	25.6	17	20.2	0	0	0	0	0	0	0	0	0	0	0	3	F_750	0	0	0	0	PercentageFullBloom_3	0
580	07.06.2024	Belisse	12	F	750	20.6	25.6	17	20.2	0	0	0	0	0	0	0	0	0	0	0	3	F_750	0	0	0	0	PercentageFullBloom_4	0
581	07.06.2024	Belisse	14	S	500	17.4	21.8	12.6	13	0	0	0	0	0	0	0	0	1	0	0	0	S_500	0	0	0	0	PercentageFullBloom_1	0
582	07.06.2024	Belisse	14	S	500	17.4	21.8	12.6	13	0	0	0	0	0	0	0	0	1	0	0	0	S_500	0	0	0	0	PercentageFullBloom_2	0
583	07.06.2024	Belisse	14	S	500	17.4	21.8	12.6	13	0	0	0	0	0	0	0	0	1	0	0	0	S_500	0	0	0	0	PercentageFullBloom_3	0
584	07.06.2024	Belisse	14	S	500	17.4	21.8	12.6	13	0	0	0	0	0	0	0	0	1	0	0	0	S_500	0	0	0	0	PercentageFullBloom_4	0
585	07.06.2024	Belisse	15	S	750	30.4	26.8	26	21.4	0	0	0	0	0	0	0	0	2	0	0	0	S_750	0	0	0	0	PercentageFullBloom_1	0
586	07.06.2024	Belisse	15	S	750	30.4	26.8	26	21.4	0	0	0	0	0	0	0	0	2	0	0	0	S_750	0	0	0	0	PercentageFullBloom_2	0
587	07.06.2024	Belisse	15	S	750	30.4	26.8	26	21.4	0	0	0	0	0	0	0	0	2	0	0	0	S_750	0	0	0	0	PercentageFullBloom_3	0
588	07.06.2024	Belisse	15	S	750	30.4	26.8	26	21.4	0	0	0	0	0	0	0	0	2	0	0	0	S_750	0	0	0	0	PercentageFullBloom_4	0
589	07.06.2024	Belisse	22	F	500	34.5	30.75	26.6	21.66666667	0	0	0	0	0	0	0	0	0	4	0	0	F_500	0	0	0	0	PercentageFullBloom_1	0
590	07.06.2024	Belisse	22	F	500	34.5	30.75	26.6	21.66666667	0	0	0	0	0	0	0	0	0	4	0	0	F_500	0	0	0	0	PercentageFullBloom_2	0
591	07.06.2024	Belisse	22	F	500	34.5	30.75	26.6	21.66666667	0	0	0	0	0	0	0	0	0	4	0	0	F_500	0	0	0	0	PercentageFullBloom_3	0
592	07.06.2024	Belisse	22	F	500	34.5	30.75	26.6	21.66666667	0	0	0	0	0	0	0	0	0	4	0	0	F_500	0	0	0	0	PercentageFullBloom_4	0
593	07.06.2024	Belisse	23	F	750	23.6	34.4	25	4	0	0	0	0	0	0	0	0	0	0	0	0	F_750	0	0	0	0	PercentageFullBloom_1	0
594	07.06.2024	Belisse	23	F	750	23.6	34.4	25	4	0	0	0	0	0	0	0	0	0	0	0	0	F_750	0	0	0	0	PercentageFullBloom_2	0
595	07.06.2024	Belisse	23	F	750	23.6	34.4	25	4	0	0	0	0	0	0	0	0	0	0	0	0	F_750	0	0	0	0	PercentageFullBloom_3	0
596	07.06.2024	Belisse	23	F	750	23.6	34.4	25	4	0	0	0	0	0	0	0	0	0	0	0	0	F_750	0	0	0	0	PercentageFullBloom_4	0
597	07.06.2024	Belisse	25	S	500	22	17.4	29.4	23.8	0	0	0	0	0	0	0	0	0	0	0	5	S_500	0	0	0	0	PercentageFullBloom_1	0
598	07.06.2024	Belisse	25	S	500	22	17.4	29.4	23.8	0	0	0	0	0	0	0	0	0	0	0	5	S_500	0	0	0	0	PercentageFullBloom_2	0
599	07.06.2024	Belisse	25	S	500	22	17.4	29.4	23.8	0	0	0	0	0	0	0	0	0	0	0	5	S_500	0	0	0	0	PercentageFullBloom_3	0
600	07.06.2024	Belisse	25	S	500	22	17.4	29.4	23.8	0	0	0	0	0	0	0	0	0	0	0	5	S_500	0	0	0	0	PercentageFullBloom_4	0
601	07.06.2024	Belisse	26	S	750	24.2	28.8	16	22.2	0	0	0	0	0	0	0	0	0	1	0	1	S_750	0	0	0	0	PercentageFullBloom_1	0
602	07.06.2024	Belisse	26	S	750	24.2	28.8	16	22.2	0	0	0	0	0	0	0	0	0	1	0	1	S_750	0	0	0	0	PercentageFullBloom_2	0
603	07.06.2024	Belisse	26	S	750	24.2	28.8	16	22.2	0	0	0	0	0	0	0	0	0	1	0	1	S_750	0	0	0	0	PercentageFullBloom_3	0
604	07.06.2024	Belisse	26	S	750	24.2	28.8	16	22.2	0	0	0	0	0	0	0	0	0	1	0	1	S_750	0	0	0	0	PercentageFullBloom_4	0
605	07.06.2024	Belisse	29	Control	0	23.2	17.6	33.6	22.8	0	0	0	0	0	0	0	0	0	0	1	0	Control_0	0	0	0	0	PercentageFullBloom_1	0
606	07.06.2024	Belisse	29	Control	0	23.2	17.6	33.6	22.8	0	0	0	0	0	0	0	0	0	0	1	0	Control_0	0	0	0	0	PercentageFullBloom_2	0
607	07.06.2024	Belisse	29	Control	0	23.2	17.6	33.6	22.8	0	0	0	0	0	0	0	0	0	0	1	0	Control_0	0	0	0	0	PercentageFullBloom_3	0
608	07.06.2024	Belisse	29	Control	0	23.2	17.6	33.6	22.8	0	0	0	0	0	0	0	0	0	0	1	0	Control_0	0	0	0	0	PercentageFullBloom_4	0
609	07.06.2024	Belisse	33	F	500	13.2	18.4	20	23.6	0	0	0	0	0	0	0	0	0	0	0	1	F_500	0	0	0	0	PercentageFullBloom_1	0
610	07.06.2024	Belisse	33	F	500	13.2	18.4	20	23.6	0	0	0	0	0	0	0	0	0	0	0	1	F_500	0	0	0	0	PercentageFullBloom_2	0
611	07.06.2024	Belisse	33	F	500	13.2	18.4	20	23.6	0	0	0	0	0	0	0	0	0	0	0	1	F_500	0	0	0	0	PercentageFullBloom_3	0
612	07.06.2024	Belisse	33	F	500	13.2	18.4	20	23.6	0	0	0	0	0	0	0	0	0	0	0	1	F_500	0	0	0	0	PercentageFullBloom_4	0
613	07.06.2024	Belisse	34	F	750	22.4	27.6	19.8	27.2	0	0	0	0	0	0	0	0	0	0	0	2	F_750	0	0	0	0	PercentageFullBloom_1	0
614	07.06.2024	Belisse	34	F	750	22.4	27.6	19.8	27.2	0	0	0	0	0	0	0	0	0	0	0	2	F_750	0	0	0	0	PercentageFullBloom_2	0
615	07.06.2024	Belisse	34	F	750	22.4	27.6	19.8	27.2	0	0	0	0	0	0	0	0	0	0	0	2	F_750	0	0	0	0	PercentageFullBloom_3	0
616	07.06.2024	Belisse	34	F	750	22.4	27.6	19.8	27.2	0	0	0	0	0	0	0	0	0	0	0	2	F_750	0	0	0	0	PercentageFullBloom_4	0
617	07.06.2024	Belisse	36	S	500	36	31.4	20.6	24.8	0	0	0	0	0	0	0	0	0	0	0	0	S_500	0	0	0	0	PercentageFullBloom_1	0
618	07.06.2024	Belisse	36	S	500	36	31.4	20.6	24.8	0	0	0	0	0	0	0	0	0	0	0	0	S_500	0	0	0	0	PercentageFullBloom_2	0
619	07.06.2024	Belisse	36	S	500	36	31.4	20.6	24.8	0	0	0	0	0	0	0	0	0	0	0	0	S_500	0	0	0	0	PercentageFullBloom_3	0
620	07.06.2024	Belisse	36	S	500	36	31.4	20.6	24.8	0	0	0	0	0	0	0	0	0	0	0	0	S_500	0	0	0	0	PercentageFullBloom_4	0
621	07.06.2024	Belisse	37	S	750	22	30	31	32	0	0	0	0	0	0	0	0	0	2	0	4	S_750	0	0	0	0	PercentageFullBloom_1	0
622	07.06.2024	Belisse	37	S	750	22	30	31	32	0	0	0	0	0	0	0	0	0	2	0	4	S_750	0	0	0	0	PercentageFullBloom_2	0
623	07.06.2024	Belisse	37	S	750	22	30	31	32	0	0	0	0	0	0	0	0	0	2	0	4	S_750	0	0	0	0	PercentageFullBloom_3	0
624	07.06.2024	Belisse	37	S	750	22	30	31	32	0	0	0	0	0	0	0	0	0	2	0	4	S_750	0	0	0	0	PercentageFullBloom_4	0
625	07.06.2024	Belisse	40	Control	0	36.4	39.4	28.8	22.6	0	0	0	0	0	0	0	0	0	0	0	0	Control_0	0	0	0	0	PercentageFullBloom_1	0
626	07.06.2024	Belisse	40	Control	0	36.4	39.4	28.8	22.6	0	0	0	0	0	0	0	0	0	0	0	0	Control_0	0	0	0	0	PercentageFullBloom_2	0
627	07.06.2024	Belisse	40	Control	0	36.4	39.4	28.8	22.6	0	0	0	0	0	0	0	0	0	0	0	0	Control_0	0	0	0	0	PercentageFullBloom_3	0
628	07.06.2024	Belisse	40	Control	0	36.4	39.4	28.8	22.6	0	0	0	0	0	0	0	0	0	0	0	0	Control_0	0	0	0	0	PercentageFullBloom_4	0
629	07.06.2024	Belisse	44	F	500	28.4	25	19.8	28.4	0	0	0	0	0	0	0	0	0	3	0	0	F_500	0	0	0	0	PercentageFullBloom_1	0
630	07.06.2024	Belisse	44	F	500	28.4	25	19.8	28.4	0	0	0	0	0	0	0	0	0	3	0	0	F_500	0	0	0	0	PercentageFullBloom_2	0
631	07.06.2024	Belisse	44	F	500	28.4	25	19.8	28.4	0	0	0	0	0	0	0	0	0	3	0	0	F_500	0	0	0	0	PercentageFullBloom_3	0
632	07.06.2024	Belisse	44	F	500	28.4	25	19.8	28.4	0	0	0	0	0	0	0	0	0	3	0	0	F_500	0	0	0	0	PercentageFullBloom_4	0
633	07.06.2024	Belisse	45	F	750	19.2	21.4	26	25.6	0	0	0	0	0	0	0	0	0	2	0	0	F_750	0	0	0	0	PercentageFullBloom_1	0
634	07.06.2024	Belisse	45	F	750	19.2	21.4	26	25.6	0	0	0	0	0	0	0	0	0	2	0	0	F_750	0	0	0	0	PercentageFullBloom_2	0
635	07.06.2024	Belisse	45	F	750	19.2	21.4	26	25.6	0	0	0	0	0	0	0	0	0	2	0	0	F_750	0	0	0	0	PercentageFullBloom_3	0
636	07.06.2024	Belisse	45	F	750	19.2	21.4	26	25.6	0	0	0	0	0	0	0	0	0	2	0	0	F_750	0	0	0	0	PercentageFullBloom_4	0
637	07.06.2024	Belisse	47	S	500	36.6	28	18	27.8	0	0	0	0	0	0	0	0	1	1	0	2	S_500	0	0	0	0	PercentageFullBloom_1	0
638	07.06.2024	Belisse	47	S	500	36.6	28	18	27.8	0	0	0	0	0	0	0	0	1	1	0	2	S_500	0	0	0	0	PercentageFullBloom_2	0
639	07.06.2024	Belisse	47	S	500	36.6	28	18	27.8	0	0	0	0	0	0	0	0	1	1	0	2	S_500	0	0	0	0	PercentageFullBloom_3	0
640	07.06.2024	Belisse	47	S	500	36.6	28	18	27.8	0	0	0	0	0	0	0	0	1	1	0	2	S_500	0	0	0	0	PercentageFullBloom_4	0
641	07.06.2024	Belisse	48	S	750	22.6	16.8	13.2	12.8	0	0	0	0	0	0	0	0	0	0	0	1	S_750	0	0	0	0	PercentageFullBloom_1	0
642	07.06.2024	Belisse	48	S	750	22.6	16.8	13.2	12.8	0	0	0	0	0	0	0	0	0	0	0	1	S_750	0	0	0	0	PercentageFullBloom_2	0
643	07.06.2024	Belisse	48	S	750	22.6	16.8	13.2	12.8	0	0	0	0	0	0	0	0	0	0	0	1	S_750	0	0	0	0	PercentageFullBloom_3	0
644	07.06.2024	Belisse	48	S	750	22.6	16.8	13.2	12.8	0	0	0	0	0	0	0	0	0	0	0	1	S_750	0	0	0	0	PercentageFullBloom_4	0
645	01.04.2024	Kordia	7	Control	0	64	84	84	9	0	0	0	0	0	0	0	0	0	0	0	0	Control_0	0	0	0	0	PercentageFullBloom_1	0
646	01.04.2024	Kordia	7	Control	0	64	84	84	9	0	0	0	0	0	0	0	0	0	0	0	0	Control_0	0	0	0	0	PercentageFullBloom_2	0
647	01.04.2024	Kordia	7	Control	0	64	84	84	9	0	0	0	0	0	0	0	0	0	0	0	0	Control_0	0	0	0	0	PercentageFullBloom_3	0
648	01.04.2024	Kordia	7	Control	0	64	84	84	9	0	0	0	0	0	0	0	0	0	0	0	0	Control_0	0	0	0	0	PercentageFullBloom_4	0
649	01.04.2024	Kordia	11	F	500	33	67	32	46	0	0	0	0	0	0	0	0	0	0	0	0	F_500	0	0	0	0	PercentageFullBloom_1	0
650	01.04.2024	Kordia	11	F	500	33	67	32	46	0	0	0	0	0	0	0	0	0	0	0	0	F_500	0	0	0	0	PercentageFullBloom_2	0
651	01.04.2024	Kordia	11	F	500	33	67	32	46	0	0	0	0	0	0	0	0	0	0	0	0	F_500	0	0	0	0	PercentageFullBloom_3	0
652	01.04.2024	Kordia	11	F	500	33	67	32	46	0	0	0	0	0	0	0	0	0	0	0	0	F_500	0	0	0	0	PercentageFullBloom_4	0
653	01.04.2024	Kordia	12	F	750	21	25	20	49	0	0	0	0	0	0	0	0	0	0	0	0	F_750	0	0	0	0	PercentageFullBloom_1	0
654	01.04.2024	Kordia	12	F	750	21	25	20	49	0	0	0	0	0	0	0	0	0	0	0	0	F_750	0	0	0	0	PercentageFullBloom_2	0
655	01.04.2024	Kordia	12	F	750	21	25	20	49	0	0	0	0	0	0	0	0	0	0	0	0	F_750	0	0	0	0	PercentageFullBloom_3	0
656	01.04.2024	Kordia	12	F	750	21	25	20	49	0	0	0	0	0	0	0	0	0	0	0	0	F_750	0	0	0	0	PercentageFullBloom_4	0
657	01.04.2024	Kordia	14	S	500	39	39	25	46	0	0	0	0	0	0	0	0	0	0	0	0	S_500	0	0	0	0	PercentageFullBloom_1	0
658	01.04.2024	Kordia	14	S	500	39	39	25	46	0	0	0	0	0	0	0	0	0	0	0	0	S_500	0	0	0	0	PercentageFullBloom_2	0
659	01.04.2024	Kordia	14	S	500	39	39	25	46	0	0	0	0	0	0	0	0	0	0	0	0	S_500	0	0	0	0	PercentageFullBloom_3	0
660	01.04.2024	Kordia	14	S	500	39	39	25	46	0	0	0	0	0	0	0	0	0	0	0	0	S_500	0	0	0	0	PercentageFullBloom_4	0
661	01.04.2024	Kordia	15	S	750	35	53	84	35	0	0	0	0	0	0	0	0	0	0	0	0	S_750	0	0	0	0	PercentageFullBloom_1	0
662	01.04.2024	Kordia	15	S	750	35	53	84	35	0	0	0	0	0	0	0	0	0	0	0	0	S_750	0	0	0	0	PercentageFullBloom_2	0
663	01.04.2024	Kordia	15	S	750	35	53	84	35	0	0	0	0	0	0	0	0	0	0	0	0	S_750	0	0	0	0	PercentageFullBloom_3	0
664	01.04.2024	Kordia	15	S	750	35	53	84	35	0	0	0	0	0	0	0	0	0	0	0	0	S_750	0	0	0	0	PercentageFullBloom_4	0
665	01.04.2024	Kordia	18	Control	0	42	10	67	24	0	0	0	0	0	0	0	0	0	0	0	0	Control_0	0	0	0	0	PercentageFullBloom_1	0
666	01.04.2024	Kordia	18	Control	0	42	10	67	24	0	0	0	0	0	0	0	0	0	0	0	0	Control_0	0	0	0	0	PercentageFullBloom_2	0
667	01.04.2024	Kordia	18	Control	0	42	10	67	24	0	0	0	0	0	0	0	0	0	0	0	0	Control_0	0	0	0	0	PercentageFullBloom_3	0
668	01.04.2024	Kordia	18	Control	0	42	10	67	24	0	0	0	0	0	0	0	0	0	0	0	0	Control_0	0	0	0	0	PercentageFullBloom_4	0
669	01.04.2024	Kordia	22	F	500	56	56	56	42	0	0	0	0	0	0	0	0	0	0	0	0	F_500	0	0	0	0	PercentageFullBloom_1	0
670	01.04.2024	Kordia	22	F	500	56	56	56	42	0	0	0	0	0	0	0	0	0	0	0	0	F_500	0	0	0	0	PercentageFullBloom_2	0
671	01.04.2024	Kordia	22	F	500	56	56	56	42	0	0	0	0	0	0	0	0	0	0	0	0	F_500	0	0	0	0	PercentageFullBloom_3	0
672	01.04.2024	Kordia	22	F	500	56	56	56	42	0	0	0	0	0	0	0	0	0	0	0	0	F_500	0	0	0	0	PercentageFullBloom_4	0
673	01.04.2024	Kordia	23	F	750	49	56	46	60	0	0	0	0	0	0	0	0	0	0	0	0	F_750	0	0	0	0	PercentageFullBloom_1	0
674	01.04.2024	Kordia	23	F	750	49	56	46	60	0	0	0	0	0	0	0	0	0	0	0	0	F_750	0	0	0	0	PercentageFullBloom_2	0
675	01.04.2024	Kordia	23	F	750	49	56	46	60	0	0	0	0	0	0	0	0	0	0	0	0	F_750	0	0	0	0	PercentageFullBloom_3	0
676	01.04.2024	Kordia	23	F	750	49	56	46	60	0	0	0	0	0	0	0	0	0	0	0	0	F_750	0	0	0	0	PercentageFullBloom_4	0
677	01.04.2024	Kordia	25	S	500	32	56	32	21	0	0	0	0	0	0	0	0	0	0	0	0	S_500	0	0	0	0	PercentageFullBloom_1	0
678	01.04.2024	Kordia	25	S	500	32	56	32	21	0	0	0	0	0	0	0	0	0	0	0	0	S_500	0	0	0	0	PercentageFullBloom_2	0
679	01.04.2024	Kordia	25	S	500	32	56	32	21	0	0	0	0	0	0	0	0	0	0	0	0	S_500	0	0	0	0	PercentageFullBloom_3	0
680	01.04.2024	Kordia	25	S	500	32	56	32	21	0	0	0	0	0	0	0	0	0	0	0	0	S_500	0	0	0	0	PercentageFullBloom_4	0
681	01.04.2024	Kordia	26	S	750	32	98	53	74	0	0	0	0	0	0	0	0	0	0	0	0	S_750	0	0	0	0	PercentageFullBloom_1	0
682	01.04.2024	Kordia	26	S	750	32	98	53	74	0	0	0	0	0	0	0	0	0	0	0	0	S_750	0	0	0	0	PercentageFullBloom_2	0
683	01.04.2024	Kordia	26	S	750	32	98	53	74	0	0	0	0	0	0	0	0	0	0	0	0	S_750	0	0	0	0	PercentageFullBloom_3	0
684	01.04.2024	Kordia	26	S	750	32	98	53	74	0	0	0	0	0	0	0	0	0	0	0	0	S_750	0	0	0	0	PercentageFullBloom_4	0
685	01.04.2024	Kordia	29	Control	0	27	35	23	38	0	0	0	0	0	0	0	0	0	0	0	0	Control_0	0	0	0	0	PercentageFullBloom_1	0
686	01.04.2024	Kordia	29	Control	0	27	35	23	38	0	0	0	0	0	0	0	0	0	0	0	0	Control_0	0	0	0	0	PercentageFullBloom_2	0
687	01.04.2024	Kordia	29	Control	0	27	35	23	38	0	0	0	0	0	0	0	0	0	0	0	0	Control_0	0	0	0	0	PercentageFullBloom_3	0
688	01.04.2024	Kordia	29	Control	0	27	35	23	38	0	0	0	0	0	0	0	0	0	0	0	0	Control_0	0	0	0	0	PercentageFullBloom_4	0
689	01.04.2024	Kordia	33	F	500	60	46	25	28	0	0	0	0	0	0	0	0	0	0	0	0	F_500	0	0	0	0	PercentageFullBloom_1	0
690	01.04.2024	Kordia	33	F	500	60	46	25	28	0	0	0	0	0	0	0	0	0	0	0	0	F_500	0	0	0	0	PercentageFullBloom_2	0
691	01.04.2024	Kordia	33	F	500	60	46	25	28	0	0	0	0	0	0	0	0	0	0	0	0	F_500	0	0	0	0	PercentageFullBloom_3	0
692	01.04.2024	Kordia	33	F	500	60	46	25	28	0	0	0	0	0	0	0	0	0	0	0	0	F_500	0	0	0	0	PercentageFullBloom_4	0
693	01.04.2024	Kordia	34	F	750	42	67	98	74	0	0	0	0	0	0	0	0	0	0	0	0	F_750	0	0	0	0	PercentageFullBloom_1	0
694	01.04.2024	Kordia	34	F	750	42	67	98	74	0	0	0	0	0	0	0	0	0	0	0	0	F_750	0	0	0	0	PercentageFullBloom_2	0
695	01.04.2024	Kordia	34	F	750	42	67	98	74	0	0	0	0	0	0	0	0	0	0	0	0	F_750	0	0	0	0	PercentageFullBloom_3	0
696	01.04.2024	Kordia	34	F	750	42	67	98	74	0	0	0	0	0	0	0	0	0	0	0	0	F_750	0	0	0	0	PercentageFullBloom_4	0
697	01.04.2024	Kordia	36	S	500	21	25	49	46	0	0	0	0	0	0	0	0	0	0	0	0	S_500	0	0	0	0	PercentageFullBloom_1	0
698	01.04.2024	Kordia	36	S	500	21	25	49	46	0	0	0	0	0	0	0	0	0	0	0	0	S_500	0	0	0	0	PercentageFullBloom_2	0
699	01.04.2024	Kordia	36	S	500	21	25	49	46	0	0	0	0	0	0	0	0	0	0	0	0	S_500	0	0	0	0	PercentageFullBloom_3	0
700	01.04.2024	Kordia	36	S	500	21	25	49	46	0	0	0	0	0	0	0	0	0	0	0	0	S_500	0	0	0	0	PercentageFullBloom_4	0
701	01.04.2024	Kordia	37	S	750	56	46	56	60	0	0	0	0	0	0	0	0	0	0	0	0	S_750	0	0	0	0	PercentageFullBloom_1	0
702	01.04.2024	Kordia	37	S	750	56	46	56	60	0	0	0	0	0	0	0	0	0	0	0	0	S_750	0	0	0	0	PercentageFullBloom_2	0
703	01.04.2024	Kordia	37	S	750	56	46	56	60	0	0	0	0	0	0	0	0	0	0	0	0	S_750	0	0	0	0	PercentageFullBloom_3	0
704	01.04.2024	Kordia	37	S	750	56	46	56	60	0	0	0	0	0	0	0	0	0	0	0	0	S_750	0	0	0	0	PercentageFullBloom_4	0
705	01.04.2024	Kordia	40	Control	0	35	42	24	49	0	0	0	0	0	0	0	0	0	0	0	0	Control_0	0	0	0	0	PercentageFullBloom_1	0
706	01.04.2024	Kordia	40	Control	0	35	42	24	49	0	0	0	0	0	0	0	0	0	0	0	0	Control_0	0	0	0	0	PercentageFullBloom_2	0
707	01.04.2024	Kordia	40	Control	0	35	42	24	49	0	0	0	0	0	0	0	0	0	0	0	0	Control_0	0	0	0	0	PercentageFullBloom_3	0
708	01.04.2024	Kordia	40	Control	0	35	42	24	49	0	0	0	0	0	0	0	0	0	0	0	0	Control_0	0	0	0	0	PercentageFullBloom_4	0
709	01.04.2024	Kordia	44	F	500	84	35	35	39	0	0	0	0	0	0	0	0	0	0	0	0	F_500	0	0	0	0	PercentageFullBloom_1	0
710	01.04.2024	Kordia	44	F	500	84	35	35	39	0	0	0	0	0	0	0	0	0	0	0	0	F_500	0	0	0	0	PercentageFullBloom_2	0
711	01.04.2024	Kordia	44	F	500	84	35	35	39	0	0	0	0	0	0	0	0	0	0	0	0	F_500	0	0	0	0	PercentageFullBloom_3	0
712	01.04.2024	Kordia	44	F	500	84	35	35	39	0	0	0	0	0	0	0	0	0	0	0	0	F_500	0	0	0	0	PercentageFullBloom_4	0
713	01.04.2024	Kordia	45	F	750	74	53	28	74	0	0	0	0	0	0	0	0	0	0	0	0	F_750	0	0	0	0	PercentageFullBloom_1	0
714	01.04.2024	Kordia	45	F	750	74	53	28	74	0	0	0	0	0	0	0	0	0	0	0	0	F_750	0	0	0	0	PercentageFullBloom_2	0
715	01.04.2024	Kordia	45	F	750	74	53	28	74	0	0	0	0	0	0	0	0	0	0	0	0	F_750	0	0	0	0	PercentageFullBloom_3	0
716	01.04.2024	Kordia	45	F	750	74	53	28	74	0	0	0	0	0	0	0	0	0	0	0	0	F_750	0	0	0	0	PercentageFullBloom_4	0
717	01.04.2024	Kordia	47	S	500	49	42	53	46	0	0	0	0	0	0	0	0	0	0	0	0	S_500	0	0	0	0	PercentageFullBloom_1	0
718	01.04.2024	Kordia	47	S	500	49	42	53	46	0	0	0	0	0	0	0	0	0	0	0	0	S_500	0	0	0	0	PercentageFullBloom_2	0
719	01.04.2024	Kordia	47	S	500	49	42	53	46	0	0	0	0	0	0	0	0	0	0	0	0	S_500	0	0	0	0	PercentageFullBloom_3	0
720	01.04.2024	Kordia	47	S	500	49	42	53	46	0	0	0	0	0	0	0	0	0	0	0	0	S_500	0	0	0	0	PercentageFullBloom_4	0
721	01.04.2024	Kordia	48	S	750	49	60	49	14	0	0	0	0	0	0	0	0	0	0	0	0	S_750	0	0	0	0	PercentageFullBloom_1	0
722	01.04.2024	Kordia	48	S	750	49	60	49	14	0	0	0	0	0	0	0	0	0	0	0	0	S_750	0	0	0	0	PercentageFullBloom_2	0
723	01.04.2024	Kordia	48	S	750	49	60	49	14	0	0	0	0	0	0	0	0	0	0	0	0	S_750	0	0	0	0	PercentageFullBloom_3	0
724	01.04.2024	Kordia	48	S	750	49	60	49	14	0	0	0	0	0	0	0	0	0	0	0	0	S_750	0	0	0	0	PercentageFullBloom_4	0
725	09.04.2024	Kordia	7	Control	0	51	73	69	11	45	41	69	11	0	0	0	0	0	0	0	0	Control_0	0	0	0	0	PercentageFullBloom_1	0.882352941176471
726	09.04.2024	Kordia	7	Control	0	51	73	69	11	45	41	69	11	0	0	0	0	0	0	0	0	Control_0	0	0	0	0	PercentageFullBloom_2	0.561643835616438
727	09.04.2024	Kordia	7	Control	0	51	73	69	11	45	41	69	11	0	0	0	0	0	0	0	0	Control_0	0	0	0	0	PercentageFullBloom_3	1
728	09.04.2024	Kordia	7	Control	0	51	73	69	11	45	41	69	11	0	0	0	0	0	0	0	0	Control_0	0	0	0	0	PercentageFullBloom_4	1
729	09.04.2024	Kordia	11	F	500	26	45	32	33	26	45	24	33	0	0	0	0	0	0	0	0	F_500	0	0	0	0	PercentageFullBloom_1	1
730	09.04.2024	Kordia	11	F	500	26	45	32	33	26	45	24	33	0	0	0	0	0	0	0	0	F_500	0	0	0	0	PercentageFullBloom_2	1
731	09.04.2024	Kordia	11	F	500	26	45	32	33	26	45	24	33	0	0	0	0	0	0	0	0	F_500	0	0	0	0	PercentageFullBloom_3	0.75
732	09.04.2024	Kordia	11	F	500	26	45	32	33	26	45	24	33	0	0	0	0	0	0	0	0	F_500	0	0	0	0	PercentageFullBloom_4	1
733	09.04.2024	Kordia	12	F	750	15	27	22	54	14	26	22	33	0	0	0	0	0	0	0	0	F_750	0	0	0	0	PercentageFullBloom_1	0.933333333333333
734	09.04.2024	Kordia	12	F	750	15	27	22	54	14	26	22	33	0	0	0	0	0	0	0	0	F_750	0	0	0	0	PercentageFullBloom_2	0.962962962962963
735	09.04.2024	Kordia	12	F	750	15	27	22	54	14	26	22	33	0	0	0	0	0	0	0	0	F_750	0	0	0	0	PercentageFullBloom_3	1
736	09.04.2024	Kordia	12	F	750	15	27	22	54	14	26	22	33	0	0	0	0	0	0	0	0	F_750	0	0	0	0	PercentageFullBloom_4	0.611111111111111
737	09.04.2024	Kordia	15	S	750	48	66	41	35	34	49	21	19	0	0	0	0	0	0	0	0	S_750	0	0	0	0	PercentageFullBloom_1	0.708333333333333
738	09.04.2024	Kordia	15	S	750	48	66	41	35	34	49	21	19	0	0	0	0	0	0	0	0	S_750	0	0	0	0	PercentageFullBloom_2	0.742424242424242
739	09.04.2024	Kordia	15	S	750	48	66	41	35	34	49	21	19	0	0	0	0	0	0	0	0	S_750	0	0	0	0	PercentageFullBloom_3	0.51219512195122
740	09.04.2024	Kordia	15	S	750	48	66	41	35	34	49	21	19	0	0	0	0	0	0	0	0	S_750	0	0	0	0	PercentageFullBloom_4	0.542857142857143
741	09.04.2024	Kordia	18	Control	0	33	9	38	41	33	9	38	41	0	0	0	0	0	0	0	0	Control_0	0	0	0	0	PercentageFullBloom_1	1
742	09.04.2024	Kordia	18	Control	0	33	9	38	41	33	9	38	41	0	0	0	0	0	0	0	0	Control_0	0	0	0	0	PercentageFullBloom_2	1
743	09.04.2024	Kordia	18	Control	0	33	9	38	41	33	9	38	41	0	0	0	0	0	0	0	0	Control_0	0	0	0	0	PercentageFullBloom_3	1
744	09.04.2024	Kordia	18	Control	0	33	9	38	41	33	9	38	41	0	0	0	0	0	0	0	0	Control_0	0	0	0	0	PercentageFullBloom_4	1
745	09.04.2024	Kordia	22	F	500	19	50	24	34	13	15	22	34	0	0	0	0	0	0	0	0	F_500	0	0	0	0	PercentageFullBloom_1	0.684210526315789
746	09.04.2024	Kordia	22	F	500	19	50	24	34	13	15	22	34	0	0	0	0	0	0	0	0	F_500	0	0	0	0	PercentageFullBloom_2	0.3
747	09.04.2024	Kordia	22	F	500	19	50	24	34	13	15	22	34	0	0	0	0	0	0	0	0	F_500	0	0	0	0	PercentageFullBloom_3	0.916666666666667
748	09.04.2024	Kordia	22	F	500	19	50	24	34	13	15	22	34	0	0	0	0	0	0	0	0	F_500	0	0	0	0	PercentageFullBloom_4	1
749	09.04.2024	Kordia	23	F	750	50	53	13	30	24	37	3	17	0	0	0	0	0	0	0	0	F_750	0	0	0	0	PercentageFullBloom_1	0.48
750	09.04.2024	Kordia	23	F	750	50	53	13	30	24	37	3	17	0	0	0	0	0	0	0	0	F_750	0	0	0	0	PercentageFullBloom_2	0.69811320754717
751	09.04.2024	Kordia	23	F	750	50	53	13	30	24	37	3	17	0	0	0	0	0	0	0	0	F_750	0	0	0	0	PercentageFullBloom_3	0.230769230769231
752	09.04.2024	Kordia	23	F	750	50	53	13	30	24	37	3	17	0	0	0	0	0	0	0	0	F_750	0	0	0	0	PercentageFullBloom_4	0.566666666666667
753	09.04.2024	Kordia	25	S	500	8	61	66	17	0	46	27	13	0	0	0	0	0	0	0	0	S_500	0	0	0	0	PercentageFullBloom_1	0
754	09.04.2024	Kordia	25	S	500	8	61	66	17	0	46	27	13	0	0	0	0	0	0	0	0	S_500	0	0	0	0	PercentageFullBloom_2	0.754098360655738
755	09.04.2024	Kordia	25	S	500	8	61	66	17	0	46	27	13	0	0	0	0	0	0	0	0	S_500	0	0	0	0	PercentageFullBloom_3	0.409090909090909
756	09.04.2024	Kordia	25	S	500	8	61	66	17	0	46	27	13	0	0	0	0	0	0	0	0	S_500	0	0	0	0	PercentageFullBloom_4	0.764705882352941
757	09.04.2024	Kordia	26	S	750	33	58	17	56	16	33	17	39	0	0	0	0	0	0	0	0	S_750	0	0	0	0	PercentageFullBloom_1	0.484848484848485
758	09.04.2024	Kordia	26	S	750	33	58	17	56	16	33	17	39	0	0	0	0	0	0	0	0	S_750	0	0	0	0	PercentageFullBloom_2	0.568965517241379
759	09.04.2024	Kordia	26	S	750	33	58	17	56	16	33	17	39	0	0	0	0	0	0	0	0	S_750	0	0	0	0	PercentageFullBloom_3	1
760	09.04.2024	Kordia	26	S	750	33	58	17	56	16	33	17	39	0	0	0	0	0	0	0	0	S_750	0	0	0	0	PercentageFullBloom_4	0.696428571428571
761	09.04.2024	Kordia	29	Control	0	40	36	14	45	28	34	14	38	0	0	0	0	0	0	0	0	Control_0	0	0	0	0	PercentageFullBloom_1	0.7
762	09.04.2024	Kordia	29	Control	0	40	36	14	45	28	34	14	38	0	0	0	0	0	0	0	0	Control_0	0	0	0	0	PercentageFullBloom_2	0.944444444444444
763	09.04.2024	Kordia	29	Control	0	40	36	14	45	28	34	14	38	0	0	0	0	0	0	0	0	Control_0	0	0	0	0	PercentageFullBloom_3	1
764	09.04.2024	Kordia	29	Control	0	40	36	14	45	28	34	14	38	0	0	0	0	0	0	0	0	Control_0	0	0	0	0	PercentageFullBloom_4	0.844444444444444
765	09.04.2024	Kordia	33	F	500	44	39	18	23	34	33	15	13	0	0	0	0	0	0	0	0	F_500	0	0	0	0	PercentageFullBloom_1	0.772727272727273
766	09.04.2024	Kordia	33	F	500	44	39	18	23	34	33	15	13	0	0	0	0	0	0	0	0	F_500	0	0	0	0	PercentageFullBloom_2	0.846153846153846
767	09.04.2024	Kordia	33	F	500	44	39	18	23	34	33	15	13	0	0	0	0	0	0	0	0	F_500	0	0	0	0	PercentageFullBloom_3	0.833333333333333
768	09.04.2024	Kordia	33	F	500	44	39	18	23	34	33	15	13	0	0	0	0	0	0	0	0	F_500	0	0	0	0	PercentageFullBloom_4	0.565217391304348
769	09.04.2024	Kordia	34	F	750	29	49	63	40	19	20	0	13	0	0	0	0	0	0	0	0	F_750	0	0	0	0	PercentageFullBloom_1	0.655172413793103
770	09.04.2024	Kordia	34	F	750	29	49	63	40	19	20	0	13	0	0	0	0	0	0	0	0	F_750	0	0	0	0	PercentageFullBloom_2	0.408163265306122
771	09.04.2024	Kordia	34	F	750	29	49	63	40	19	20	0	13	0	0	0	0	0	0	0	0	F_750	0	0	0	0	PercentageFullBloom_3	0
772	09.04.2024	Kordia	34	F	750	29	49	63	40	19	20	0	13	0	0	0	0	0	0	0	0	F_750	0	0	0	0	PercentageFullBloom_4	0.325
773	09.04.2024	Kordia	36	S	500	16	26	65	51	16	26	38	37	0	0	0	0	0	0	0	0	S_500	0	0	0	0	PercentageFullBloom_1	1
774	09.04.2024	Kordia	36	S	500	16	26	65	51	16	26	38	37	0	0	0	0	0	0	0	0	S_500	0	0	0	0	PercentageFullBloom_2	1
775	09.04.2024	Kordia	36	S	500	16	26	65	51	16	26	38	37	0	0	0	0	0	0	0	0	S_500	0	0	0	0	PercentageFullBloom_3	0.584615384615385
776	09.04.2024	Kordia	36	S	500	16	26	65	51	16	26	38	37	0	0	0	0	0	0	0	0	S_500	0	0	0	0	PercentageFullBloom_4	0.725490196078431
777	09.04.2024	Kordia	37	S	750	41	21	45	44	41	21	27	39	0	0	0	0	0	0	0	0	S_750	0	0	0	0	PercentageFullBloom_1	1
778	09.04.2024	Kordia	37	S	750	41	21	45	44	41	21	27	39	0	0	0	0	0	0	0	0	S_750	0	0	0	0	PercentageFullBloom_2	1
779	09.04.2024	Kordia	37	S	750	41	21	45	44	41	21	27	39	0	0	0	0	0	0	0	0	S_750	0	0	0	0	PercentageFullBloom_3	0.6
780	09.04.2024	Kordia	37	S	750	41	21	45	44	41	21	27	39	0	0	0	0	0	0	0	0	S_750	0	0	0	0	PercentageFullBloom_4	0.886363636363636
781	09.04.2024	Kordia	40	Control	0	41	22	40	16	31	22	38	6	0	0	0	0	0	0	0	0	Control_0	0	0	0	0	PercentageFullBloom_1	0.75609756097561
782	09.04.2024	Kordia	40	Control	0	41	22	40	16	31	22	38	6	0	0	0	0	0	0	0	0	Control_0	0	0	0	0	PercentageFullBloom_2	1
783	09.04.2024	Kordia	40	Control	0	41	22	40	16	31	22	38	6	0	0	0	0	0	0	0	0	Control_0	0	0	0	0	PercentageFullBloom_3	0.95
784	09.04.2024	Kordia	40	Control	0	41	22	40	16	31	22	38	6	0	0	0	0	0	0	0	0	Control_0	0	0	0	0	PercentageFullBloom_4	0.375
785	09.04.2024	Kordia	44	F	500	68	21	21	39	19	21	21	26	0	0	0	0	0	0	0	0	F_500	0	0	0	0	PercentageFullBloom_1	0.279411764705882
786	09.04.2024	Kordia	44	F	500	68	21	21	39	19	21	21	26	0	0	0	0	0	0	0	0	F_500	0	0	0	0	PercentageFullBloom_2	1
787	09.04.2024	Kordia	44	F	500	68	21	21	39	19	21	21	26	0	0	0	0	0	0	0	0	F_500	0	0	0	0	PercentageFullBloom_3	1
788	09.04.2024	Kordia	44	F	500	68	21	21	39	19	21	21	26	0	0	0	0	0	0	0	0	F_500	0	0	0	0	PercentageFullBloom_4	0.666666666666667
789	09.04.2024	Kordia	45	F	750	37	25	20	32	15	8	10	30	0	0	0	0	0	0	0	0	F_750	0	0	0	0	PercentageFullBloom_1	0.405405405405405
790	09.04.2024	Kordia	45	F	750	37	25	20	32	15	8	10	30	0	0	0	0	0	0	0	0	F_750	0	0	0	0	PercentageFullBloom_2	0.32
791	09.04.2024	Kordia	45	F	750	37	25	20	32	15	8	10	30	0	0	0	0	0	0	0	0	F_750	0	0	0	0	PercentageFullBloom_3	0.5
792	09.04.2024	Kordia	45	F	750	37	25	20	32	15	8	10	30	0	0	0	0	0	0	0	0	F_750	0	0	0	0	PercentageFullBloom_4	0.9375
793	09.04.2024	Kordia	47	S	500	24	23	9	26	14	12	7	10	0	0	0	0	0	0	0	0	S_500	0	0	0	0	PercentageFullBloom_1	0.583333333333333
794	09.04.2024	Kordia	47	S	500	24	23	9	26	14	12	7	10	0	0	0	0	0	0	0	0	S_500	0	0	0	0	PercentageFullBloom_2	0.521739130434783
795	09.04.2024	Kordia	47	S	500	24	23	9	26	14	12	7	10	0	0	0	0	0	0	0	0	S_500	0	0	0	0	PercentageFullBloom_3	0.777777777777778
796	09.04.2024	Kordia	47	S	500	24	23	9	26	14	12	7	10	0	0	0	0	0	0	0	0	S_500	0	0	0	0	PercentageFullBloom_4	0.384615384615385
797	09.04.2024	Kordia	48	S	750	28	17	6	32	3	17	6	27	0	0	0	0	0	0	0	0	S_750	0	0	0	0	PercentageFullBloom_1	0.107142857142857
798	09.04.2024	Kordia	48	S	750	28	17	6	32	3	17	6	27	0	0	0	0	0	0	0	0	S_750	0	0	0	0	PercentageFullBloom_2	1
799	09.04.2024	Kordia	48	S	750	28	17	6	32	3	17	6	27	0	0	0	0	0	0	0	0	S_750	0	0	0	0	PercentageFullBloom_3	1
800	09.04.2024	Kordia	48	S	750	28	17	6	32	3	17	6	27	0	0	0	0	0	0	0	0	S_750	0	0	0	0	PercentageFullBloom_4	0.84375
801	15.04.2024	Kordia	7	Control	0	65	75	72	10	51	60	5	0	14	15	67	10	0	0	0	0	Control_0	0.215384615384615	0.2	0.930555555555556	1	PercentageFullBloom_1	0.784615384615385
802	15.04.2024	Kordia	7	Control	0	65	75	72	10	51	60	5	0	14	15	67	10	0	0	0	0	Control_0	0.215384615384615	0.2	0.930555555555556	1	PercentageFullBloom_2	0.8
803	15.04.2024	Kordia	7	Control	0	65	75	72	10	51	60	5	0	14	15	67	10	0	0	0	0	Control_0	0.215384615384615	0.2	0.930555555555556	1	PercentageFullBloom_3	0.0694444444444444
804	15.04.2024	Kordia	7	Control	0	65	75	72	10	51	60	5	0	14	15	67	10	0	0	0	0	Control_0	0.215384615384615	0.2	0.930555555555556	1	PercentageFullBloom_4	0
805	15.04.2024	Kordia	11	F	500	28	48	29	30	7	20	13	5	20	28	16	25	0	0	0	0	F_500	0.714285714285714	0.583333333333333	0.551724137931034	0.833333333333333	PercentageFullBloom_1	0.25
806	15.04.2024	Kordia	11	F	500	28	48	29	30	7	20	13	5	20	28	16	25	0	0	0	0	F_500	0.714285714285714	0.583333333333333	0.551724137931034	0.833333333333333	PercentageFullBloom_2	0.416666666666667
807	15.04.2024	Kordia	11	F	500	28	48	29	30	7	20	13	5	20	28	16	25	0	0	0	0	F_500	0.714285714285714	0.583333333333333	0.551724137931034	0.833333333333333	PercentageFullBloom_3	0.448275862068966
808	15.04.2024	Kordia	11	F	500	28	48	29	30	7	20	13	5	20	28	16	25	0	0	0	0	F_500	0.714285714285714	0.583333333333333	0.551724137931034	0.833333333333333	PercentageFullBloom_4	0.166666666666667
809	15.04.2024	Kordia	12	F	750	15	24	18	45	4	3	2	25	11	21	16	20	0	0	0	0	F_750	0.733333333333333	0.875	0.888888888888889	0.444444444444444	PercentageFullBloom_1	0.266666666666667
810	15.04.2024	Kordia	12	F	750	15	24	18	45	4	3	2	25	11	21	16	20	0	0	0	0	F_750	0.733333333333333	0.875	0.888888888888889	0.444444444444444	PercentageFullBloom_2	0.125
811	15.04.2024	Kordia	12	F	750	15	24	18	45	4	3	2	25	11	21	16	20	0	0	0	0	F_750	0.733333333333333	0.875	0.888888888888889	0.444444444444444	PercentageFullBloom_3	0.111111111111111
812	15.04.2024	Kordia	12	F	750	15	24	18	45	4	3	2	25	11	21	16	20	0	0	0	0	F_750	0.733333333333333	0.875	0.888888888888889	0.444444444444444	PercentageFullBloom_4	0.555555555555556
813	15.04.2024	Kordia	15	S	750	26	33	60	14	9	23	20	4	17	10	40	8	0	0	0	0	S_750	0.653846153846154	0.303030303030303	0.666666666666667	0.571428571428571	PercentageFullBloom_1	0.346153846153846
814	15.04.2024	Kordia	15	S	750	26	33	60	14	9	23	20	4	17	10	40	8	0	0	0	0	S_750	0.653846153846154	0.303030303030303	0.666666666666667	0.571428571428571	PercentageFullBloom_2	0.696969696969697
815	15.04.2024	Kordia	15	S	750	26	33	60	14	9	23	20	4	17	10	40	8	0	0	0	0	S_750	0.653846153846154	0.303030303030303	0.666666666666667	0.571428571428571	PercentageFullBloom_3	0.333333333333333
816	15.04.2024	Kordia	15	S	750	26	33	60	14	9	23	20	4	17	10	40	8	0	0	0	0	S_750	0.653846153846154	0.303030303030303	0.666666666666667	0.571428571428571	PercentageFullBloom_4	0.285714285714286
817	15.04.2024	Kordia	18	Control	0	39	10	54	17	6	0	3	0	33	10	51	17	0	0	0	0	Control_0	0.846153846153846	1	0.944444444444444	1	PercentageFullBloom_1	0.153846153846154
818	15.04.2024	Kordia	18	Control	0	39	10	54	17	6	0	3	0	33	10	51	17	0	0	0	0	Control_0	0.846153846153846	1	0.944444444444444	1	PercentageFullBloom_2	0
819	15.04.2024	Kordia	18	Control	0	39	10	54	17	6	0	3	0	33	10	51	17	0	0	0	0	Control_0	0.846153846153846	1	0.944444444444444	1	PercentageFullBloom_3	0.0555555555555556
820	15.04.2024	Kordia	18	Control	0	39	10	54	17	6	0	3	0	33	10	51	17	0	0	0	0	Control_0	0.846153846153846	1	0.944444444444444	1	PercentageFullBloom_4	0
821	15.04.2024	Kordia	22	F	500	42	45	56	58	20	10	39	5	22	35	17	53	0	0	0	0	F_500	0.523809523809524	0.777777777777778	0.303571428571429	0.913793103448276	PercentageFullBloom_1	0.476190476190476
822	15.04.2024	Kordia	22	F	500	42	45	56	58	20	10	39	5	22	35	17	53	0	0	0	0	F_500	0.523809523809524	0.777777777777778	0.303571428571429	0.913793103448276	PercentageFullBloom_2	0.222222222222222
823	15.04.2024	Kordia	22	F	500	42	45	56	58	20	10	39	5	22	35	17	53	0	0	0	0	F_500	0.523809523809524	0.777777777777778	0.303571428571429	0.913793103448276	PercentageFullBloom_3	0.696428571428571
824	15.04.2024	Kordia	22	F	500	42	45	56	58	20	10	39	5	22	35	17	53	0	0	0	0	F_500	0.523809523809524	0.777777777777778	0.303571428571429	0.913793103448276	PercentageFullBloom_4	0.0862068965517241
825	15.04.2024	Kordia	25	S	500	21	45	36	18	0	30	16	0	21	15	20	18	0	0	0	0	S_500	1	0.333333333333333	0.555555555555556	1	PercentageFullBloom_1	0
826	15.04.2024	Kordia	25	S	500	21	45	36	18	0	30	16	0	21	15	20	18	0	0	0	0	S_500	1	0.333333333333333	0.555555555555556	1	PercentageFullBloom_2	0.666666666666667
827	15.04.2024	Kordia	25	S	500	21	45	36	18	0	30	16	0	21	15	20	18	0	0	0	0	S_500	1	0.333333333333333	0.555555555555556	1	PercentageFullBloom_3	0.444444444444444
828	15.04.2024	Kordia	25	S	500	21	45	36	18	0	30	16	0	21	15	20	18	0	0	0	0	S_500	1	0.333333333333333	0.555555555555556	1	PercentageFullBloom_4	0
829	15.04.2024	Kordia	26	S	750	20	53	31	42	15	23	4	20	0	30	27	21	0	0	0	0	S_750	0	0.566037735849057	0.870967741935484	0.5	PercentageFullBloom_1	0.75
830	15.04.2024	Kordia	26	S	750	20	53	31	42	15	23	4	20	0	30	27	21	0	0	0	0	S_750	0	0.566037735849057	0.870967741935484	0.5	PercentageFullBloom_2	0.433962264150943
831	15.04.2024	Kordia	26	S	750	20	53	31	42	15	23	4	20	0	30	27	21	0	0	0	0	S_750	0	0.566037735849057	0.870967741935484	0.5	PercentageFullBloom_3	0.129032258064516
832	15.04.2024	Kordia	26	S	750	20	53	31	42	15	23	4	20	0	30	27	21	0	0	0	0	S_750	0	0.566037735849057	0.870967741935484	0.5	PercentageFullBloom_4	0.476190476190476
833	15.04.2024	Kordia	29	Control	0	15	30	12	33	2	6	0	6	13	24	12	27	0	0	0	0	Control_0	0.866666666666667	0.8	1	0.818181818181818	PercentageFullBloom_1	0.133333333333333
834	15.04.2024	Kordia	29	Control	0	15	30	12	33	2	6	0	6	13	24	12	27	0	0	0	0	Control_0	0.866666666666667	0.8	1	0.818181818181818	PercentageFullBloom_2	0.2
835	15.04.2024	Kordia	29	Control	0	15	30	12	33	2	6	0	6	13	24	12	27	0	0	0	0	Control_0	0.866666666666667	0.8	1	0.818181818181818	PercentageFullBloom_3	0
836	15.04.2024	Kordia	29	Control	0	15	30	12	33	2	6	0	6	13	24	12	27	0	0	0	0	Control_0	0.866666666666667	0.8	1	0.818181818181818	PercentageFullBloom_4	0.181818181818182
837	15.04.2024	Kordia	33	F	500	61	39	17	23	12	13	2	14	40	26	15	9	0	0	0	0	F_500	0.655737704918033	0.666666666666667	0.882352941176471	0.391304347826087	PercentageFullBloom_1	0.19672131147541
838	15.04.2024	Kordia	33	F	500	61	39	17	23	12	13	2	14	40	26	15	9	0	0	0	0	F_500	0.655737704918033	0.666666666666667	0.882352941176471	0.391304347826087	PercentageFullBloom_2	0.333333333333333
839	15.04.2024	Kordia	33	F	500	61	39	17	23	12	13	2	14	40	26	15	9	0	0	0	0	F_500	0.655737704918033	0.666666666666667	0.882352941176471	0.391304347826087	PercentageFullBloom_3	0.117647058823529
840	15.04.2024	Kordia	33	F	500	61	39	17	23	12	13	2	14	40	26	15	9	0	0	0	0	F_500	0.655737704918033	0.666666666666667	0.882352941176471	0.391304347826087	PercentageFullBloom_4	0.608695652173913
841	15.04.2024	Kordia	34	F	750	20	54	86	42	1	24	27	26	19	30	0	10	0	0	0	0	F_750	0.95	0.555555555555556	0	0.238095238095238	PercentageFullBloom_1	0.05
842	15.04.2024	Kordia	34	F	750	20	54	86	42	1	24	27	26	19	30	0	10	0	0	0	0	F_750	0.95	0.555555555555556	0	0.238095238095238	PercentageFullBloom_2	0.444444444444444
843	15.04.2024	Kordia	34	F	750	20	54	86	42	1	24	27	26	19	30	0	10	0	0	0	0	F_750	0.95	0.555555555555556	0	0.238095238095238	PercentageFullBloom_3	0.313953488372093
844	15.04.2024	Kordia	34	F	750	20	54	86	42	1	24	27	26	19	30	0	10	0	0	0	0	F_750	0.95	0.555555555555556	0	0.238095238095238	PercentageFullBloom_4	0.619047619047619
845	15.04.2024	Kordia	36	S	500	14	24	42	42	0	0	12	3	14	24	30	39	0	0	0	0	S_500	1	1	0.714285714285714	0.928571428571429	PercentageFullBloom_1	0
846	15.04.2024	Kordia	36	S	500	14	24	42	42	0	0	12	3	14	24	30	39	0	0	0	0	S_500	1	1	0.714285714285714	0.928571428571429	PercentageFullBloom_2	0
847	15.04.2024	Kordia	36	S	500	14	24	42	42	0	0	12	3	14	24	30	39	0	0	0	0	S_500	1	1	0.714285714285714	0.928571428571429	PercentageFullBloom_3	0.285714285714286
848	15.04.2024	Kordia	36	S	500	14	24	42	42	0	0	12	3	14	24	30	39	0	0	0	0	S_500	1	1	0.714285714285714	0.928571428571429	PercentageFullBloom_4	0.0714285714285714
849	15.04.2024	Kordia	37	S	750	42	45	27	22	16	15	0	9	26	27	27	6	0	0	0	0	S_750	0.619047619047619	0.6	1	0.272727272727273	PercentageFullBloom_1	0.380952380952381
850	15.04.2024	Kordia	37	S	750	42	45	27	22	16	15	0	9	26	27	27	6	0	0	0	0	S_750	0.619047619047619	0.6	1	0.272727272727273	PercentageFullBloom_2	0.333333333333333
851	15.04.2024	Kordia	37	S	750	42	45	27	22	16	15	0	9	26	27	27	6	0	0	0	0	S_750	0.619047619047619	0.6	1	0.272727272727273	PercentageFullBloom_3	0
852	15.04.2024	Kordia	37	S	750	42	45	27	22	16	15	0	9	26	27	27	6	0	0	0	0	S_750	0.619047619047619	0.6	1	0.272727272727273	PercentageFullBloom_4	0.409090909090909
853	15.04.2024	Kordia	40	Control	0	67	39	21	18	31	10	2	8	30	29	19	10	0	0	0	0	Control_0	0.447761194029851	0.743589743589744	0.904761904761905	0.555555555555556	PercentageFullBloom_1	0.462686567164179
854	15.04.2024	Kordia	40	Control	0	67	39	21	18	31	10	2	8	30	29	19	10	0	0	0	0	Control_0	0.447761194029851	0.743589743589744	0.904761904761905	0.555555555555556	PercentageFullBloom_2	0.256410256410256
855	15.04.2024	Kordia	40	Control	0	67	39	21	18	31	10	2	8	30	29	19	10	0	0	0	0	Control_0	0.447761194029851	0.743589743589744	0.904761904761905	0.555555555555556	PercentageFullBloom_3	0.0952380952380952
856	15.04.2024	Kordia	40	Control	0	67	39	21	18	31	10	2	8	30	29	19	10	0	0	0	0	Control_0	0.447761194029851	0.743589743589744	0.904761904761905	0.555555555555556	PercentageFullBloom_4	0.444444444444444
857	15.04.2024	Kordia	44	F	500	40	18	21	36	32	4	3	20	8	14	18	16	0	0	0	0	F_500	0.2	0.777777777777778	0.857142857142857	0.444444444444444	PercentageFullBloom_1	0.8
858	15.04.2024	Kordia	44	F	500	40	18	21	36	32	4	3	20	8	14	18	16	0	0	0	0	F_500	0.2	0.777777777777778	0.857142857142857	0.444444444444444	PercentageFullBloom_2	0.222222222222222
859	15.04.2024	Kordia	44	F	500	40	18	21	36	32	4	3	20	8	14	18	16	0	0	0	0	F_500	0.2	0.777777777777778	0.857142857142857	0.444444444444444	PercentageFullBloom_3	0.142857142857143
860	15.04.2024	Kordia	44	F	500	40	18	21	36	32	4	3	20	8	14	18	16	0	0	0	0	F_500	0.2	0.777777777777778	0.857142857142857	0.444444444444444	PercentageFullBloom_4	0.555555555555556
861	15.04.2024	Kordia	45	F	750	42	39	16	42	15	26	6	18	27	13	10	24	0	0	0	0	F_750	0.642857142857143	0.333333333333333	0.625	0.571428571428571	PercentageFullBloom_1	0.357142857142857
862	15.04.2024	Kordia	45	F	750	42	39	16	42	15	26	6	18	27	13	10	24	0	0	0	0	F_750	0.642857142857143	0.333333333333333	0.625	0.571428571428571	PercentageFullBloom_2	0.666666666666667
863	15.04.2024	Kordia	45	F	750	42	39	16	42	15	26	6	18	27	13	10	24	0	0	0	0	F_750	0.642857142857143	0.333333333333333	0.625	0.571428571428571	PercentageFullBloom_3	0.375
864	15.04.2024	Kordia	45	F	750	42	39	16	42	15	26	6	18	27	13	10	24	0	0	0	0	F_750	0.642857142857143	0.333333333333333	0.625	0.571428571428571	PercentageFullBloom_4	0.428571428571429
865	15.04.2024	Kordia	47	S	500	33	9	39	30	10	4	12	17	23	5	18	13	0	0	0	0	S_500	0.696969696969697	0.555555555555556	0.461538461538462	0.433333333333333	PercentageFullBloom_1	0.303030303030303
866	15.04.2024	Kordia	47	S	500	33	9	39	30	10	4	12	17	23	5	18	13	0	0	0	0	S_500	0.696969696969697	0.555555555555556	0.461538461538462	0.433333333333333	PercentageFullBloom_2	0.444444444444444
867	15.04.2024	Kordia	47	S	500	33	9	39	30	10	4	12	17	23	5	18	13	0	0	0	0	S_500	0.696969696969697	0.555555555555556	0.461538461538462	0.433333333333333	PercentageFullBloom_3	0.307692307692308
868	15.04.2024	Kordia	47	S	500	33	9	39	30	10	4	12	17	23	5	18	13	0	0	0	0	S_500	0.696969696969697	0.555555555555556	0.461538461538462	0.433333333333333	PercentageFullBloom_4	0.566666666666667
869	15.04.2024	Kordia	48	S	750	33	54	48	2	18	13	8	0	15	41	40	2	0	0	0	0	S_750	0.454545454545455	0.759259259259259	0.833333333333333	1	PercentageFullBloom_1	0.545454545454545
870	15.04.2024	Kordia	48	S	750	33	54	48	2	18	13	8	0	15	41	40	2	0	0	0	0	S_750	0.454545454545455	0.759259259259259	0.833333333333333	1	PercentageFullBloom_2	0.240740740740741
871	15.04.2024	Kordia	48	S	750	33	54	48	2	18	13	8	0	15	41	40	2	0	0	0	0	S_750	0.454545454545455	0.759259259259259	0.833333333333333	1	PercentageFullBloom_3	0.166666666666667
872	15.04.2024	Kordia	48	S	750	33	54	48	2	18	13	8	0	15	41	40	2	0	0	0	0	S_750	0.454545454545455	0.759259259259259	0.833333333333333	1	PercentageFullBloom_4	0
873	18.04.2024	Kordia	7	Control	0	51	70	66	10	17	59	8	0	34	8	58	10	0	0	0	0	Control_0	0.666666666666667	0.114285714285714	0.878787878787879	1	PercentageFullBloom_1	0.333333333333333
874	18.04.2024	Kordia	7	Control	0	51	70	66	10	17	59	8	0	34	8	58	10	0	0	0	0	Control_0	0.666666666666667	0.114285714285714	0.878787878787879	1	PercentageFullBloom_2	0.842857142857143
875	18.04.2024	Kordia	7	Control	0	51	70	66	10	17	59	8	0	34	8	58	10	0	0	0	0	Control_0	0.666666666666667	0.114285714285714	0.878787878787879	1	PercentageFullBloom_3	0.121212121212121
876	18.04.2024	Kordia	7	Control	0	51	70	66	10	17	59	8	0	34	8	58	10	0	0	0	0	Control_0	0.666666666666667	0.114285714285714	0.878787878787879	1	PercentageFullBloom_4	0
877	18.04.2024	Kordia	11	F	500	52	27	28	30	3	0	8	8	49	27	20	22	0	0	0	0	F_500	0.942307692307692	1	0.714285714285714	0.733333333333333	PercentageFullBloom_1	0.0576923076923077
878	18.04.2024	Kordia	11	F	500	52	27	28	30	3	0	8	8	49	27	20	22	0	0	0	0	F_500	0.942307692307692	1	0.714285714285714	0.733333333333333	PercentageFullBloom_2	0
879	18.04.2024	Kordia	11	F	500	52	27	28	30	3	0	8	8	49	27	20	22	0	0	0	0	F_500	0.942307692307692	1	0.714285714285714	0.733333333333333	PercentageFullBloom_3	0.285714285714286
880	18.04.2024	Kordia	11	F	500	52	27	28	30	3	0	8	8	49	27	20	22	0	0	0	0	F_500	0.942307692307692	1	0.714285714285714	0.733333333333333	PercentageFullBloom_4	0.266666666666667
881	18.04.2024	Kordia	12	F	750	15	22	19	47	0	0	0	18	15	22	18	29	0	0	0	0	F_750	1	1	0.947368421052632	0.617021276595745	PercentageFullBloom_1	0
882	18.04.2024	Kordia	12	F	750	15	22	19	47	0	0	0	18	15	22	18	29	0	0	0	0	F_750	1	1	0.947368421052632	0.617021276595745	PercentageFullBloom_2	0
883	18.04.2024	Kordia	12	F	750	15	22	19	47	0	0	0	18	15	22	18	29	0	0	0	0	F_750	1	1	0.947368421052632	0.617021276595745	PercentageFullBloom_3	0
884	18.04.2024	Kordia	12	F	750	15	22	19	47	0	0	0	18	15	22	18	29	0	0	0	0	F_750	1	1	0.947368421052632	0.617021276595745	PercentageFullBloom_4	0.382978723404255
885	18.04.2024	Kordia	15	S	750	22	30	54	20	4	16	26	2	18	14	28	15	0	0	0	0	S_750	0.818181818181818	0.466666666666667	0.518518518518518	0.75	PercentageFullBloom_1	0.181818181818182
886	18.04.2024	Kordia	15	S	750	22	30	54	20	4	16	26	2	18	14	28	15	0	0	0	0	S_750	0.818181818181818	0.466666666666667	0.518518518518518	0.75	PercentageFullBloom_2	0.533333333333333
887	18.04.2024	Kordia	15	S	750	22	30	54	20	4	16	26	2	18	14	28	15	0	0	0	0	S_750	0.818181818181818	0.466666666666667	0.518518518518518	0.75	PercentageFullBloom_3	0.481481481481481
888	18.04.2024	Kordia	15	S	750	22	30	54	20	4	16	26	2	18	14	28	15	0	0	0	0	S_750	0.818181818181818	0.466666666666667	0.518518518518518	0.75	PercentageFullBloom_4	0.1
889	18.04.2024	Kordia	18	Control	0	32	12	18	37	4	0	0	1	28	12	18	36	0	0	0	0	Control_0	0.875	1	1	0.972972972972973	PercentageFullBloom_1	0.125
890	18.04.2024	Kordia	18	Control	0	32	12	18	37	4	0	0	1	28	12	18	36	0	0	0	0	Control_0	0.875	1	1	0.972972972972973	PercentageFullBloom_2	0
891	18.04.2024	Kordia	18	Control	0	32	12	18	37	4	0	0	1	28	12	18	36	0	0	0	0	Control_0	0.875	1	1	0.972972972972973	PercentageFullBloom_3	0
892	18.04.2024	Kordia	18	Control	0	32	12	18	37	4	0	0	1	28	12	18	36	0	0	0	0	Control_0	0.875	1	1	0.972972972972973	PercentageFullBloom_4	0.027027027027027
893	18.04.2024	Kordia	22	F	500	40	48	36	38	6	48	0	10	34	0	36	28	0	0	0	0	F_500	0.85	0	1	0.736842105263158	PercentageFullBloom_1	0.15
894	18.04.2024	Kordia	22	F	500	40	48	36	38	6	48	0	10	34	0	36	28	0	0	0	0	F_500	0.85	0	1	0.736842105263158	PercentageFullBloom_2	1
895	18.04.2024	Kordia	22	F	500	40	48	36	38	6	48	0	10	34	0	36	28	0	0	0	0	F_500	0.85	0	1	0.736842105263158	PercentageFullBloom_3	0
896	18.04.2024	Kordia	22	F	500	40	48	36	38	6	48	0	10	34	0	36	28	0	0	0	0	F_500	0.85	0	1	0.736842105263158	PercentageFullBloom_4	0.263157894736842
897	18.04.2024	Kordia	25	S	500	19	44	27	21	0	6	9	1	19	38	18	20	0	0	0	0	S_500	1	0.863636363636364	0.666666666666667	0.952380952380952	PercentageFullBloom_1	0
898	18.04.2024	Kordia	25	S	500	19	44	27	21	0	6	9	1	19	38	18	20	0	0	0	0	S_500	1	0.863636363636364	0.666666666666667	0.952380952380952	PercentageFullBloom_2	0.136363636363636
899	18.04.2024	Kordia	25	S	500	19	44	27	21	0	6	9	1	19	38	18	20	0	0	0	0	S_500	1	0.863636363636364	0.666666666666667	0.952380952380952	PercentageFullBloom_3	0.333333333333333
900	18.04.2024	Kordia	25	S	500	19	44	27	21	0	6	9	1	19	38	18	20	0	0	0	0	S_500	1	0.863636363636364	0.666666666666667	0.952380952380952	PercentageFullBloom_4	0.0476190476190476
901	18.04.2024	Kordia	26	S	750	27	61	27	47	14	30	3	24	10	31	24	23	0	0	0	0	S_750	0.37037037037037	0.508196721311475	0.888888888888889	0.48936170212766	PercentageFullBloom_1	0.518518518518518
902	18.04.2024	Kordia	26	S	750	27	61	27	47	14	30	3	24	10	31	24	23	0	0	0	0	S_750	0.37037037037037	0.508196721311475	0.888888888888889	0.48936170212766	PercentageFullBloom_2	0.491803278688525
903	18.04.2024	Kordia	26	S	750	27	61	27	47	14	30	3	24	10	31	24	23	0	0	0	0	S_750	0.37037037037037	0.508196721311475	0.888888888888889	0.48936170212766	PercentageFullBloom_3	0.111111111111111
904	18.04.2024	Kordia	26	S	750	27	61	27	47	14	30	3	24	10	31	24	23	0	0	0	0	S_750	0.37037037037037	0.508196721311475	0.888888888888889	0.48936170212766	PercentageFullBloom_4	0.51063829787234
905	18.04.2024	Kordia	29	Control	0	11	29	13	29	0	2	0	4	11	27	13	25	0	0	0	0	Control_0	1	0.931034482758621	1	0.862068965517241	PercentageFullBloom_1	0
906	18.04.2024	Kordia	29	Control	0	11	29	13	29	0	2	0	4	11	27	13	25	0	0	0	0	Control_0	1	0.931034482758621	1	0.862068965517241	PercentageFullBloom_2	0.0689655172413793
907	18.04.2024	Kordia	29	Control	0	11	29	13	29	0	2	0	4	11	27	13	25	0	0	0	0	Control_0	1	0.931034482758621	1	0.862068965517241	PercentageFullBloom_3	0
908	18.04.2024	Kordia	29	Control	0	11	29	13	29	0	2	0	4	11	27	13	25	0	0	0	0	Control_0	1	0.931034482758621	1	0.862068965517241	PercentageFullBloom_4	0.137931034482759
909	18.04.2024	Kordia	33	F	500	47	35	20	23	13	1	0	5	34	34	20	18	0	0	0	0	F_500	0.723404255319149	0.971428571428571	1	0.782608695652174	PercentageFullBloom_1	0.276595744680851
910	18.04.2024	Kordia	33	F	500	47	35	20	23	13	1	0	5	34	34	20	18	0	0	0	0	F_500	0.723404255319149	0.971428571428571	1	0.782608695652174	PercentageFullBloom_2	0.0285714285714286
911	18.04.2024	Kordia	33	F	500	47	35	20	23	13	1	0	5	34	34	20	18	0	0	0	0	F_500	0.723404255319149	0.971428571428571	1	0.782608695652174	PercentageFullBloom_3	0
912	18.04.2024	Kordia	33	F	500	47	35	20	23	13	1	0	5	34	34	20	18	0	0	0	0	F_500	0.723404255319149	0.971428571428571	1	0.782608695652174	PercentageFullBloom_4	0.217391304347826
913	18.04.2024	Kordia	34	F	750	25	57	51	43	0	19	22	36	25	38	29	6	0	0	0	0	F_750	1	0.666666666666667	0.568627450980392	0.13953488372093	PercentageFullBloom_1	0
914	18.04.2024	Kordia	34	F	750	25	57	51	43	0	19	22	36	25	38	29	6	0	0	0	0	F_750	1	0.666666666666667	0.568627450980392	0.13953488372093	PercentageFullBloom_2	0.333333333333333
915	18.04.2024	Kordia	34	F	750	25	57	51	43	0	19	22	36	25	38	29	6	0	0	0	0	F_750	1	0.666666666666667	0.568627450980392	0.13953488372093	PercentageFullBloom_3	0.431372549019608
916	18.04.2024	Kordia	34	F	750	25	57	51	43	0	19	22	36	25	38	29	6	0	0	0	0	F_750	1	0.666666666666667	0.568627450980392	0.13953488372093	PercentageFullBloom_4	0.837209302325581
917	18.04.2024	Kordia	36	S	500	47	24	21	43	0	0	1	6	47	24	20	37	0	0	0	0	S_500	1	1	0.952380952380952	0.86046511627907	PercentageFullBloom_1	0
918	18.04.2024	Kordia	36	S	500	47	24	21	43	0	0	1	6	47	24	20	37	0	0	0	0	S_500	1	1	0.952380952380952	0.86046511627907	PercentageFullBloom_2	0
919	18.04.2024	Kordia	36	S	500	47	24	21	43	0	0	1	6	47	24	20	37	0	0	0	0	S_500	1	1	0.952380952380952	0.86046511627907	PercentageFullBloom_3	0.0476190476190476
920	18.04.2024	Kordia	36	S	500	47	24	21	43	0	0	1	6	47	24	20	37	0	0	0	0	S_500	1	1	0.952380952380952	0.86046511627907	PercentageFullBloom_4	0.13953488372093
921	18.04.2024	Kordia	37	S	750	48	21	53	37	3	2	11	19	45	19	42	12	0	0	0	0	S_750	0.9375	0.904761904761905	0.792452830188679	0.324324324324324	PercentageFullBloom_1	0.0625
922	18.04.2024	Kordia	37	S	750	48	21	53	37	3	2	11	19	45	19	42	12	0	0	0	0	S_750	0.9375	0.904761904761905	0.792452830188679	0.324324324324324	PercentageFullBloom_2	0.0952380952380952
923	18.04.2024	Kordia	37	S	750	48	21	53	37	3	2	11	19	45	19	42	12	0	0	0	0	S_750	0.9375	0.904761904761905	0.792452830188679	0.324324324324324	PercentageFullBloom_3	0.207547169811321
924	18.04.2024	Kordia	37	S	750	48	21	53	37	3	2	11	19	45	19	42	12	0	0	0	0	S_750	0.9375	0.904761904761905	0.792452830188679	0.324324324324324	PercentageFullBloom_4	0.513513513513513
925	18.04.2024	Kordia	40	Control	0	54	22	11	34	36	0	5	19	18	22	6	15	0	0	0	0	Control_0	0.333333333333333	1	0.545454545454545	0.441176470588235	PercentageFullBloom_1	0.666666666666667
926	18.04.2024	Kordia	40	Control	0	54	22	11	34	36	0	5	19	18	22	6	15	0	0	0	0	Control_0	0.333333333333333	1	0.545454545454545	0.441176470588235	PercentageFullBloom_2	0
927	18.04.2024	Kordia	40	Control	0	54	22	11	34	36	0	5	19	18	22	6	15	0	0	0	0	Control_0	0.333333333333333	1	0.545454545454545	0.441176470588235	PercentageFullBloom_3	0.454545454545455
928	18.04.2024	Kordia	40	Control	0	54	22	11	34	36	0	5	19	18	22	6	15	0	0	0	0	Control_0	0.333333333333333	1	0.545454545454545	0.441176470588235	PercentageFullBloom_4	0.558823529411765
929	18.04.2024	Kordia	44	F	500	64	24	24	32	27	2	0	12	37	22	24	20	0	0	0	0	F_500	0.578125	0.916666666666667	1	0.625	PercentageFullBloom_1	0.421875
930	18.04.2024	Kordia	44	F	500	64	24	24	32	27	2	0	12	37	22	24	20	0	0	0	0	F_500	0.578125	0.916666666666667	1	0.625	PercentageFullBloom_2	0.0833333333333333
931	18.04.2024	Kordia	44	F	500	64	24	24	32	27	2	0	12	37	22	24	20	0	0	0	0	F_500	0.578125	0.916666666666667	1	0.625	PercentageFullBloom_3	0
932	18.04.2024	Kordia	44	F	500	64	24	24	32	27	2	0	12	37	22	24	20	0	0	0	0	F_500	0.578125	0.916666666666667	1	0.625	PercentageFullBloom_4	0.375
933	18.04.2024	Kordia	45	F	750	58	16	43	54	3	7	3	8	55	9	39	46	0	0	0	0	F_750	0.948275862068966	0.5625	0.906976744186046	0.851851851851852	PercentageFullBloom_1	0.0517241379310345
934	18.04.2024	Kordia	45	F	750	58	16	43	54	3	7	3	8	55	9	39	46	0	0	0	0	F_750	0.948275862068966	0.5625	0.906976744186046	0.851851851851852	PercentageFullBloom_2	0.4375
935	18.04.2024	Kordia	45	F	750	58	16	43	54	3	7	3	8	55	9	39	46	0	0	0	0	F_750	0.948275862068966	0.5625	0.906976744186046	0.851851851851852	PercentageFullBloom_3	0.0697674418604651
936	18.04.2024	Kordia	45	F	750	58	16	43	54	3	7	3	8	55	9	39	46	0	0	0	0	F_750	0.948275862068966	0.5625	0.906976744186046	0.851851851851852	PercentageFullBloom_4	0.148148148148148
937	18.04.2024	Kordia	47	S	500	31	34	37	10	8	12	19	2	23	20	18	8	0	0	0	0	S_500	0.741935483870968	0.588235294117647	0.486486486486487	0.8	PercentageFullBloom_1	0.258064516129032
938	18.04.2024	Kordia	47	S	500	31	34	37	10	8	12	19	2	23	20	18	8	0	0	0	0	S_500	0.741935483870968	0.588235294117647	0.486486486486487	0.8	PercentageFullBloom_2	0.352941176470588
939	18.04.2024	Kordia	47	S	500	31	34	37	10	8	12	19	2	23	20	18	8	0	0	0	0	S_500	0.741935483870968	0.588235294117647	0.486486486486487	0.8	PercentageFullBloom_3	0.513513513513513
940	18.04.2024	Kordia	47	S	500	31	34	37	10	8	12	19	2	23	20	18	8	0	0	0	0	S_500	0.741935483870968	0.588235294117647	0.486486486486487	0.8	PercentageFullBloom_4	0.2
941	18.04.2024	Kordia	48	S	750	33	56	46	2	14	4	1	0	19	52	45	2	0	0	0	0	S_750	0.575757575757576	0.928571428571429	0.978260869565217	1	PercentageFullBloom_1	0.424242424242424
942	18.04.2024	Kordia	48	S	750	33	56	46	2	14	4	1	0	19	52	45	2	0	0	0	0	S_750	0.575757575757576	0.928571428571429	0.978260869565217	1	PercentageFullBloom_2	0.0714285714285714
943	18.04.2024	Kordia	48	S	750	33	56	46	2	14	4	1	0	19	52	45	2	0	0	0	0	S_750	0.575757575757576	0.928571428571429	0.978260869565217	1	PercentageFullBloom_3	0.0217391304347826
944	18.04.2024	Kordia	48	S	750	33	56	46	2	14	4	1	0	19	52	45	2	0	0	0	0	S_750	0.575757575757576	0.928571428571429	0.978260869565217	1	PercentageFullBloom_4	0
945	21.04.2024	Kordia	7	Control	0	80	55	72	10	45	13	2	0	35	41	70	10	0	0	0	0	Control_0	0.4375	0.745454545454545	0.972222222222222	1	PercentageFullBloom_1	0.5625
946	21.04.2024	Kordia	7	Control	0	80	55	72	10	45	13	2	0	35	41	70	10	0	0	0	0	Control_0	0.4375	0.745454545454545	0.972222222222222	1	PercentageFullBloom_2	0.236363636363636
947	21.04.2024	Kordia	7	Control	0	80	55	72	10	45	13	2	0	35	41	70	10	0	0	0	0	Control_0	0.4375	0.745454545454545	0.972222222222222	1	PercentageFullBloom_3	0.0277777777777778
948	21.04.2024	Kordia	7	Control	0	80	55	72	10	45	13	2	0	35	41	70	10	0	0	0	0	Control_0	0.4375	0.745454545454545	0.972222222222222	1	PercentageFullBloom_4	0
949	21.04.2024	Kordia	11	F	500	26	69	29	28	0	0	0	5	26	69	29	23	0	0	0	0	F_500	1	1	1	0.821428571428571	PercentageFullBloom_1	0
950	21.04.2024	Kordia	11	F	500	26	69	29	28	0	0	0	5	26	69	29	23	0	0	0	0	F_500	1	1	1	0.821428571428571	PercentageFullBloom_2	0
951	21.04.2024	Kordia	11	F	500	26	69	29	28	0	0	0	5	26	69	29	23	0	0	0	0	F_500	1	1	1	0.821428571428571	PercentageFullBloom_3	0
952	21.04.2024	Kordia	11	F	500	26	69	29	28	0	0	0	5	26	69	29	23	0	0	0	0	F_500	1	1	1	0.821428571428571	PercentageFullBloom_4	0.178571428571429
953	21.04.2024	Kordia	12	F	750	15	22	23	46	4	8	0	4	11	12	23	42	0	0	0	0	F_750	0.733333333333333	0.545454545454545	1	0.91304347826087	PercentageFullBloom_1	0.266666666666667
954	21.04.2024	Kordia	12	F	750	15	22	23	46	4	8	0	4	11	12	23	42	0	0	0	0	F_750	0.733333333333333	0.545454545454545	1	0.91304347826087	PercentageFullBloom_2	0.363636363636364
955	21.04.2024	Kordia	12	F	750	15	22	23	46	4	8	0	4	11	12	23	42	0	0	0	0	F_750	0.733333333333333	0.545454545454545	1	0.91304347826087	PercentageFullBloom_3	0
956	21.04.2024	Kordia	12	F	750	15	22	23	46	4	8	0	4	11	12	23	42	0	0	0	0	F_750	0.733333333333333	0.545454545454545	1	0.91304347826087	PercentageFullBloom_4	0.0869565217391304
957	21.04.2024	Kordia	14	S	500	30	17	36	27	0	3	14	0	27	14	22	27	0	0	0	0	S_500	0.9	0.823529411764706	0.611111111111111	1	PercentageFullBloom_1	0
958	21.04.2024	Kordia	14	S	500	30	17	36	27	0	3	14	0	27	14	22	27	0	0	0	0	S_500	0.9	0.823529411764706	0.611111111111111	1	PercentageFullBloom_2	0.176470588235294
959	21.04.2024	Kordia	14	S	500	30	17	36	27	0	3	14	0	27	14	22	27	0	0	0	0	S_500	0.9	0.823529411764706	0.611111111111111	1	PercentageFullBloom_3	0.388888888888889
960	21.04.2024	Kordia	14	S	500	30	17	36	27	0	3	14	0	27	14	22	27	0	0	0	0	S_500	0.9	0.823529411764706	0.611111111111111	1	PercentageFullBloom_4	0
961	21.04.2024	Kordia	15	S	750	25	28	68	18	4	8	6	14	21	20	62	4	0	0	0	0	S_750	0.84	0.714285714285714	0.911764705882353	0.222222222222222	PercentageFullBloom_1	0.16
962	21.04.2024	Kordia	15	S	750	25	28	68	18	4	8	6	14	21	20	62	4	0	0	0	0	S_750	0.84	0.714285714285714	0.911764705882353	0.222222222222222	PercentageFullBloom_2	0.285714285714286
963	21.04.2024	Kordia	15	S	750	25	28	68	18	4	8	6	14	21	20	62	4	0	0	0	0	S_750	0.84	0.714285714285714	0.911764705882353	0.222222222222222	PercentageFullBloom_3	0.0882352941176471
964	21.04.2024	Kordia	15	S	750	25	28	68	18	4	8	6	14	21	20	62	4	0	0	0	0	S_750	0.84	0.714285714285714	0.911764705882353	0.222222222222222	PercentageFullBloom_4	0.777777777777778
965	21.04.2024	Kordia	18	Control	0	41	41	18	12	0	0	0	0	41	41	16	10	0	0	0	0	Control_0	1	1	0.888888888888889	0.833333333333333	PercentageFullBloom_1	0
966	21.04.2024	Kordia	18	Control	0	41	41	18	12	0	0	0	0	41	41	16	10	0	0	0	0	Control_0	1	1	0.888888888888889	0.833333333333333	PercentageFullBloom_2	0
967	21.04.2024	Kordia	18	Control	0	41	41	18	12	0	0	0	0	41	41	16	10	0	0	0	0	Control_0	1	1	0.888888888888889	0.833333333333333	PercentageFullBloom_3	0
968	21.04.2024	Kordia	18	Control	0	41	41	18	12	0	0	0	0	41	41	16	10	0	0	0	0	Control_0	1	1	0.888888888888889	0.833333333333333	PercentageFullBloom_4	0
969	21.04.2024	Kordia	22	F	500	45	50	58	33	0	0	52	0	45	50	6	33	0	0	0	0	F_500	1	1	0.103448275862069	1	PercentageFullBloom_1	0
970	21.04.2024	Kordia	22	F	500	45	50	58	33	0	0	52	0	45	50	6	33	0	0	0	0	F_500	1	1	0.103448275862069	1	PercentageFullBloom_2	0
971	21.04.2024	Kordia	22	F	500	45	50	58	33	0	0	52	0	45	50	6	33	0	0	0	0	F_500	1	1	0.103448275862069	1	PercentageFullBloom_3	0.896551724137931
972	21.04.2024	Kordia	22	F	500	45	50	58	33	0	0	52	0	45	50	6	33	0	0	0	0	F_500	1	1	0.103448275862069	1	PercentageFullBloom_4	0
973	21.04.2024	Kordia	25	S	500	24	47	25	32	0	0	0	4	24	47	25	28	0	0	0	0	S_500	1	1	1	0.875	PercentageFullBloom_1	0
974	21.04.2024	Kordia	25	S	500	24	47	25	32	0	0	0	4	24	47	25	28	0	0	0	0	S_500	1	1	1	0.875	PercentageFullBloom_2	0
975	21.04.2024	Kordia	25	S	500	24	47	25	32	0	0	0	4	24	47	25	28	0	0	0	0	S_500	1	1	1	0.875	PercentageFullBloom_3	0
976	21.04.2024	Kordia	25	S	500	24	47	25	32	0	0	0	4	24	47	25	28	0	0	0	0	S_500	1	1	1	0.875	PercentageFullBloom_4	0.125
977	21.04.2024	Kordia	26	S	750	32	66	28	38	28	19	0	17	4	47	28	21	0	0	0	0	S_750	0.125	0.712121212121212	1	0.552631578947368	PercentageFullBloom_1	0.875
978	21.04.2024	Kordia	26	S	750	32	66	28	38	28	19	0	17	4	47	28	21	0	0	0	0	S_750	0.125	0.712121212121212	1	0.552631578947368	PercentageFullBloom_2	0.287878787878788
979	21.04.2024	Kordia	26	S	750	32	66	28	38	28	19	0	17	4	47	28	21	0	0	0	0	S_750	0.125	0.712121212121212	1	0.552631578947368	PercentageFullBloom_3	0
980	21.04.2024	Kordia	26	S	750	32	66	28	38	28	19	0	17	4	47	28	21	0	0	0	0	S_750	0.125	0.712121212121212	1	0.552631578947368	PercentageFullBloom_4	0.447368421052632
981	21.04.2024	Kordia	29	Control	0	11	37	13	34	0	1	0	0	11	36	13	5	0	0	0	0	Control_0	1	0.972972972972973	1	0.147058823529412	PercentageFullBloom_1	0
982	21.04.2024	Kordia	29	Control	0	11	37	13	34	0	1	0	0	11	36	13	5	0	0	0	0	Control_0	1	0.972972972972973	1	0.147058823529412	PercentageFullBloom_2	0.027027027027027
983	21.04.2024	Kordia	29	Control	0	11	37	13	34	0	1	0	0	11	36	13	5	0	0	0	0	Control_0	1	0.972972972972973	1	0.147058823529412	PercentageFullBloom_3	0
984	21.04.2024	Kordia	29	Control	0	11	37	13	34	0	1	0	0	11	36	13	5	0	0	0	0	Control_0	1	0.972972972972973	1	0.147058823529412	PercentageFullBloom_4	0
985	21.04.2024	Kordia	33	F	500	48	44	18	21	7	0	0	3	41	44	18	18	0	0	0	0	F_500	0.854166666666667	1	1	0.857142857142857	PercentageFullBloom_1	0.145833333333333
986	21.04.2024	Kordia	33	F	500	48	44	18	21	7	0	0	3	41	44	18	18	0	0	0	0	F_500	0.854166666666667	1	1	0.857142857142857	PercentageFullBloom_2	0
987	21.04.2024	Kordia	33	F	500	48	44	18	21	7	0	0	3	41	44	18	18	0	0	0	0	F_500	0.854166666666667	1	1	0.857142857142857	PercentageFullBloom_3	0
988	21.04.2024	Kordia	33	F	500	48	44	18	21	7	0	0	3	41	44	18	18	0	0	0	0	F_500	0.854166666666667	1	1	0.857142857142857	PercentageFullBloom_4	0.142857142857143
989	21.04.2024	Kordia	34	F	750	27	66	21	68	0	39	0	62	27	27	16	0	0	0	0	0	F_750	1	0.409090909090909	0.761904761904762	0	PercentageFullBloom_1	0
990	21.04.2024	Kordia	34	F	750	27	66	21	68	0	39	0	62	27	27	16	0	0	0	0	0	F_750	1	0.409090909090909	0.761904761904762	0	PercentageFullBloom_2	0.590909090909091
991	21.04.2024	Kordia	34	F	750	27	66	21	68	0	39	0	62	27	27	16	0	0	0	0	0	F_750	1	0.409090909090909	0.761904761904762	0	PercentageFullBloom_3	0
992	21.04.2024	Kordia	34	F	750	27	66	21	68	0	39	0	62	27	27	16	0	0	0	0	0	F_750	1	0.409090909090909	0.761904761904762	0	PercentageFullBloom_4	0.911764705882353
993	21.04.2024	Kordia	36	S	500	16	28	42	34	0	0	1	0	16	28	41	34	0	0	0	0	S_500	1	1	0.976190476190476	1	PercentageFullBloom_1	0
994	21.04.2024	Kordia	36	S	500	16	28	42	34	0	0	1	0	16	28	41	34	0	0	0	0	S_500	1	1	0.976190476190476	1	PercentageFullBloom_2	0
995	21.04.2024	Kordia	36	S	500	16	28	42	34	0	0	1	0	16	28	41	34	0	0	0	0	S_500	1	1	0.976190476190476	1	PercentageFullBloom_3	0.0238095238095238
996	21.04.2024	Kordia	36	S	500	16	28	42	34	0	0	1	0	16	28	41	34	0	0	0	0	S_500	1	1	0.976190476190476	1	PercentageFullBloom_4	0
997	21.04.2024	Kordia	37	S	750	58	31	53	52	0	0	1	2	58	31	52	43	0	0	0	0	S_750	1	1	0.981132075471698	0.826923076923077	PercentageFullBloom_1	0
998	21.04.2024	Kordia	37	S	750	58	31	53	52	0	0	1	2	58	31	52	43	0	0	0	0	S_750	1	1	0.981132075471698	0.826923076923077	PercentageFullBloom_2	0
999	21.04.2024	Kordia	37	S	750	58	31	53	52	0	0	1	2	58	31	52	43	0	0	0	0	S_750	1	1	0.981132075471698	0.826923076923077	PercentageFullBloom_3	0.0188679245283019
1000	21.04.2024	Kordia	37	S	750	58	31	53	52	0	0	1	2	58	31	52	43	0	0	0	0	S_750	1	1	0.981132075471698	0.826923076923077	PercentageFullBloom_4	0.0384615384615385
1001	21.04.2024	Kordia	40	Control	0	69	27	46	16	38	0	0	1	31	23	45	15	0	0	0	0	Control_0	0.449275362318841	0.851851851851852	0.978260869565217	0.9375	PercentageFullBloom_1	0.550724637681159
1002	21.04.2024	Kordia	40	Control	0	69	27	46	16	38	0	0	1	31	23	45	15	0	0	0	0	Control_0	0.449275362318841	0.851851851851852	0.978260869565217	0.9375	PercentageFullBloom_2	0
1003	21.04.2024	Kordia	40	Control	0	69	27	46	16	38	0	0	1	31	23	45	15	0	0	0	0	Control_0	0.449275362318841	0.851851851851852	0.978260869565217	0.9375	PercentageFullBloom_3	0
1004	21.04.2024	Kordia	40	Control	0	69	27	46	16	38	0	0	1	31	23	45	15	0	0	0	0	Control_0	0.449275362318841	0.851851851851852	0.978260869565217	0.9375	PercentageFullBloom_4	0.0625
1005	21.04.2024	Kordia	44	F	500	48	25	26	48	36	0	0	16	12	25	26	32	0	0	0	0	F_500	0.25	1	1	0.666666666666667	PercentageFullBloom_1	0.75
1006	21.04.2024	Kordia	44	F	500	48	25	26	48	36	0	0	16	12	25	26	32	0	0	0	0	F_500	0.25	1	1	0.666666666666667	PercentageFullBloom_2	0
1007	21.04.2024	Kordia	44	F	500	48	25	26	48	36	0	0	16	12	25	26	32	0	0	0	0	F_500	0.25	1	1	0.666666666666667	PercentageFullBloom_3	0
1008	21.04.2024	Kordia	44	F	500	48	25	26	48	36	0	0	16	12	25	26	32	0	0	0	0	F_500	0.25	1	1	0.666666666666667	PercentageFullBloom_4	0.333333333333333
1009	21.04.2024	Kordia	45	F	750	65	39	20	44	2	3	3	0	63	36	17	44	0	0	0	0	F_750	0.969230769230769	0.923076923076923	0.85	1	PercentageFullBloom_1	0.0307692307692308
1010	21.04.2024	Kordia	45	F	750	65	39	20	44	2	3	3	0	63	36	17	44	0	0	0	0	F_750	0.969230769230769	0.923076923076923	0.85	1	PercentageFullBloom_2	0.0769230769230769
1011	21.04.2024	Kordia	45	F	750	65	39	20	44	2	3	3	0	63	36	17	44	0	0	0	0	F_750	0.969230769230769	0.923076923076923	0.85	1	PercentageFullBloom_3	0.15
1012	21.04.2024	Kordia	45	F	750	65	39	20	44	2	3	3	0	63	36	17	44	0	0	0	0	F_750	0.969230769230769	0.923076923076923	0.85	1	PercentageFullBloom_4	0
1013	21.04.2024	Kordia	47	S	500	33	41	40	10	0	13	4	0	33	22	36	10	0	0	0	0	S_500	1	0.536585365853659	0.9	1	PercentageFullBloom_1	0
1014	21.04.2024	Kordia	47	S	500	33	41	40	10	0	13	4	0	33	22	36	10	0	0	0	0	S_500	1	0.536585365853659	0.9	1	PercentageFullBloom_2	0.317073170731707
1015	21.04.2024	Kordia	47	S	500	33	41	40	10	0	13	4	0	33	22	36	10	0	0	0	0	S_500	1	0.536585365853659	0.9	1	PercentageFullBloom_3	0.1
1016	21.04.2024	Kordia	47	S	500	33	41	40	10	0	13	4	0	33	22	36	10	0	0	0	0	S_500	1	0.536585365853659	0.9	1	PercentageFullBloom_4	0
1017	21.04.2024	Kordia	48	S	750	29	53	50	2	4	0	0	0	25	53	50	2	0	0	0	0	S_750	0.862068965517241	1	1	1	PercentageFullBloom_1	0.137931034482759
1018	21.04.2024	Kordia	48	S	750	29	53	50	2	4	0	0	0	25	53	50	2	0	0	0	0	S_750	0.862068965517241	1	1	1	PercentageFullBloom_2	0
1019	21.04.2024	Kordia	48	S	750	29	53	50	2	4	0	0	0	25	53	50	2	0	0	0	0	S_750	0.862068965517241	1	1	1	PercentageFullBloom_3	0
1020	21.04.2024	Kordia	48	S	750	29	53	50	2	4	0	0	0	25	53	50	2	0	0	0	0	S_750	0.862068965517241	1	1	1	PercentageFullBloom_4	0
1021	25.04.2024	Kordia	7	Control	0	50	72	72	10	0	12	0	0	45	60	72	9	0	0	0	0	Control_0	0.9	0.833333333333333	1	0.9	PercentageFullBloom_1	0
1022	25.04.2024	Kordia	7	Control	0	50	72	72	10	0	12	0	0	45	60	72	9	0	0	0	0	Control_0	0.9	0.833333333333333	1	0.9	PercentageFullBloom_2	0.166666666666667
1023	25.04.2024	Kordia	7	Control	0	50	72	72	10	0	12	0	0	45	60	72	9	0	0	0	0	Control_0	0.9	0.833333333333333	1	0.9	PercentageFullBloom_3	0
1024	25.04.2024	Kordia	7	Control	0	50	72	72	10	0	12	0	0	45	60	72	9	0	0	0	0	Control_0	0.9	0.833333333333333	1	0.9	PercentageFullBloom_4	0
1025	25.04.2024	Kordia	11	F	500	52	28	25	29	0	0	0	0	52	28	25	29	0	0	0	0	F_500	1	1	1	1	PercentageFullBloom_1	0
1026	25.04.2024	Kordia	11	F	500	52	28	25	29	0	0	0	0	52	28	25	29	0	0	0	0	F_500	1	1	1	1	PercentageFullBloom_2	0
1027	25.04.2024	Kordia	11	F	500	52	28	25	29	0	0	0	0	52	28	25	29	0	0	0	0	F_500	1	1	1	1	PercentageFullBloom_3	0
1028	25.04.2024	Kordia	11	F	500	52	28	25	29	0	0	0	0	52	28	25	29	0	0	0	0	F_500	1	1	1	1	PercentageFullBloom_4	0
1029	25.04.2024	Kordia	12	F	750	15	22	22	42	0	0	0	0	15	22	19	42	0	0	0	0	F_750	1	1	0.863636363636364	1	PercentageFullBloom_1	0
1030	25.04.2024	Kordia	12	F	750	15	22	22	42	0	0	0	0	15	22	19	42	0	0	0	0	F_750	1	1	0.863636363636364	1	PercentageFullBloom_2	0
1031	25.04.2024	Kordia	12	F	750	15	22	22	42	0	0	0	0	15	22	19	42	0	0	0	0	F_750	1	1	0.863636363636364	1	PercentageFullBloom_3	0
1032	25.04.2024	Kordia	12	F	750	15	22	22	42	0	0	0	0	15	22	19	42	0	0	0	0	F_750	1	1	0.863636363636364	1	PercentageFullBloom_4	0
1033	25.04.2024	Kordia	14	S	500	32	37	17	28	18	11	3	0	12	24	14	28	0	0	0	0	S_500	0.375	0.648648648648649	0.823529411764706	1	PercentageFullBloom_1	0.5625
1034	25.04.2024	Kordia	14	S	500	32	37	17	28	18	11	3	0	12	24	14	28	0	0	0	0	S_500	0.375	0.648648648648649	0.823529411764706	1	PercentageFullBloom_2	0.297297297297297
1035	25.04.2024	Kordia	14	S	500	32	37	17	28	18	11	3	0	12	24	14	28	0	0	0	0	S_500	0.375	0.648648648648649	0.823529411764706	1	PercentageFullBloom_3	0.176470588235294
1036	25.04.2024	Kordia	14	S	500	32	37	17	28	18	11	3	0	12	24	14	28	0	0	0	0	S_500	0.375	0.648648648648649	0.823529411764706	1	PercentageFullBloom_4	0
1037	25.04.2024	Kordia	15	S	750	23	29	62	14	3	1	0	5	20	28	62	9	0	0	0	0	S_750	0.869565217391304	0.96551724137931	1	0.642857142857143	PercentageFullBloom_1	0.130434782608696
1038	25.04.2024	Kordia	15	S	750	23	29	62	14	3	1	0	5	20	28	62	9	0	0	0	0	S_750	0.869565217391304	0.96551724137931	1	0.642857142857143	PercentageFullBloom_2	0.0344827586206897
1039	25.04.2024	Kordia	15	S	750	23	29	62	14	3	1	0	5	20	28	62	9	0	0	0	0	S_750	0.869565217391304	0.96551724137931	1	0.642857142857143	PercentageFullBloom_3	0
1040	25.04.2024	Kordia	15	S	750	23	29	62	14	3	1	0	5	20	28	62	9	0	0	0	0	S_750	0.869565217391304	0.96551724137931	1	0.642857142857143	PercentageFullBloom_4	0.357142857142857
1041	25.04.2024	Kordia	18	Control	0	36	38	13	19	0	0	0	0	36	37	8	15	0	0	0	0	Control_0	1	0.973684210526316	0.615384615384615	0.789473684210526	PercentageFullBloom_1	0
1042	25.04.2024	Kordia	18	Control	0	36	38	13	19	0	0	0	0	36	37	8	15	0	0	0	0	Control_0	1	0.973684210526316	0.615384615384615	0.789473684210526	PercentageFullBloom_2	0
1043	25.04.2024	Kordia	18	Control	0	36	38	13	19	0	0	0	0	36	37	8	15	0	0	0	0	Control_0	1	0.973684210526316	0.615384615384615	0.789473684210526	PercentageFullBloom_3	0
1044	25.04.2024	Kordia	18	Control	0	36	38	13	19	0	0	0	0	36	37	8	15	0	0	0	0	Control_0	1	0.973684210526316	0.615384615384615	0.789473684210526	PercentageFullBloom_4	0
1045	25.04.2024	Kordia	22	F	500	48	46	52	49	0	0	14	3	48	46	38	46	0	0	0	0	F_500	1	1	0.730769230769231	0.938775510204082	PercentageFullBloom_1	0
1046	25.04.2024	Kordia	22	F	500	48	46	52	49	0	0	14	3	48	46	38	46	0	0	0	0	F_500	1	1	0.730769230769231	0.938775510204082	PercentageFullBloom_2	0
1047	25.04.2024	Kordia	22	F	500	48	46	52	49	0	0	14	3	48	46	38	46	0	0	0	0	F_500	1	1	0.730769230769231	0.938775510204082	PercentageFullBloom_3	0.269230769230769
1048	25.04.2024	Kordia	22	F	500	48	46	52	49	0	0	14	3	48	46	38	46	0	0	0	0	F_500	1	1	0.730769230769231	0.938775510204082	PercentageFullBloom_4	0.0612244897959184
1049	25.04.2024	Kordia	25	S	500	24	43	26	21	0	0	1	0	24	43	25	21	0	0	0	0	S_500	1	1	0.961538461538462	1	PercentageFullBloom_1	0
1050	25.04.2024	Kordia	25	S	500	24	43	26	21	0	0	1	0	24	43	25	21	0	0	0	0	S_500	1	1	0.961538461538462	1	PercentageFullBloom_2	0
1051	25.04.2024	Kordia	25	S	500	24	43	26	21	0	0	1	0	24	43	25	21	0	0	0	0	S_500	1	1	0.961538461538462	1	PercentageFullBloom_3	0.0384615384615385
1052	25.04.2024	Kordia	25	S	500	24	43	26	21	0	0	1	0	24	43	25	21	0	0	0	0	S_500	1	1	0.961538461538462	1	PercentageFullBloom_4	0
1053	25.04.2024	Kordia	26	S	750	27	50	28	40	14	3	0	7	13	47	28	32	0	0	0	0	S_750	0.481481481481481	0.94	1	0.8	PercentageFullBloom_1	0.518518518518518
1054	25.04.2024	Kordia	26	S	750	27	50	28	40	14	3	0	7	13	47	28	32	0	0	0	0	S_750	0.481481481481481	0.94	1	0.8	PercentageFullBloom_2	0.06
1055	25.04.2024	Kordia	26	S	750	27	50	28	40	14	3	0	7	13	47	28	32	0	0	0	0	S_750	0.481481481481481	0.94	1	0.8	PercentageFullBloom_3	0
1056	25.04.2024	Kordia	26	S	750	27	50	28	40	14	3	0	7	13	47	28	32	0	0	0	0	S_750	0.481481481481481	0.94	1	0.8	PercentageFullBloom_4	0.175
1057	25.04.2024	Kordia	29	Control	0	14	34	12	36	0	0	0	0	14	27	11	30	0	0	0	0	Control_0	1	0.794117647058823	0.916666666666667	0.833333333333333	PercentageFullBloom_1	0
1058	25.04.2024	Kordia	29	Control	0	14	34	12	36	0	0	0	0	14	27	11	30	0	0	0	0	Control_0	1	0.794117647058823	0.916666666666667	0.833333333333333	PercentageFullBloom_2	0
1059	25.04.2024	Kordia	29	Control	0	14	34	12	36	0	0	0	0	14	27	11	30	0	0	0	0	Control_0	1	0.794117647058823	0.916666666666667	0.833333333333333	PercentageFullBloom_3	0
1060	25.04.2024	Kordia	29	Control	0	14	34	12	36	0	0	0	0	14	27	11	30	0	0	0	0	Control_0	1	0.794117647058823	0.916666666666667	0.833333333333333	PercentageFullBloom_4	0
1061	25.04.2024	Kordia	33	F	500	44	38	18	22	1	0	0	0	43	38	18	22	0	0	0	0	F_500	0.977272727272727	1	1	1	PercentageFullBloom_1	0.0227272727272727
1062	25.04.2024	Kordia	33	F	500	44	38	18	22	1	0	0	0	43	38	18	22	0	0	0	0	F_500	0.977272727272727	1	1	1	PercentageFullBloom_2	0
1063	25.04.2024	Kordia	33	F	500	44	38	18	22	1	0	0	0	43	38	18	22	0	0	0	0	F_500	0.977272727272727	1	1	1	PercentageFullBloom_3	0
1064	25.04.2024	Kordia	33	F	500	44	38	18	22	1	0	0	0	43	38	18	22	0	0	0	0	F_500	0.977272727272727	1	1	1	PercentageFullBloom_4	0
1065	25.04.2024	Kordia	34	F	750	24	30	45	50	0	14	13	13	24	16	32	37	0	0	0	0	F_750	1	0.533333333333333	0.711111111111111	0.74	PercentageFullBloom_1	0
1066	25.04.2024	Kordia	34	F	750	24	30	45	50	0	14	13	13	24	16	32	37	0	0	0	0	F_750	1	0.533333333333333	0.711111111111111	0.74	PercentageFullBloom_2	0.466666666666667
1067	25.04.2024	Kordia	34	F	750	24	30	45	50	0	14	13	13	24	16	32	37	0	0	0	0	F_750	1	0.533333333333333	0.711111111111111	0.74	PercentageFullBloom_3	0.288888888888889
1068	25.04.2024	Kordia	34	F	750	24	30	45	50	0	14	13	13	24	16	32	37	0	0	0	0	F_750	1	0.533333333333333	0.711111111111111	0.74	PercentageFullBloom_4	0.26
1069	25.04.2024	Kordia	36	S	500	16	27	39	39	0	0	0	0	16	27	39	39	0	0	0	0	S_500	1	1	1	1	PercentageFullBloom_1	0
1070	25.04.2024	Kordia	36	S	500	16	27	39	39	0	0	0	0	16	27	39	39	0	0	0	0	S_500	1	1	1	1	PercentageFullBloom_2	0
1071	25.04.2024	Kordia	36	S	500	16	27	39	39	0	0	0	0	16	27	39	39	0	0	0	0	S_500	1	1	1	1	PercentageFullBloom_3	0
1072	25.04.2024	Kordia	36	S	500	16	27	39	39	0	0	0	0	16	27	39	39	0	0	0	0	S_500	1	1	1	1	PercentageFullBloom_4	0
1073	25.04.2024	Kordia	37	S	750	25	46	40	39	0	1	5	0	25	45	33	39	0	0	0	0	S_750	1	0.978260869565217	0.825	1	PercentageFullBloom_1	0
1074	25.04.2024	Kordia	37	S	750	25	46	40	39	0	1	5	0	25	45	33	39	0	0	0	0	S_750	1	0.978260869565217	0.825	1	PercentageFullBloom_2	0.0217391304347826
1075	25.04.2024	Kordia	37	S	750	25	46	40	39	0	1	5	0	25	45	33	39	0	0	0	0	S_750	1	0.978260869565217	0.825	1	PercentageFullBloom_3	0.125
1076	25.04.2024	Kordia	37	S	750	25	46	40	39	0	1	5	0	25	45	33	39	0	0	0	0	S_750	1	0.978260869565217	0.825	1	PercentageFullBloom_4	0
1077	25.04.2024	Kordia	40	Control	0	60	22	38	11	12	0	0	1	48	19	36	10	0	0	0	0	Control_0	0.8	0.863636363636364	0.947368421052632	0.909090909090909	PercentageFullBloom_1	0.2
1078	25.04.2024	Kordia	40	Control	0	60	22	38	11	12	0	0	1	48	19	36	10	0	0	0	0	Control_0	0.8	0.863636363636364	0.947368421052632	0.909090909090909	PercentageFullBloom_2	0
1079	25.04.2024	Kordia	40	Control	0	60	22	38	11	12	0	0	1	48	19	36	10	0	0	0	0	Control_0	0.8	0.863636363636364	0.947368421052632	0.909090909090909	PercentageFullBloom_3	0
1080	25.04.2024	Kordia	40	Control	0	60	22	38	11	12	0	0	1	48	19	36	10	0	0	0	0	Control_0	0.8	0.863636363636364	0.947368421052632	0.909090909090909	PercentageFullBloom_4	0.0909090909090909
1081	25.04.2024	Kordia	44	F	500	44	20	26	36	7	0	0	1	37	20	26	35	0	0	0	0	F_500	0.840909090909091	1	1	0.972222222222222	PercentageFullBloom_1	0.159090909090909
1082	25.04.2024	Kordia	44	F	500	44	20	26	36	7	0	0	1	37	20	26	35	0	0	0	0	F_500	0.840909090909091	1	1	0.972222222222222	PercentageFullBloom_2	0
1083	25.04.2024	Kordia	44	F	500	44	20	26	36	7	0	0	1	37	20	26	35	0	0	0	0	F_500	0.840909090909091	1	1	0.972222222222222	PercentageFullBloom_3	0
1084	25.04.2024	Kordia	44	F	500	44	20	26	36	7	0	0	1	37	20	26	35	0	0	0	0	F_500	0.840909090909091	1	1	0.972222222222222	PercentageFullBloom_4	0.0277777777777778
1085	25.04.2024	Kordia	45	F	750	51	16	36	51	0	1	2	1	51	15	34	50	0	0	0	0	F_750	1	0.9375	0.944444444444444	0.980392156862745	PercentageFullBloom_1	0
1086	25.04.2024	Kordia	45	F	750	51	16	36	51	0	1	2	1	51	15	34	50	0	0	0	0	F_750	1	0.9375	0.944444444444444	0.980392156862745	PercentageFullBloom_2	0.0625
1087	25.04.2024	Kordia	45	F	750	51	16	36	51	0	1	2	1	51	15	34	50	0	0	0	0	F_750	1	0.9375	0.944444444444444	0.980392156862745	PercentageFullBloom_3	0.0555555555555556
1088	25.04.2024	Kordia	45	F	750	51	16	36	51	0	1	2	1	51	15	34	50	0	0	0	0	F_750	1	0.9375	0.944444444444444	0.980392156862745	PercentageFullBloom_4	0.0196078431372549
1089	25.04.2024	Kordia	47	S	500	33	33	30	9	0	8	0	0	33	24	30	9	0	0	0	0	S_500	1	0.727272727272727	1	1	PercentageFullBloom_1	0
1090	25.04.2024	Kordia	47	S	500	33	33	30	9	0	8	0	0	33	24	30	9	0	0	0	0	S_500	1	0.727272727272727	1	1	PercentageFullBloom_2	0.242424242424242
1091	25.04.2024	Kordia	47	S	500	33	33	30	9	0	8	0	0	33	24	30	9	0	0	0	0	S_500	1	0.727272727272727	1	1	PercentageFullBloom_3	0
1092	25.04.2024	Kordia	47	S	500	33	33	30	9	0	8	0	0	33	24	30	9	0	0	0	0	S_500	1	0.727272727272727	1	1	PercentageFullBloom_4	0
1093	25.04.2024	Kordia	48	S	750	30	43	43	2	0	0	0	0	30	43	43	1	0	0	0	0	S_750	1	1	1	0.5	PercentageFullBloom_1	0
1094	25.04.2024	Kordia	48	S	750	30	43	43	2	0	0	0	0	30	43	43	1	0	0	0	0	S_750	1	1	1	0.5	PercentageFullBloom_2	0
1095	25.04.2024	Kordia	48	S	750	30	43	43	2	0	0	0	0	30	43	43	1	0	0	0	0	S_750	1	1	1	0.5	PercentageFullBloom_3	0
1096	25.04.2024	Kordia	48	S	750	30	43	43	2	0	0	0	0	30	43	43	1	0	0	0	0	S_750	1	1	1	0.5	PercentageFullBloom_4	0
1097	29.04.2024	Kordia	7	Control	0	87	51	76	10	41	0	0	0	38	40	55	4	0	0	0	0	Control_0	0.436781609195402	0.784313725490196	0.723684210526316	0.4	PercentageFullBloom_1	0.471264367816092
1098	29.04.2024	Kordia	7	Control	0	87	51	76	10	41	0	0	0	38	40	55	4	0	0	0	0	Control_0	0.436781609195402	0.784313725490196	0.723684210526316	0.4	PercentageFullBloom_2	0
1099	29.04.2024	Kordia	7	Control	0	87	51	76	10	41	0	0	0	38	40	55	4	0	0	0	0	Control_0	0.436781609195402	0.784313725490196	0.723684210526316	0.4	PercentageFullBloom_3	0
1100	29.04.2024	Kordia	7	Control	0	87	51	76	10	41	0	0	0	38	40	55	4	0	0	0	0	Control_0	0.436781609195402	0.784313725490196	0.723684210526316	0.4	PercentageFullBloom_4	0
1101	29.04.2024	Kordia	11	F	500	26	24	55	31	0	0	0	0	23	23	50	31	0	0	0	0	F_500	0.884615384615385	0.958333333333333	0.909090909090909	1	PercentageFullBloom_1	0
1102	29.04.2024	Kordia	11	F	500	26	24	55	31	0	0	0	0	23	23	50	31	0	0	0	0	F_500	0.884615384615385	0.958333333333333	0.909090909090909	1	PercentageFullBloom_2	0
1103	29.04.2024	Kordia	11	F	500	26	24	55	31	0	0	0	0	23	23	50	31	0	0	0	0	F_500	0.884615384615385	0.958333333333333	0.909090909090909	1	PercentageFullBloom_3	0
1104	29.04.2024	Kordia	11	F	500	26	24	55	31	0	0	0	0	23	23	50	31	0	0	0	0	F_500	0.884615384615385	0.958333333333333	0.909090909090909	1	PercentageFullBloom_4	0
1105	29.04.2024	Kordia	12	F	750	15	21	21	44	0	0	0	0	15	19	21	44	0	0	0	0	F_750	1	0.904761904761905	1	1	PercentageFullBloom_1	0
1106	29.04.2024	Kordia	12	F	750	15	21	21	44	0	0	0	0	15	19	21	44	0	0	0	0	F_750	1	0.904761904761905	1	1	PercentageFullBloom_2	0
1107	29.04.2024	Kordia	12	F	750	15	21	21	44	0	0	0	0	15	19	21	44	0	0	0	0	F_750	1	0.904761904761905	1	1	PercentageFullBloom_3	0
1108	29.04.2024	Kordia	12	F	750	15	21	21	44	0	0	0	0	15	19	21	44	0	0	0	0	F_750	1	0.904761904761905	1	1	PercentageFullBloom_4	0
1109	29.04.2024	Kordia	14	S	500	30	33	20	26	3	0	0	0	27	33	20	22	0	0	0	0	S_500	0.9	1	1	0.846153846153846	PercentageFullBloom_1	0.1
1110	29.04.2024	Kordia	14	S	500	30	33	20	26	3	0	0	0	27	33	20	22	0	0	0	0	S_500	0.9	1	1	0.846153846153846	PercentageFullBloom_2	0
1111	29.04.2024	Kordia	14	S	500	30	33	20	26	3	0	0	0	27	33	20	22	0	0	0	0	S_500	0.9	1	1	0.846153846153846	PercentageFullBloom_3	0
1112	29.04.2024	Kordia	14	S	500	30	33	20	26	3	0	0	0	27	33	20	22	0	0	0	0	S_500	0.9	1	1	0.846153846153846	PercentageFullBloom_4	0
1113	29.04.2024	Kordia	15	S	750	22	24	63	16	0	0	0	2	22	24	61	14	0	0	0	0	S_750	1	1	0.968253968253968	0.875	PercentageFullBloom_1	0
1114	29.04.2024	Kordia	15	S	750	22	24	63	16	0	0	0	2	22	24	61	14	0	0	0	0	S_750	1	1	0.968253968253968	0.875	PercentageFullBloom_2	0
1115	29.04.2024	Kordia	15	S	750	22	24	63	16	0	0	0	2	22	24	61	14	0	0	0	0	S_750	1	1	0.968253968253968	0.875	PercentageFullBloom_3	0
1116	29.04.2024	Kordia	15	S	750	22	24	63	16	0	0	0	2	22	24	61	14	0	0	0	0	S_750	1	1	0.968253968253968	0.875	PercentageFullBloom_4	0.125
1117	29.04.2024	Kordia	18	Control	0	41	13	38	18	0	0	0	0	27	5	34	10	0	0	0	0	Control_0	0.658536585365854	0.384615384615385	0.894736842105263	0.555555555555556	PercentageFullBloom_1	0
1118	29.04.2024	Kordia	18	Control	0	41	13	38	18	0	0	0	0	27	5	34	10	0	0	0	0	Control_0	0.658536585365854	0.384615384615385	0.894736842105263	0.555555555555556	PercentageFullBloom_2	0
1119	29.04.2024	Kordia	18	Control	0	41	13	38	18	0	0	0	0	27	5	34	10	0	0	0	0	Control_0	0.658536585365854	0.384615384615385	0.894736842105263	0.555555555555556	PercentageFullBloom_3	0
1120	29.04.2024	Kordia	18	Control	0	41	13	38	18	0	0	0	0	27	5	34	10	0	0	0	0	Control_0	0.658536585365854	0.384615384615385	0.894736842105263	0.555555555555556	PercentageFullBloom_4	0
1121	29.04.2024	Kordia	22	F	500	43	44	43	43	0	0	0	2	41	41	43	41	0	0	0	0	F_500	0.953488372093023	0.931818181818182	1	0.953488372093023	PercentageFullBloom_1	0
1122	29.04.2024	Kordia	22	F	500	43	44	43	43	0	0	0	2	41	41	43	41	0	0	0	0	F_500	0.953488372093023	0.931818181818182	1	0.953488372093023	PercentageFullBloom_2	0
1123	29.04.2024	Kordia	22	F	500	43	44	43	43	0	0	0	2	41	41	43	41	0	0	0	0	F_500	0.953488372093023	0.931818181818182	1	0.953488372093023	PercentageFullBloom_3	0
1124	29.04.2024	Kordia	22	F	500	43	44	43	43	0	0	0	2	41	41	43	41	0	0	0	0	F_500	0.953488372093023	0.931818181818182	1	0.953488372093023	PercentageFullBloom_4	0.0465116279069767
1125	29.04.2024	Kordia	23	F	750	23	38	44	43	1	5	0	3	22	33	42	40	0	0	0	0	F_750	0.956521739130435	0.868421052631579	0.954545454545455	0.930232558139535	PercentageFullBloom_1	0.0434782608695652
1126	29.04.2024	Kordia	23	F	750	23	38	44	43	1	5	0	3	22	33	42	40	0	0	0	0	F_750	0.956521739130435	0.868421052631579	0.954545454545455	0.930232558139535	PercentageFullBloom_2	0.131578947368421
1127	29.04.2024	Kordia	23	F	750	23	38	44	43	1	5	0	3	22	33	42	40	0	0	0	0	F_750	0.956521739130435	0.868421052631579	0.954545454545455	0.930232558139535	PercentageFullBloom_3	0
1128	29.04.2024	Kordia	23	F	750	23	38	44	43	1	5	0	3	22	33	42	40	0	0	0	0	F_750	0.956521739130435	0.868421052631579	0.954545454545455	0.930232558139535	PercentageFullBloom_4	0.0697674418604651
1129	29.04.2024	Kordia	25	S	500	24	25	41	21	0	0	0	0	23	25	41	21	0	0	0	0	S_500	0.958333333333333	1	1	1	PercentageFullBloom_1	0
1130	29.04.2024	Kordia	25	S	500	24	25	41	21	0	0	0	0	23	25	41	21	0	0	0	0	S_500	0.958333333333333	1	1	1	PercentageFullBloom_2	0
1131	29.04.2024	Kordia	25	S	500	24	25	41	21	0	0	0	0	23	25	41	21	0	0	0	0	S_500	0.958333333333333	1	1	1	PercentageFullBloom_3	0
1132	29.04.2024	Kordia	25	S	500	24	25	41	21	0	0	0	0	23	25	41	21	0	0	0	0	S_500	0.958333333333333	1	1	1	PercentageFullBloom_4	0
1133	29.04.2024	Kordia	26	S	750	23	54	46	23	5	0	5	0	18	54	41	21	0	0	0	0	S_750	0.782608695652174	1	0.891304347826087	0.91304347826087	PercentageFullBloom_1	0.217391304347826
1134	29.04.2024	Kordia	26	S	750	23	54	46	23	5	0	5	0	18	54	41	21	0	0	0	0	S_750	0.782608695652174	1	0.891304347826087	0.91304347826087	PercentageFullBloom_2	0
1135	29.04.2024	Kordia	26	S	750	23	54	46	23	5	0	5	0	18	54	41	21	0	0	0	0	S_750	0.782608695652174	1	0.891304347826087	0.91304347826087	PercentageFullBloom_3	0.108695652173913
1136	29.04.2024	Kordia	26	S	750	23	54	46	23	5	0	5	0	18	54	41	21	0	0	0	0	S_750	0.782608695652174	1	0.891304347826087	0.91304347826087	PercentageFullBloom_4	0
1137	29.04.2024	Kordia	29	Control	0	11	32	8	28	0	0	0	0	10	22	5	20	0	0	0	0	Control_0	0.909090909090909	0.6875	0.625	0.714285714285714	PercentageFullBloom_1	0
1138	29.04.2024	Kordia	29	Control	0	11	32	8	28	0	0	0	0	10	22	5	20	0	0	0	0	Control_0	0.909090909090909	0.6875	0.625	0.714285714285714	PercentageFullBloom_2	0
1139	29.04.2024	Kordia	29	Control	0	11	32	8	28	0	0	0	0	10	22	5	20	0	0	0	0	Control_0	0.909090909090909	0.6875	0.625	0.714285714285714	PercentageFullBloom_3	0
1140	29.04.2024	Kordia	29	Control	0	11	32	8	28	0	0	0	0	10	22	5	20	0	0	0	0	Control_0	0.909090909090909	0.6875	0.625	0.714285714285714	PercentageFullBloom_4	0
1141	29.04.2024	Kordia	33	F	500	53	40	17	22	0	0	4	0	53	39	12	20	0	0	0	0	F_500	1	0.975	0.705882352941177	0.909090909090909	PercentageFullBloom_1	0
1142	29.04.2024	Kordia	33	F	500	53	40	17	22	0	0	4	0	53	39	12	20	0	0	0	0	F_500	1	0.975	0.705882352941177	0.909090909090909	PercentageFullBloom_2	0
1143	29.04.2024	Kordia	33	F	500	53	40	17	22	0	0	4	0	53	39	12	20	0	0	0	0	F_500	1	0.975	0.705882352941177	0.909090909090909	PercentageFullBloom_3	0.235294117647059
1144	29.04.2024	Kordia	33	F	500	53	40	17	22	0	0	4	0	53	39	12	20	0	0	0	0	F_500	1	0.975	0.705882352941177	0.909090909090909	PercentageFullBloom_4	0
1145	29.04.2024	Kordia	34	F	750	24	52	29	41	0	0	0	5	24	51	29	35	0	0	0	0	F_750	1	0.980769230769231	1	0.853658536585366	PercentageFullBloom_1	0
1146	29.04.2024	Kordia	34	F	750	24	52	29	41	0	0	0	5	24	51	29	35	0	0	0	0	F_750	1	0.980769230769231	1	0.853658536585366	PercentageFullBloom_2	0
1147	29.04.2024	Kordia	34	F	750	24	52	29	41	0	0	0	5	24	51	29	35	0	0	0	0	F_750	1	0.980769230769231	1	0.853658536585366	PercentageFullBloom_3	0
1148	29.04.2024	Kordia	34	F	750	24	52	29	41	0	0	0	5	24	51	29	35	0	0	0	0	F_750	1	0.980769230769231	1	0.853658536585366	PercentageFullBloom_4	0.121951219512195
1149	29.04.2024	Kordia	36	S	500	16	20	38	45	0	0	0	0	16	18	37	43	0	0	0	0	S_500	1	0.9	0.973684210526316	0.955555555555556	PercentageFullBloom_1	0
1150	29.04.2024	Kordia	36	S	500	16	20	38	45	0	0	0	0	16	18	37	43	0	0	0	0	S_500	1	0.9	0.973684210526316	0.955555555555556	PercentageFullBloom_2	0
1151	29.04.2024	Kordia	36	S	500	16	20	38	45	0	0	0	0	16	18	37	43	0	0	0	0	S_500	1	0.9	0.973684210526316	0.955555555555556	PercentageFullBloom_3	0
1152	29.04.2024	Kordia	36	S	500	16	20	38	45	0	0	0	0	16	18	37	43	0	0	0	0	S_500	1	0.9	0.973684210526316	0.955555555555556	PercentageFullBloom_4	0
1153	29.04.2024	Kordia	37	S	750	22	45	36	47	0	0	5	0	22	45	27	46	0	0	0	0	S_750	1	1	0.75	0.978723404255319	PercentageFullBloom_1	0
1154	29.04.2024	Kordia	37	S	750	22	45	36	47	0	0	5	0	22	45	27	46	0	0	0	0	S_750	1	1	0.75	0.978723404255319	PercentageFullBloom_2	0
1155	29.04.2024	Kordia	37	S	750	22	45	36	47	0	0	5	0	22	45	27	46	0	0	0	0	S_750	1	1	0.75	0.978723404255319	PercentageFullBloom_3	0.138888888888889
1156	29.04.2024	Kordia	37	S	750	22	45	36	47	0	0	5	0	22	45	27	46	0	0	0	0	S_750	1	1	0.75	0.978723404255319	PercentageFullBloom_4	0
1157	29.04.2024	Kordia	40	Control	0	58	22	36	11	2	0	0	0	54	15	24	9	0	0	0	0	Control_0	0.931034482758621	0.681818181818182	0.666666666666667	0.818181818181818	PercentageFullBloom_1	0.0344827586206897
1158	29.04.2024	Kordia	40	Control	0	58	22	36	11	2	0	0	0	54	15	24	9	0	0	0	0	Control_0	0.931034482758621	0.681818181818182	0.666666666666667	0.818181818181818	PercentageFullBloom_2	0
1159	29.04.2024	Kordia	40	Control	0	58	22	36	11	2	0	0	0	54	15	24	9	0	0	0	0	Control_0	0.931034482758621	0.681818181818182	0.666666666666667	0.818181818181818	PercentageFullBloom_3	0
1160	29.04.2024	Kordia	40	Control	0	58	22	36	11	2	0	0	0	54	15	24	9	0	0	0	0	Control_0	0.931034482758621	0.681818181818182	0.666666666666667	0.818181818181818	PercentageFullBloom_4	0
1161	29.04.2024	Kordia	44	F	500	47	22	22	34	0	0	0	0	44	22	19	32	0	0	0	0	F_500	0.936170212765957	1	0.863636363636364	0.941176470588235	PercentageFullBloom_1	0
1162	29.04.2024	Kordia	44	F	500	47	22	22	34	0	0	0	0	44	22	19	32	0	0	0	0	F_500	0.936170212765957	1	0.863636363636364	0.941176470588235	PercentageFullBloom_2	0
1163	29.04.2024	Kordia	44	F	500	47	22	22	34	0	0	0	0	44	22	19	32	0	0	0	0	F_500	0.936170212765957	1	0.863636363636364	0.941176470588235	PercentageFullBloom_3	0
1164	29.04.2024	Kordia	44	F	500	47	22	22	34	0	0	0	0	44	22	19	32	0	0	0	0	F_500	0.936170212765957	1	0.863636363636364	0.941176470588235	PercentageFullBloom_4	0
1165	29.04.2024	Kordia	45	F	750	48	34	16	41	0	0	0	0	48	34	16	41	0	0	0	0	F_750	1	1	1	1	PercentageFullBloom_1	0
1166	29.04.2024	Kordia	45	F	750	48	34	16	41	0	0	0	0	48	34	16	41	0	0	0	0	F_750	1	1	1	1	PercentageFullBloom_2	0
1167	29.04.2024	Kordia	45	F	750	48	34	16	41	0	0	0	0	48	34	16	41	0	0	0	0	F_750	1	1	1	1	PercentageFullBloom_3	0
1168	29.04.2024	Kordia	45	F	750	48	34	16	41	0	0	0	0	48	34	16	41	0	0	0	0	F_750	1	1	1	1	PercentageFullBloom_4	0
1169	29.04.2024	Kordia	47	S	500	32	10	33	32	0	0	2	0	29	10	31	31	0	0	0	0	S_500	0.90625	1	0.939393939393939	0.96875	PercentageFullBloom_1	0
1170	29.04.2024	Kordia	47	S	500	32	10	33	32	0	0	2	0	29	10	31	31	0	0	0	0	S_500	0.90625	1	0.939393939393939	0.96875	PercentageFullBloom_2	0
1171	29.04.2024	Kordia	47	S	500	32	10	33	32	0	0	2	0	29	10	31	31	0	0	0	0	S_500	0.90625	1	0.939393939393939	0.96875	PercentageFullBloom_3	0.0606060606060606
1172	29.04.2024	Kordia	47	S	500	32	10	33	32	0	0	2	0	29	10	31	31	0	0	0	0	S_500	0.90625	1	0.939393939393939	0.96875	PercentageFullBloom_4	0
1173	29.04.2024	Kordia	48	S	750	32	45	43	2	0	0	0	0	32	45	42	1	0	0	0	0	S_750	1	1	0.976744186046512	0.5	PercentageFullBloom_1	0
1174	29.04.2024	Kordia	48	S	750	32	45	43	2	0	0	0	0	32	45	42	1	0	0	0	0	S_750	1	1	0.976744186046512	0.5	PercentageFullBloom_2	0
1175	29.04.2024	Kordia	48	S	750	32	45	43	2	0	0	0	0	32	45	42	1	0	0	0	0	S_750	1	1	0.976744186046512	0.5	PercentageFullBloom_3	0
1176	29.04.2024	Kordia	48	S	750	32	45	43	2	0	0	0	0	32	45	42	1	0	0	0	0	S_750	1	1	0.976744186046512	0.5	PercentageFullBloom_4	0
1177	16.05.2024	Kordia	7	Control	0	67	65	72	10	0	0	0	0	0	0	0	0	18	7	0	1	Control_0	0	0	0	0	PercentageFullBloom_1	0
1178	16.05.2024	Kordia	7	Control	0	67	65	72	10	0	0	0	0	0	0	0	0	18	7	0	1	Control_0	0	0	0	0	PercentageFullBloom_2	0
1179	16.05.2024	Kordia	7	Control	0	67	65	72	10	0	0	0	0	0	0	0	0	18	7	0	1	Control_0	0	0	0	0	PercentageFullBloom_3	0
1180	16.05.2024	Kordia	7	Control	0	67	65	72	10	0	0	0	0	0	0	0	0	18	7	0	1	Control_0	0	0	0	0	PercentageFullBloom_4	0
1181	16.05.2024	Kordia	11	F	500	37	39	33	30	0	0	0	0	0	0	0	0	2	11	0	0	F_500	0	0	0	0	PercentageFullBloom_1	0
1182	16.05.2024	Kordia	11	F	500	37	39	33	30	0	0	0	0	0	0	0	0	2	11	0	0	F_500	0	0	0	0	PercentageFullBloom_2	0
1183	16.05.2024	Kordia	11	F	500	37	39	33	30	0	0	0	0	0	0	0	0	2	11	0	0	F_500	0	0	0	0	PercentageFullBloom_3	0
1184	16.05.2024	Kordia	11	F	500	37	39	33	30	0	0	0	0	0	0	0	0	2	11	0	0	F_500	0	0	0	0	PercentageFullBloom_4	0
1185	16.05.2024	Kordia	12	F	750	15	22	21	45	0	0	0	0	0	0	0	0	0	1	0	0	F_750	0	0	0	0	PercentageFullBloom_1	0
1186	16.05.2024	Kordia	12	F	750	15	22	21	45	0	0	0	0	0	0	0	0	0	1	0	0	F_750	0	0	0	0	PercentageFullBloom_2	0
1187	16.05.2024	Kordia	12	F	750	15	22	21	45	0	0	0	0	0	0	0	0	0	1	0	0	F_750	0	0	0	0	PercentageFullBloom_3	0
1188	16.05.2024	Kordia	12	F	750	15	22	21	45	0	0	0	0	0	0	0	0	0	1	0	0	F_750	0	0	0	0	PercentageFullBloom_4	0
1189	16.05.2024	Kordia	14	S	500	30	24	25	27	0	0	0	0	0	0	0	0	1	0	0	2	S_500	0	0	0	0	PercentageFullBloom_1	0
1190	16.05.2024	Kordia	14	S	500	30	24	25	27	0	0	0	0	0	0	0	0	1	0	0	2	S_500	0	0	0	0	PercentageFullBloom_2	0
1191	16.05.2024	Kordia	14	S	500	30	24	25	27	0	0	0	0	0	0	0	0	1	0	0	2	S_500	0	0	0	0	PercentageFullBloom_3	0
1192	16.05.2024	Kordia	14	S	500	30	24	25	27	0	0	0	0	0	0	0	0	1	0	0	2	S_500	0	0	0	0	PercentageFullBloom_4	0
1193	16.05.2024	Kordia	15	S	750	24	29	61	16	0	0	0	0	0	0	0	0	0	1	1	0	S_750	0	0	0	0	PercentageFullBloom_1	0
1194	16.05.2024	Kordia	15	S	750	24	29	61	16	0	0	0	0	0	0	0	0	0	1	1	0	S_750	0	0	0	0	PercentageFullBloom_2	0
1195	16.05.2024	Kordia	15	S	750	24	29	61	16	0	0	0	0	0	0	0	0	0	1	1	0	S_750	0	0	0	0	PercentageFullBloom_3	0
1196	16.05.2024	Kordia	15	S	750	24	29	61	16	0	0	0	0	0	0	0	0	0	1	1	0	S_750	0	0	0	0	PercentageFullBloom_4	0
1197	16.05.2024	Kordia	18	Control	0	38	23	28	21	0	0	0	0	0	0	0	0	2	0	0	1	Control_0	0	0	0	0	PercentageFullBloom_1	0
1198	16.05.2024	Kordia	18	Control	0	38	23	28	21	0	0	0	0	0	0	0	0	2	0	0	1	Control_0	0	0	0	0	PercentageFullBloom_2	0
1199	16.05.2024	Kordia	18	Control	0	38	23	28	21	0	0	0	0	0	0	0	0	2	0	0	1	Control_0	0	0	0	0	PercentageFullBloom_3	0
1200	16.05.2024	Kordia	18	Control	0	38	23	28	21	0	0	0	0	0	0	0	0	2	0	0	1	Control_0	0	0	0	0	PercentageFullBloom_4	0
1201	16.05.2024	Kordia	22	F	500	44	47	49	44	0	0	0	0	0	0	0	0	4	0	0	0	F_500	0	0	0	0	PercentageFullBloom_1	0
1202	16.05.2024	Kordia	22	F	500	44	47	49	44	0	0	0	0	0	0	0	0	4	0	0	0	F_500	0	0	0	0	PercentageFullBloom_2	0
1203	16.05.2024	Kordia	22	F	500	44	47	49	44	0	0	0	0	0	0	0	0	4	0	0	0	F_500	0	0	0	0	PercentageFullBloom_3	0
1204	16.05.2024	Kordia	22	F	500	44	47	49	44	0	0	0	0	0	0	0	0	4	0	0	0	F_500	0	0	0	0	PercentageFullBloom_4	0
1205	16.05.2024	Kordia	23	F	750	25	40	30	43	0	0	0	0	0	0	0	0	0	0	0	3	F_750	0	0	0	0	PercentageFullBloom_1	0
1206	16.05.2024	Kordia	23	F	750	25	40	30	43	0	0	0	0	0	0	0	0	0	0	0	3	F_750	0	0	0	0	PercentageFullBloom_2	0
1207	16.05.2024	Kordia	23	F	750	25	40	30	43	0	0	0	0	0	0	0	0	0	0	0	3	F_750	0	0	0	0	PercentageFullBloom_3	0
1208	16.05.2024	Kordia	23	F	750	25	40	30	43	0	0	0	0	0	0	0	0	0	0	0	3	F_750	0	0	0	0	PercentageFullBloom_4	0
1209	16.05.2024	Kordia	25	S	500	22	41	31	23	0	0	0	0	0	0	0	0	0	0	0	0	S_500	0	0	0	0	PercentageFullBloom_1	0
1210	16.05.2024	Kordia	25	S	500	22	41	31	23	0	0	0	0	0	0	0	0	0	0	0	0	S_500	0	0	0	0	PercentageFullBloom_2	0
1211	16.05.2024	Kordia	25	S	500	22	41	31	23	0	0	0	0	0	0	0	0	0	0	0	0	S_500	0	0	0	0	PercentageFullBloom_3	0
1212	16.05.2024	Kordia	25	S	500	22	41	31	23	0	0	0	0	0	0	0	0	0	0	0	0	S_500	0	0	0	0	PercentageFullBloom_4	0
1213	16.05.2024	Kordia	26	S	750	26	57	32	38	0	0	0	0	0	0	0	0	1	1	0	4	S_750	0	0	0	0	PercentageFullBloom_1	0
1214	16.05.2024	Kordia	26	S	750	26	57	32	38	0	0	0	0	0	0	0	0	1	1	0	4	S_750	0	0	0	0	PercentageFullBloom_2	0
1215	16.05.2024	Kordia	26	S	750	26	57	32	38	0	0	0	0	0	0	0	0	1	1	0	4	S_750	0	0	0	0	PercentageFullBloom_3	0
1216	16.05.2024	Kordia	26	S	750	26	57	32	38	0	0	0	0	0	0	0	0	1	1	0	4	S_750	0	0	0	0	PercentageFullBloom_4	0
1217	16.05.2024	Kordia	29	Control	0	12	32	12	32	0	0	0	0	0	0	0	0	0	5	0	12	Control_0	0	0	0	0	PercentageFullBloom_1	0
1218	16.05.2024	Kordia	29	Control	0	12	32	12	32	0	0	0	0	0	0	0	0	0	5	0	12	Control_0	0	0	0	0	PercentageFullBloom_2	0
1219	16.05.2024	Kordia	29	Control	0	12	32	12	32	0	0	0	0	0	0	0	0	0	5	0	12	Control_0	0	0	0	0	PercentageFullBloom_3	0
1220	16.05.2024	Kordia	29	Control	0	12	32	12	32	0	0	0	0	0	0	0	0	0	5	0	12	Control_0	0	0	0	0	PercentageFullBloom_4	0
1221	16.05.2024	Kordia	33	F	500	51	39	18	22	0	0	0	0	0	0	0	0	4	9	0	2	F_500	0	0	0	0	PercentageFullBloom_1	0
1222	16.05.2024	Kordia	33	F	500	51	39	18	22	0	0	0	0	0	0	0	0	4	9	0	2	F_500	0	0	0	0	PercentageFullBloom_2	0
1223	16.05.2024	Kordia	33	F	500	51	39	18	22	0	0	0	0	0	0	0	0	4	9	0	2	F_500	0	0	0	0	PercentageFullBloom_3	0
1224	16.05.2024	Kordia	33	F	500	51	39	18	22	0	0	0	0	0	0	0	0	4	9	0	2	F_500	0	0	0	0	PercentageFullBloom_4	0
1225	16.05.2024	Kordia	34	F	750	24	52	46	49	0	0	0	0	0	0	0	0	0	0	0	0	F_750	0	0	0	0	PercentageFullBloom_1	0
1226	16.05.2024	Kordia	34	F	750	24	52	46	49	0	0	0	0	0	0	0	0	0	0	0	0	F_750	0	0	0	0	PercentageFullBloom_2	0
1227	16.05.2024	Kordia	34	F	750	24	52	46	49	0	0	0	0	0	0	0	0	0	0	0	0	F_750	0	0	0	0	PercentageFullBloom_3	0
1228	16.05.2024	Kordia	34	F	750	24	52	46	49	0	0	0	0	0	0	0	0	0	0	0	0	F_750	0	0	0	0	PercentageFullBloom_4	0
1229	16.05.2024	Kordia	36	S	500	22	25	36	41	0	0	0	0	0	0	0	0	0	1	0	2	S_500	0	0	0	0	PercentageFullBloom_1	0
1230	16.05.2024	Kordia	36	S	500	22	25	36	41	0	0	0	0	0	0	0	0	0	1	0	2	S_500	0	0	0	0	PercentageFullBloom_2	0
1231	16.05.2024	Kordia	36	S	500	22	25	36	41	0	0	0	0	0	0	0	0	0	1	0	2	S_500	0	0	0	0	PercentageFullBloom_3	0
1232	16.05.2024	Kordia	36	S	500	22	25	36	41	0	0	0	0	0	0	0	0	0	1	0	2	S_500	0	0	0	0	PercentageFullBloom_4	0
1233	16.05.2024	Kordia	37	S	750	39	38	42	39	0	0	0	0	0	0	0	0	0	2	0	0	S_750	0	0	0	0	PercentageFullBloom_1	0
1234	16.05.2024	Kordia	37	S	750	39	38	42	39	0	0	0	0	0	0	0	0	0	2	0	0	S_750	0	0	0	0	PercentageFullBloom_2	0
1235	16.05.2024	Kordia	37	S	750	39	38	42	39	0	0	0	0	0	0	0	0	0	2	0	0	S_750	0	0	0	0	PercentageFullBloom_3	0
1236	16.05.2024	Kordia	37	S	750	39	38	42	39	0	0	0	0	0	0	0	0	0	2	0	0	S_750	0	0	0	0	PercentageFullBloom_4	0
1237	16.05.2024	Kordia	40	Control	0	62	26	30	18	0	0	0	0	0	0	0	0	14	14	1	0	Control_0	0	0	0	0	PercentageFullBloom_1	0
1238	16.05.2024	Kordia	40	Control	0	62	26	30	18	0	0	0	0	0	0	0	0	14	14	1	0	Control_0	0	0	0	0	PercentageFullBloom_2	0
1239	16.05.2024	Kordia	40	Control	0	62	26	30	18	0	0	0	0	0	0	0	0	14	14	1	0	Control_0	0	0	0	0	PercentageFullBloom_3	0
1240	16.05.2024	Kordia	40	Control	0	62	26	30	18	0	0	0	0	0	0	0	0	14	14	1	0	Control_0	0	0	0	0	PercentageFullBloom_4	0
1241	16.05.2024	Kordia	44	F	500	49	22	24	37	0	0	0	0	0	0	0	0	0	0	0	0	F_500	0	0	0	0	PercentageFullBloom_1	0
1242	16.05.2024	Kordia	44	F	500	49	22	24	37	0	0	0	0	0	0	0	0	0	0	0	0	F_500	0	0	0	0	PercentageFullBloom_2	0
1243	16.05.2024	Kordia	44	F	500	49	22	24	37	0	0	0	0	0	0	0	0	0	0	0	0	F_500	0	0	0	0	PercentageFullBloom_3	0
1244	16.05.2024	Kordia	44	F	500	49	22	24	37	0	0	0	0	0	0	0	0	0	0	0	0	F_500	0	0	0	0	PercentageFullBloom_4	0
1245	16.05.2024	Kordia	45	F	750	53	29	26	46	0	0	0	0	0	0	0	0	0	0	0	0	F_750	0	0	0	0	PercentageFullBloom_1	0
1246	16.05.2024	Kordia	45	F	750	53	29	26	46	0	0	0	0	0	0	0	0	0	0	0	0	F_750	0	0	0	0	PercentageFullBloom_2	0
1247	16.05.2024	Kordia	45	F	750	53	29	26	46	0	0	0	0	0	0	0	0	0	0	0	0	F_750	0	0	0	0	PercentageFullBloom_3	0
1248	16.05.2024	Kordia	45	F	750	53	29	26	46	0	0	0	0	0	0	0	0	0	0	0	0	F_750	0	0	0	0	PercentageFullBloom_4	0
1249	16.05.2024	Kordia	47	S	500	32	25	36	18	0	0	0	0	0	0	0	0	4	0	0	3	S_500	0	0	0	0	PercentageFullBloom_1	0
1250	16.05.2024	Kordia	47	S	500	32	25	36	18	0	0	0	0	0	0	0	0	4	0	0	3	S_500	0	0	0	0	PercentageFullBloom_2	0
1251	16.05.2024	Kordia	47	S	500	32	25	36	18	0	0	0	0	0	0	0	0	4	0	0	3	S_500	0	0	0	0	PercentageFullBloom_3	0
1252	16.05.2024	Kordia	47	S	500	32	25	36	18	0	0	0	0	0	0	0	0	4	0	0	3	S_500	0	0	0	0	PercentageFullBloom_4	0
1253	16.05.2024	Kordia	48	S	750	31	50	46	2	0	0	0	0	0	0	0	0	2	0	0	1	S_750	0	0	0	0	PercentageFullBloom_1	0
1254	16.05.2024	Kordia	48	S	750	31	50	46	2	0	0	0	0	0	0	0	0	2	0	0	1	S_750	0	0	0	0	PercentageFullBloom_2	0
1255	16.05.2024	Kordia	48	S	750	31	50	46	2	0	0	0	0	0	0	0	0	2	0	0	1	S_750	0	0	0	0	PercentageFullBloom_3	0
1256	16.05.2024	Kordia	48	S	750	31	50	46	2	0	0	0	0	0	0	0	0	2	0	0	1	S_750	0	0	0	0	PercentageFullBloom_4	0
1257	07.06.2024	Kordia	7	Control	0	67	65	72	10	0	0	0	0	0	0	0	0	18	7	16	1	Control_0	0	0	0	0	PercentageFullBloom_1	0
1258	07.06.2024	Kordia	7	Control	0	67	65	72	10	0	0	0	0	0	0	0	0	18	7	16	1	Control_0	0	0	0	0	PercentageFullBloom_2	0
1259	07.06.2024	Kordia	7	Control	0	67	65	72	10	0	0	0	0	0	0	0	0	18	7	16	1	Control_0	0	0	0	0	PercentageFullBloom_3	0
1260	07.06.2024	Kordia	7	Control	0	67	65	72	10	0	0	0	0	0	0	0	0	18	7	16	1	Control_0	0	0	0	0	PercentageFullBloom_4	0
1261	07.06.2024	Kordia	11	F	500	37	39	33	30	0	0	0	0	0	0	0	0	2	11	1	0	F_500	0	0	0	0	PercentageFullBloom_1	0
1262	07.06.2024	Kordia	11	F	500	37	39	33	30	0	0	0	0	0	0	0	0	2	11	1	0	F_500	0	0	0	0	PercentageFullBloom_2	0
1263	07.06.2024	Kordia	11	F	500	37	39	33	30	0	0	0	0	0	0	0	0	2	11	1	0	F_500	0	0	0	0	PercentageFullBloom_3	0
1264	07.06.2024	Kordia	11	F	500	37	39	33	30	0	0	0	0	0	0	0	0	2	11	1	0	F_500	0	0	0	0	PercentageFullBloom_4	0
1265	07.06.2024	Kordia	12	F	750	15	22	21	45	0	0	0	0	0	0	0	0	0	1	0	1	F_750	0	0	0	0	PercentageFullBloom_1	0
1266	07.06.2024	Kordia	12	F	750	15	22	21	45	0	0	0	0	0	0	0	0	0	1	0	1	F_750	0	0	0	0	PercentageFullBloom_2	0
1267	07.06.2024	Kordia	12	F	750	15	22	21	45	0	0	0	0	0	0	0	0	0	1	0	1	F_750	0	0	0	0	PercentageFullBloom_3	0
1268	07.06.2024	Kordia	12	F	750	15	22	21	45	0	0	0	0	0	0	0	0	0	1	0	1	F_750	0	0	0	0	PercentageFullBloom_4	0
1269	07.06.2024	Kordia	14	S	500	30	24	25	27	0	0	0	0	0	0	0	0	1	0	2	2	S_500	0	0	0	0	PercentageFullBloom_1	0
1270	07.06.2024	Kordia	14	S	500	30	24	25	27	0	0	0	0	0	0	0	0	1	0	2	2	S_500	0	0	0	0	PercentageFullBloom_2	0
1271	07.06.2024	Kordia	14	S	500	30	24	25	27	0	0	0	0	0	0	0	0	1	0	2	2	S_500	0	0	0	0	PercentageFullBloom_3	0
1272	07.06.2024	Kordia	14	S	500	30	24	25	27	0	0	0	0	0	0	0	0	1	0	2	2	S_500	0	0	0	0	PercentageFullBloom_4	0
1273	07.06.2024	Kordia	15	S	750	24	29	61	16	0	0	0	0	0	0	0	0	0	1	6	0	S_750	0	0	0	0	PercentageFullBloom_1	0
1274	07.06.2024	Kordia	15	S	750	24	29	61	16	0	0	0	0	0	0	0	0	0	1	6	0	S_750	0	0	0	0	PercentageFullBloom_2	0
1275	07.06.2024	Kordia	15	S	750	24	29	61	16	0	0	0	0	0	0	0	0	0	1	6	0	S_750	0	0	0	0	PercentageFullBloom_3	0
1276	07.06.2024	Kordia	15	S	750	24	29	61	16	0	0	0	0	0	0	0	0	0	1	6	0	S_750	0	0	0	0	PercentageFullBloom_4	0
1277	07.06.2024	Kordia	18	Control	0	38	23	28	21	0	0	0	0	0	0	0	0	0	0	2	1	Control_0	0	0	0	0	PercentageFullBloom_1	0
1278	07.06.2024	Kordia	18	Control	0	38	23	28	21	0	0	0	0	0	0	0	0	0	0	2	1	Control_0	0	0	0	0	PercentageFullBloom_2	0
1279	07.06.2024	Kordia	18	Control	0	38	23	28	21	0	0	0	0	0	0	0	0	0	0	2	1	Control_0	0	0	0	0	PercentageFullBloom_3	0
1280	07.06.2024	Kordia	18	Control	0	38	23	28	21	0	0	0	0	0	0	0	0	0	0	2	1	Control_0	0	0	0	0	PercentageFullBloom_4	0
1281	07.06.2024	Kordia	22	F	500	44	47	49	44	0	0	0	0	0	0	0	0	4	0	0	0	F_500	0	0	0	0	PercentageFullBloom_1	0
1282	07.06.2024	Kordia	22	F	500	44	47	49	44	0	0	0	0	0	0	0	0	4	0	0	0	F_500	0	0	0	0	PercentageFullBloom_2	0
1283	07.06.2024	Kordia	22	F	500	44	47	49	44	0	0	0	0	0	0	0	0	4	0	0	0	F_500	0	0	0	0	PercentageFullBloom_3	0
1284	07.06.2024	Kordia	22	F	500	44	47	49	44	0	0	0	0	0	0	0	0	4	0	0	0	F_500	0	0	0	0	PercentageFullBloom_4	0
1285	07.06.2024	Kordia	23	F	750	25	40	30	43	0	0	0	0	0	0	0	0	0	0	0	3	F_750	0	0	0	0	PercentageFullBloom_1	0
1286	07.06.2024	Kordia	23	F	750	25	40	30	43	0	0	0	0	0	0	0	0	0	0	0	3	F_750	0	0	0	0	PercentageFullBloom_2	0
1287	07.06.2024	Kordia	23	F	750	25	40	30	43	0	0	0	0	0	0	0	0	0	0	0	3	F_750	0	0	0	0	PercentageFullBloom_3	0
1288	07.06.2024	Kordia	23	F	750	25	40	30	43	0	0	0	0	0	0	0	0	0	0	0	3	F_750	0	0	0	0	PercentageFullBloom_4	0
1289	07.06.2024	Kordia	25	S	500	22	41	31	23	0	0	0	0	0	0	0	0	0	1	0	0	S_500	0	0	0	0	PercentageFullBloom_1	0
1290	07.06.2024	Kordia	25	S	500	22	41	31	23	0	0	0	0	0	0	0	0	0	1	0	0	S_500	0	0	0	0	PercentageFullBloom_2	0
1291	07.06.2024	Kordia	25	S	500	22	41	31	23	0	0	0	0	0	0	0	0	0	1	0	0	S_500	0	0	0	0	PercentageFullBloom_3	0
1292	07.06.2024	Kordia	25	S	500	22	41	31	23	0	0	0	0	0	0	0	0	0	1	0	0	S_500	0	0	0	0	PercentageFullBloom_4	0
1293	07.06.2024	Kordia	26	S	750	26	57	32	38	0	0	0	0	0	0	0	0	1	1	0	4	S_750	0	0	0	0	PercentageFullBloom_1	0
1294	07.06.2024	Kordia	26	S	750	26	57	32	38	0	0	0	0	0	0	0	0	1	1	0	4	S_750	0	0	0	0	PercentageFullBloom_2	0
1295	07.06.2024	Kordia	26	S	750	26	57	32	38	0	0	0	0	0	0	0	0	1	1	0	4	S_750	0	0	0	0	PercentageFullBloom_3	0
1296	07.06.2024	Kordia	26	S	750	26	57	32	38	0	0	0	0	0	0	0	0	1	1	0	4	S_750	0	0	0	0	PercentageFullBloom_4	0
1297	07.06.2024	Kordia	29	Control	0	12	32	12	32	0	0	0	0	0	0	0	0	0	7	3	13	Control_0	0	0	0	0	PercentageFullBloom_1	0
1298	07.06.2024	Kordia	29	Control	0	12	32	12	32	0	0	0	0	0	0	0	0	0	7	3	13	Control_0	0	0	0	0	PercentageFullBloom_2	0
1299	07.06.2024	Kordia	29	Control	0	12	32	12	32	0	0	0	0	0	0	0	0	0	7	3	13	Control_0	0	0	0	0	PercentageFullBloom_3	0
1300	07.06.2024	Kordia	29	Control	0	12	32	12	32	0	0	0	0	0	0	0	0	0	7	3	13	Control_0	0	0	0	0	PercentageFullBloom_4	0
1301	07.06.2024	Kordia	33	F	500	51	39	18	22	0	0	0	0	0	0	0	0	8	1	0	2	F_500	0	0	0	0	PercentageFullBloom_1	0
1302	07.06.2024	Kordia	33	F	500	51	39	18	22	0	0	0	0	0	0	0	0	8	1	0	2	F_500	0	0	0	0	PercentageFullBloom_2	0
1303	07.06.2024	Kordia	33	F	500	51	39	18	22	0	0	0	0	0	0	0	0	8	1	0	2	F_500	0	0	0	0	PercentageFullBloom_3	0
1304	07.06.2024	Kordia	33	F	500	51	39	18	22	0	0	0	0	0	0	0	0	8	1	0	2	F_500	0	0	0	0	PercentageFullBloom_4	0
1305	07.06.2024	Kordia	34	F	750	24	52	46	49	0	0	0	0	0	0	0	0	0	0	0	0	F_750	0	0	0	0	PercentageFullBloom_1	0
1306	07.06.2024	Kordia	34	F	750	24	52	46	49	0	0	0	0	0	0	0	0	0	0	0	0	F_750	0	0	0	0	PercentageFullBloom_2	0
1307	07.06.2024	Kordia	34	F	750	24	52	46	49	0	0	0	0	0	0	0	0	0	0	0	0	F_750	0	0	0	0	PercentageFullBloom_3	0
1308	07.06.2024	Kordia	34	F	750	24	52	46	49	0	0	0	0	0	0	0	0	0	0	0	0	F_750	0	0	0	0	PercentageFullBloom_4	0
1309	07.06.2024	Kordia	36	S	500	22	25	36	41	0	0	0	0	0	0	0	0	0	0	2	2	S_500	0	0	0	0	PercentageFullBloom_1	0
1310	07.06.2024	Kordia	36	S	500	22	25	36	41	0	0	0	0	0	0	0	0	0	0	2	2	S_500	0	0	0	0	PercentageFullBloom_2	0
1311	07.06.2024	Kordia	36	S	500	22	25	36	41	0	0	0	0	0	0	0	0	0	0	2	2	S_500	0	0	0	0	PercentageFullBloom_3	0
1312	07.06.2024	Kordia	36	S	500	22	25	36	41	0	0	0	0	0	0	0	0	0	0	2	2	S_500	0	0	0	0	PercentageFullBloom_4	0
1313	07.06.2024	Kordia	37	S	750	39	38	42	39	0	0	0	0	0	0	0	0	0	2	0	0	S_750	0	0	0	0	PercentageFullBloom_1	0
1314	07.06.2024	Kordia	37	S	750	39	38	42	39	0	0	0	0	0	0	0	0	0	2	0	0	S_750	0	0	0	0	PercentageFullBloom_2	0
1315	07.06.2024	Kordia	37	S	750	39	38	42	39	0	0	0	0	0	0	0	0	0	2	0	0	S_750	0	0	0	0	PercentageFullBloom_3	0
1316	07.06.2024	Kordia	37	S	750	39	38	42	39	0	0	0	0	0	0	0	0	0	2	0	0	S_750	0	0	0	0	PercentageFullBloom_4	0
1317	07.06.2024	Kordia	40	Control	0	62	26	30	18	0	0	0	0	0	0	0	0	13	14	4	0	Control_0	0	0	0	0	PercentageFullBloom_1	0
1318	07.06.2024	Kordia	40	Control	0	62	26	30	18	0	0	0	0	0	0	0	0	13	14	4	0	Control_0	0	0	0	0	PercentageFullBloom_2	0
1319	07.06.2024	Kordia	40	Control	0	62	26	30	18	0	0	0	0	0	0	0	0	13	14	4	0	Control_0	0	0	0	0	PercentageFullBloom_3	0
1320	07.06.2024	Kordia	40	Control	0	62	26	30	18	0	0	0	0	0	0	0	0	13	14	4	0	Control_0	0	0	0	0	PercentageFullBloom_4	0
1321	07.06.2024	Kordia	44	F	500	49	22	24	37	0	0	0	0	0	0	0	0	0	0	2	0	F_500	0	0	0	0	PercentageFullBloom_1	0
1322	07.06.2024	Kordia	44	F	500	49	22	24	37	0	0	0	0	0	0	0	0	0	0	2	0	F_500	0	0	0	0	PercentageFullBloom_2	0
1323	07.06.2024	Kordia	44	F	500	49	22	24	37	0	0	0	0	0	0	0	0	0	0	2	0	F_500	0	0	0	0	PercentageFullBloom_3	0
1324	07.06.2024	Kordia	44	F	500	49	22	24	37	0	0	0	0	0	0	0	0	0	0	2	0	F_500	0	0	0	0	PercentageFullBloom_4	0
1325	07.06.2024	Kordia	45	F	750	53	29	26	46	0	0	0	0	0	0	0	0	0	0	0	0	F_750	0	0	0	0	PercentageFullBloom_1	0
1326	07.06.2024	Kordia	45	F	750	53	29	26	46	0	0	0	0	0	0	0	0	0	0	0	0	F_750	0	0	0	0	PercentageFullBloom_2	0
1327	07.06.2024	Kordia	45	F	750	53	29	26	46	0	0	0	0	0	0	0	0	0	0	0	0	F_750	0	0	0	0	PercentageFullBloom_3	0
1328	07.06.2024	Kordia	45	F	750	53	29	26	46	0	0	0	0	0	0	0	0	0	0	0	0	F_750	0	0	0	0	PercentageFullBloom_4	0
1329	07.06.2024	Kordia	47	S	500	32	25	36	18	0	0	0	0	0	0	0	0	4	0	0	3	S_500	0	0	0	0	PercentageFullBloom_1	0
1330	07.06.2024	Kordia	47	S	500	32	25	36	18	0	0	0	0	0	0	0	0	4	0	0	3	S_500	0	0	0	0	PercentageFullBloom_2	0
1331	07.06.2024	Kordia	47	S	500	32	25	36	18	0	0	0	0	0	0	0	0	4	0	0	3	S_500	0	0	0	0	PercentageFullBloom_3	0
1332	07.06.2024	Kordia	47	S	500	32	25	36	18	0	0	0	0	0	0	0	0	4	0	0	3	S_500	0	0	0	0	PercentageFullBloom_4	0
1333	07.06.2024	Kordia	48	S	750	31	50	46	2	0	0	0	0	0	0	0	0	3	0	0	1	S_750	0	0	0	0	PercentageFullBloom_1	0
1334	07.06.2024	Kordia	48	S	750	31	50	46	2	0	0	0	0	0	0	0	0	3	0	0	1	S_750	0	0	0	0	PercentageFullBloom_2	0
1335	07.06.2024	Kordia	48	S	750	31	50	46	2	0	0	0	0	0	0	0	0	3	0	0	1	S_750	0	0	0	0	PercentageFullBloom_3	0
1336	07.06.2024	Kordia	48	S	750	31	50	46	2	0	0	0	0	0	0	0	0	3	0	0	1	S_750	0	0	0	0	PercentageFullBloom_4	0
1337	13.06.2024	Kordia	7	Control	0	67	65	72	10	0	0	0	0	0	0	0	0	22	7	16	1	Control_0	0	0	0	0	PercentageFullBloom_1	0
1338	13.06.2024	Kordia	7	Control	0	67	65	72	10	0	0	0	0	0	0	0	0	22	7	16	1	Control_0	0	0	0	0	PercentageFullBloom_2	0
1339	13.06.2024	Kordia	7	Control	0	67	65	72	10	0	0	0	0	0	0	0	0	22	7	16	1	Control_0	0	0	0	0	PercentageFullBloom_3	0
1340	13.06.2024	Kordia	7	Control	0	67	65	72	10	0	0	0	0	0	0	0	0	22	7	16	1	Control_0	0	0	0	0	PercentageFullBloom_4	0
1341	13.06.2024	Kordia	11	F	500	37	39	33	30	0	0	0	0	0	0	0	0	2	11	2	0	F_500	0	0	0	0	PercentageFullBloom_1	0
1342	13.06.2024	Kordia	11	F	500	37	39	33	30	0	0	0	0	0	0	0	0	2	11	2	0	F_500	0	0	0	0	PercentageFullBloom_2	0
1343	13.06.2024	Kordia	11	F	500	37	39	33	30	0	0	0	0	0	0	0	0	2	11	2	0	F_500	0	0	0	0	PercentageFullBloom_3	0
1344	13.06.2024	Kordia	11	F	500	37	39	33	30	0	0	0	0	0	0	0	0	2	11	2	0	F_500	0	0	0	0	PercentageFullBloom_4	0
1345	13.06.2024	Kordia	26	S	750	26	57	32	38	0	0	0	0	0	0	0	0	1	1	1	4	S_750	0	0	0	0	PercentageFullBloom_1	0
1346	13.06.2024	Kordia	26	S	750	26	57	32	38	0	0	0	0	0	0	0	0	1	1	1	4	S_750	0	0	0	0	PercentageFullBloom_2	0
1347	13.06.2024	Kordia	26	S	750	26	57	32	38	0	0	0	0	0	0	0	0	1	1	1	4	S_750	0	0	0	0	PercentageFullBloom_3	0
1348	13.06.2024	Kordia	26	S	750	26	57	32	38	0	0	0	0	0	0	0	0	1	1	1	4	S_750	0	0	0	0	PercentageFullBloom_4	0
1349	13.06.2024	Kordia	29	Control	0	12	32	12	32	0	0	0	0	0	0	0	0	0	7	3	12	Control_0	0	0	0	0	PercentageFullBloom_1	0
1350	13.06.2024	Kordia	29	Control	0	12	32	12	32	0	0	0	0	0	0	0	0	0	7	3	12	Control_0	0	0	0	0	PercentageFullBloom_2	0
1351	13.06.2024	Kordia	29	Control	0	12	32	12	32	0	0	0	0	0	0	0	0	0	7	3	12	Control_0	0	0	0	0	PercentageFullBloom_3	0
1352	13.06.2024	Kordia	29	Control	0	12	32	12	32	0	0	0	0	0	0	0	0	0	7	3	12	Control_0	0	0	0	0	PercentageFullBloom_4	0
1353	13.06.2024	Kordia	36	S	500	22	25	36	41	0	0	0	0	0	0	0	0	0	0	2	2	S_500	0	0	0	0	PercentageFullBloom_1	0
1354	13.06.2024	Kordia	36	S	500	22	25	36	41	0	0	0	0	0	0	0	0	0	0	2	2	S_500	0	0	0	0	PercentageFullBloom_2	0
1355	13.06.2024	Kordia	36	S	500	22	25	36	41	0	0	0	0	0	0	0	0	0	0	2	2	S_500	0	0	0	0	PercentageFullBloom_3	0
1356	13.06.2024	Kordia	36	S	500	22	25	36	41	0	0	0	0	0	0	0	0	0	0	2	2	S_500	0	0	0	0	PercentageFullBloom_4	0
1357	13.06.2024	Kordia	48	S	750	31	50	46	2	0	0	0	0	0	0	0	0	3	1	0	1	S_750	0	0	0	0	PercentageFullBloom_1	0
1358	13.06.2024	Kordia	48	S	750	31	50	46	2	0	0	0	0	0	0	0	0	3	1	0	1	S_750	0	0	0	0	PercentageFullBloom_2	0
1359	13.06.2024	Kordia	48	S	750	31	50	46	2	0	0	0	0	0	0	0	0	3	1	0	1	S_750	0	0	0	0	PercentageFullBloom_3	0
1360	13.06.2024	Kordia	48	S	750	31	50	46	2	0	0	0	0	0	0	0	0	3	1	0	1	S_750	0	0	0	0	PercentageFullBloom_4	0
