# Supplementary material for: Ethephon as a bloom-delaying agent for frost-sensitive tree crop flowers at risk from a changing climate
Source: BMC Plant Biol. 2026 Jul 9;26:1163. doi: 10.1186/s12870-026-09346-4 (PMC13348552; doi:10.1186/s12870-026-09346-4)
Supplement: Supplementary file 4 — Supplementary Material 4. [file 12870_2026_9346_MOESM4_ESM.r]

# R scripts for Geisthoff AM, Ferrante M, Kämper W
# submitted to Journal of Experimental Botany
# Effect of ethephon application on timing of flowering in two apple cultivar 
# WK2025-07-03

# Flowering - apple

# The objective of these scripts is to explore time profile in apple cultivars.

library(tidyverse)
library(viridis)
library(dplyr)
library(readr)
library(devtools)
library(ggplot2)
library(data.table)
library(marginaleffects)
library(DHARMa)
library(glmmTMB)
library(ggeffects)
library(scales)
library(lsmeans)

#WD:
setwd("")

# Read data
dataApple <- read.csv('Data for Apple flowering.csv', 
                      header = TRUE, 
                      sep = ",",
                      stringsAsFactors = T)

str(dataApple)

levels(dataApple$Treatment) <- c("Control",
                                 "Early-Low",
                                 "Early-High",
                                 "Late-Low",
                                 "Late-High")

# Tree position should be a categorical variable.
dataApple$Treepos. <- as.factor(dataApple$Treepos.)
with(dataApple,
     table(Treepos.)) # correct

# Concentration should be a categorical variable
dataApple$Conc. <- as.factor(dataApple$Conc.)
with(dataApple,
     table(Conc., Time)) # correct


dataApple$PercentageFullBloom[dataApple$PercentageFullBloom == 1] <- 0.99999
# Now we can use beta-binomial distribution (0 - 0.99999999)

str(dataApple)

# Remove dates to keep 4% OVERALL flowering on a date and remove dates where fruit set was measured
dataApple <- subset(dataApple,
                    Datum != "03.04.2024" & Datum != "19.07.2024" & Datum != "16.05.2024" & Datum != "30.04.2024" ) # & Datum != "30.04.2024"
dataApple$Datum <- factor(dataApple$Datum)

# Elstar flowering ####
# Elstar subset 
dataAppleElstar <- subset(dataApple,
                          Cultivar == "Elstar")
dataAppleElstar$Cultivar <- factor(dataAppleElstar$Cultivar)
dataAppleElstar$Treepos. <- factor(dataAppleElstar$Treepos.)

# GLMM
m1.Elstar <- glmmTMB(PercentageFullBloom ~ Treatment * Datum +
                             (1|Treepos.),
                           dispformula = ~ (1|Treepos.),
                           ziformula = ~  Datum + Treatment + (1|Treepos.),
                           family = beta_family(link="logit"), 
                           data = dataAppleElstar)

summary(m1.Elstar)

m1.Elstar.res <- simulateResiduals(m1.Elstar) # 
plot(m1.Elstar.res)

plotResiduals(m1.Elstar.res, 
              dataAppleElstar$Treatment)
plotResiduals(m1.Elstar.res, 
              dataAppleElstar$Datum)
plotResiduals(m1.Elstar.res, 
              dataAppleElstar$Treepos.)
plotResiduals(m1.Elstar.res, 
              dataAppleElstar$Time)
plotResiduals(m1.Elstar.res, 
              dataAppleElstar$Conc.)

testOutliers(m1.Elstar)
testDispersion(m1.Elstar)
testZeroInflation(m1.Elstar)

simulationOutput.Elstar <- simulateResiduals(fittedModel = m1.Elstar)
par(mfrow = c(1,2))
plotResiduals(simulationOutput.Elstar, 
              dataAppleElstar$Treatment)
plotResiduals(simulationOutput.Elstar, 
              dataAppleElstar$Datum)

#lsmeans for pairwise comparison between control and treatments
dataAppleElstar$TD <- interaction(dataAppleElstar$Datum,
                                  dataAppleElstar$Treatment) 

m1.ElstarTD <- glmmTMB(PercentageFullBloom ~ TD +
                               (1|Treepos.),
                             dispformula = ~ (1|Treepos.),
                             ziformula = ~  Datum + Treatment + (1|Treepos.),
                             family = beta_family(link="logit"), 
                             data = dataAppleElstar)

summary(m1.ElstarTD)
simulateResiduals(m1.ElstarTD, plot =T)

m1.elstar.ls <- lsmeans(m1.ElstarTD, 
                        pairwise ~ TD)
summary(m1.elstar.ls)

#predict responses
pre.Elstar2 <- predict_response(m1.Elstar,
                                terms = c("Datum",
                                          "Treatment"),
                                type = "zero_inflated",
                                margin = "empirical")

print(pre.Elstar2,
      collapse_tables = TRUE)


set.seed(123)
# figure for Elstar
ElstarFlowerinBloom <- ggplot() +
  geom_point(data = dataAppleElstar, 
             aes(x = Datum, 
                 y = PercentageFullBloom, 
                 color = Treatment),
             position = position_jitterdodge(jitter.width = 0.4, 
                                             dodge.width = 0.4),
             alpha = 0.5,
             show.legend = FALSE) +
  geom_errorbar(data = pre.Elstar2,
                aes(x = x, 
                    ymin = conf.low, 
                    ymax = conf.high, 
                    color = group),
                position = position_dodge(width = 0.4),
                width = 0.2) +
  geom_point(data = pre.Elstar2, 
             aes(x = x, 
                 y = predicted, 
                 color = group),
             position = position_dodge(width = 0.4),
             size = 3) +
  scale_y_continuous(labels = label_number(scale = 100,
                                           accuracy = 1)) +
  labs(x = "Date", 
       y = "Floral buds in bloom [%]",
       title = "A  Elstar") +
  scale_color_manual(values = c("#E41A1C", "#377EB8", "#4DAF4A", "#984EA3", "#FF7F00"))+
  theme_minimal() +
  theme(legend.title = element_blank(),
        legend.position = "bottom",
        legend.text = element_text(size = 18)) +
  theme(axis.title = element_text(size = 20),
        axis.text = element_text(size = 18),
        plot.title = element_text(size = 30)) 

ElstarFlowerinBloom


## Kanzi flowering ####
# Kanzi subset
dataAppleKanzi  <- subset(dataApple,
                          Cultivar == "Kanzi")
dataAppleKanzi$Cultivar <- factor(dataAppleKanzi$Cultivar)
dataAppleKanzi$Treepos. <- factor(dataAppleKanzi$Treepos.)

dataAppleKanzi <- subset(dataAppleKanzi,
                         Datum != "22.04.2024" & Datum != "26.04.2024" & Datum != "30.04.2024" & Datum != "19.04.2024")
dataAppleKanzi$Datum <- factor(dataAppleKanzi$Datum)

# GLMM
m1.Kanzi <- glmmTMB(PercentageFullBloom ~ Treatment * Datum +
                            (1|Treepos.),
                          dispformula = ~  (1|Treepos.),
                          ziformula = ~  Datum + Treatment + (1|Treepos.),
                          family = beta_family(link="logit"), 
                          data = dataAppleKanzi)

summary(m1.Kanzi)

m1.Kanzi.res <- simulateResiduals(m1.Kanzi) # 
plot(m1.Kanzi.res)

plotResiduals(m1.Kanzi.res, 
              dataAppleKanzi$Treatment)
plotResiduals(m1.Kanzi.res, 
              dataAppleKanzi$Datum)
plotResiduals(m1.Kanzi.res, 
              dataAppleKanzi$Treepos.)
plotResiduals(m1.Kanzi.res, 
              dataAppleKanzi$Time)
plotResiduals(m1.Kanzi.res, 
              dataAppleKanzi$Conc.)

testOutliers(m1.Kanzi)
testDispersion(m1.Kanzi)

testZeroInflation(m1.Kanzi)

simulationOutput.Kanzi <- simulateResiduals(fittedModel = m1.Kanzi)
par(mfrow = c(1,2))
plotResiduals(simulationOutput.Kanzi, 
              dataAppleKanzi$Treatment)
plotResiduals(simulationOutput.Kanzi, 
              dataAppleKanzi$Datum)


# lsmeans for pairwise comparison between control and treatments
dataAppleKanzi$TD <- interaction(dataAppleKanzi$Datum,
                                 dataAppleKanzi$Treatment) 

m1.KanziTD <- glmmTMB(PercentageFullBloom ~ TD +
                              (1|Treepos.),
                            dispformula = ~ (1|Treepos.),
                            ziformula = ~  Datum + Treatment + (1|Treepos.),
                            family = beta_family(link="logit"), 
                            data = dataAppleKanzi)

summary(m1.KanziTD)
simulateResiduals(m1.KanziTD, plot =T)

m1.kanzi.ls <- lsmeans(m1.KanziTD, 
                       pairwise ~ TD)
summary(m1.kanzi.ls)

#prediction
pre.Kanzi2 <- predict_response(m1.Kanzi,
                               terms = c("Datum",
                                         "Treatment"),
                               type = "zero_inflated",
                               margin = "empirical")

print(pre.Kanzi2,
      collapse_tables = TRUE)

# figure for Kanzi
set.seed(123)
KanziFlowerinBloom <- ggplot() +
  geom_point(data = dataAppleKanzi, 
             aes(x = Datum, 
                 y = PercentageFullBloom, 
                 color = Treatment),
             position = position_jitterdodge(jitter.width = 0.4, 
                                             dodge.width = 0.4),
             alpha = 0.5,
             show.legend = FALSE) +
  geom_errorbar(data = pre.Kanzi2,
                aes(x = x, 
                    ymin = conf.low, 
                    ymax = conf.high, 
                    color = group),
                position = position_dodge(width = 0.4),
                width = 0.2) +
  geom_point(data = pre.Kanzi2, 
             aes(x = x, 
                 y = predicted, 
                 color = group),
             position = position_dodge(width = 0.4),
             size = 3) +
  scale_y_continuous(labels = label_number(scale = 100,
                                           accuracy = 1)) +
  labs(x = "Date", 
       y = "Floral buds in bloom [%]",
       title = "B  Kanzi") +
  scale_color_manual(values = c("#E41A1C", "#377EB8", "#4DAF4A", "#984EA3", "#FF7F00"))+
  theme_minimal() +
  theme(legend.title = element_blank(),
        legend.position = "bottom",
        legend.text = element_text(size = 18)) +
  theme(axis.title = element_text(size = 20),
        axis.text = element_text(size = 18),
        plot.title = element_text(size = 30)) 

KanziFlowerinBloom

# THE END
