# Supplementary material for: Ethephon as a bloom-delaying agent for frost-sensitive tree crop flowers at risk from a changing climate
Source: BMC Plant Biol. 2026 Jul 9;26:1163. doi: 10.1186/s12870-026-09346-4 (PMC13348552; doi:10.1186/s12870-026-09346-4)
Supplement: Supplementary file 5 — Supplementary Material 5. [file 12870_2026_9346_MOESM5_ESM.r]

# R scripts for Geisthoff AM, Ferrante M, Kämper W
# submitted to Journal of Experimental Botany
# Effect of ethephon application on timing of flowering in two cherry cultivar 
# WK2025-07-03

# Flowering - cherry

# The objective of these scripts is to explore time profile in cherry cultivars.


library(tidyverse)
library(viridis)
library(dplyr)
library(readr)
library(devtools)
library(ggplot2)
library(data.table)
library(marginaleffects)
library(DHARMa)
library(glmmTMB)
library(ggeffects)
library(scales)
library(lsmeans)

#WD:
setwd("")

#data----
dataCherry <- read.csv('Data for Cherry flowering.csv', 
                       header = TRUE, 
                       sep = ",",
                       stringsAsFactors = T) 

str(dataCherry)

# Tree position should be a categorical variable.
dataCherry$Tree.pos. <- as.factor(dataCherry$Tree.pos.) # correct


# Concentration should be a categorical variable
dataCherry$Conc. <- as.factor(dataCherry$Conc.) # correct

str(dataCherry)

#rename treatments
levels(dataCherry$Treatment) <- c("Control",
                                  "Early-Low",
                                  "Early-High",
                                  "Late-Low",
                                  "Late-High")

# Now we can use beta-binomial distribution (0 - 0.99999999)
dataCherry$PercentageFullBloom[dataCherry$PercentageFullBloom == 1] <- 0.9999999

# Remove dates that measured fruit set
dataCherry <- subset(dataCherry,
                     Datum != "07.06.2024" & Datum != "13.06.2024" & Datum != "16.05.2024")

dataCherry$Datum <- factor(dataCherry$Datum)

# Bellise flowering ####
# subset Bellise
dataCherryBellise <- subset(dataCherry,
                            Cultivar == "Belisse")
# Remove dates to keep 4% OVERALL flowering on a date
dataCherryBellise <- subset(dataCherryBellise,
                            Datum != "29.04.2024" & 
                              Datum != "25.04.2024" & 
                              Datum != "21.04.2024" & 
                              Datum != "18.04.2024" & 
                              Datum != "15.04.2024")
dataCherryBellise$Datum <- factor(dataCherryBellise$Datum)
dataCherryBellise$Cultivar <- factor(dataCherryBellise$Cultivar)
dataCherryBellise$Tree.pos. <- factor(dataCherryBellise$Tree.pos.)

#GLMM
m1.Bellise <- glmmTMB(PercentageFullBloom ~ Treatment * Datum +
                              (1|Tree.pos.),
                            dispformula = ~ (1|Tree.pos.),
                            ziformula = ~  Datum + Treatment + (1|Tree.pos.),
                            family = beta_family(link ="logit"), 
                            data = dataCherryBellise)

summary(m1.Bellise)
m1.Bellise.res <- simulateResiduals(m1.Bellise) 
plot(m1.Bellise.res)

plotResiduals(m1.Bellise.res, 
              dataCherryBellise$Treatment)
plotResiduals(m1.Bellise.res, 
              dataCherryBellise$Datum)
plotResiduals(m1.Bellise.res, 
              dataCherryBellise$Tree.pos.)
plotResiduals(m1.Bellise.res, 
              dataCherryBellise$Time)
plotResiduals(m1.Bellise.res, 
              dataCherryBellise$Conc.)

testOutliers(m1.Bellise)
testDispersion(m1.Bellise)
testZeroInflation(m1.Bellise)

simulationOutput.Bellise <- simulateResiduals(fittedModel = m1.Bellise)
par(mfrow = c(1,2))
plotResiduals(simulationOutput.Bellise, 
              dataCherryBellise$Treatment)
plotResiduals(simulationOutput.Bellise, 
              dataCherryBellise$Datum)

pre.Bellise <- predict_response(m1.Bellise,
                                terms = c("Datum",
                                          "Treatment"),
                                type = "zero_inflated",
                                margin = "empirical")

print(pre.Bellise,
      collapse_tables = TRUE)

# ?predict_response

with(dataCherryBellise,
     tapply(PercentageFullBloom * 100,
            list(Datum,Treatment),
            mean))


# lsmeans for pairwise comparison between control and treatments
dataCherryBellise$TD <- interaction(dataCherryBellise$Datum,
                                    dataCherryBellise$Treatment) 
m1.BelliseTD <-glmmTMB(PercentageFullBloom  ~ TD + 
                               (1|Tree.pos.),
                             dispformula = ~ (1|Tree.pos.),
                             ziformula = ~  Datum + Treatment + (1|Tree.pos.),
                             family = beta_family(link ="logit"), 
                             data = dataCherryBellise)

summary(m1.BelliseTD)
simulateResiduals(m1.BelliseTD, plot =T)

m1.Bellise.ls <- lsmeans(m1.BelliseTD, 
                         pairwise ~ TD)
summary(m1.Bellise.ls)

# figure for Bellise
set.seed(123)  #create a random value that spreads out observed values horizontally (to avoid data point overlay)
BelliseFlowerinBloom <- ggplot() +
  geom_point(data = dataCherryBellise, 
             aes(x = Datum, 
                 y = PercentageFullBloom, 
                 color = Treatment),
             position = position_jitterdodge(jitter.width = 0.4, 
                                             dodge.width = 0.4),
             alpha = 0.5,
             show.legend = FALSE) +
  geom_errorbar(data = pre.Bellise,
                aes(x = x, 
                    ymin = conf.low, 
                    ymax = conf.high, 
                    color = group),
                position = position_dodge(width = 0.4),
                width = 0.2) +
  geom_point(data = pre.Bellise, 
             aes(x = x, 
                 y = predicted, 
                 color = group),
             position = position_dodge(width = 0.4),
             size = 3) +
  scale_y_continuous(labels = label_number(scale = 100,
                                           accuracy = 1)) +
  labs(x = "Date", 
       y = "Floral buds in bloom [%]",
       title = "A  Bellise") +
  theme_minimal() +
  scale_color_manual(values = c("#E41A1C", "#377EB8", "#4DAF4A", "#984EA3", "#FF7F00"))+
  theme_minimal() +
  theme(legend.title = element_blank(),
        legend.position = "bottom",
        legend.text = element_text(size = 18)) +
  theme(axis.title = element_text(size = 20),
        axis.text = element_text(size = 18),
        plot.title = element_text(size = 30)) 

BelliseFlowerinBloom

###########
# Kordia flowering ####
# subset Kordia
dataCherryKordia <- subset(dataCherry,
                           Cultivar == "Kordia")
dataCherryKordia <- subset(dataCherryKordia,
                           Datum != "01.04.2024" & Datum != "29.04.2024")

dataCherryKordia$Datum <- factor(dataCherryKordia$Datum)
dataCherryKordia$Cultivar <- factor(dataCherryKordia$Cultivar)
dataCherryKordia$Tree.pos. <- factor(dataCherryKordia$Tree.pos.)

# GLMM
m1.Kordia <- glmmTMB(PercentageFullBloom ~ Treatment * Datum +
                             (1|Tree.pos.),
                           dispformula = ~ (1|Tree.pos.),
                           ziformula = ~  Datum + Treatment + (1|Tree.pos.),
                           family = beta_family(link ="logit"), 
                           data = dataCherryKordia)

summary(m1.Kordia)
m1.Kordia.res <- simulateResiduals(m1.Kordia) 
plot(m1.Kordia.res)

plotResiduals(m1.Kordia.res, 
              dataCherryKordia$Treatment)
plotResiduals(m1.Kordia.res, 
              dataCherryKordia$Datum)
plotResiduals(m1.Kordia.res, 
              dataCherryKordia$Tree.pos.)
plotResiduals(m1.Kordia.res, 
              dataCherryKordia$Time)
plotResiduals(m1.Kordia.res, 
              dataCherryKordia$Conc.)

testOutliers(m1.Kordia)
testDispersion(m1.Kordia)
testZeroInflation(m1.Kordia)

simulationOutput.Kordia <- simulateResiduals(fittedModel = m1.Kordia)
par(mfrow = c(1,2))
plotResiduals(simulationOutput.Kordia, 
              dataCherryKordia$Treatment)
plotResiduals(simulationOutput.Kordia, 
              dataCherryKordia$Datum)

pre.Kordia <- predict_response(m1.Kordia,
                               terms = c("Datum",
                                         "Treatment"),
                               type = "zero_inflated",
                               margin = "empirical")

print(pre.Kordia,
      collapse_tables = TRUE)

# ?predict_response

with(dataCherryKordia,
     tapply(PercentageFullBloom * 100,
            list(Datum,Treatment),
            mean))

# lsmeans for pairwise comparison between control and treatments
dataCherryKordia$TD <- interaction(dataCherryKordia$Datum,
                                   dataCherryKordia$Treatment) 
m1.KordiaTD <-glmmTMB(PercentageFullBloom  ~ TD + 
                              (1|Tree.pos.),
                            dispformula = ~ (1|Tree.pos.),
                            ziformula = ~  Datum + Treatment + (1|Tree.pos.),
                            family = beta_family(link ="logit"), 
                            data = dataCherryKordia)

summary(m1.KordiaTD)
simulateResiduals(m1.KordiaTD, plot =T)

m1.Kordia.ls <- lsmeans(m1.KordiaTD, 
                        pairwise ~ TD)
summary(m1.Kordia.ls)

# figure for Kordia
set.seed(123)
KordiaFlowerinBloom <- ggplot() +
  geom_point(data = dataCherryKordia, 
             aes(x = Datum, 
                 y = PercentageFullBloom, 
                 color = Treatment),
             position = position_jitterdodge(jitter.width = 0.4, 
                                             dodge.width = 0.4),
             alpha = 0.5,
             show.legend = FALSE) +
  geom_errorbar(data = pre.Kordia,
                aes(x = x, 
                    ymin = conf.low, 
                    ymax = conf.high, 
                    color = group),
                position = position_dodge(width = 0.4),
                width = 0.2) +
  geom_point(data = pre.Kordia, 
             aes(x = x, 
                 y = predicted, 
                 color = group),
             position = position_dodge(width = 0.4),
             size = 3) +
  scale_y_continuous(labels = label_number(scale = 100,
                                           accuracy = 1)) +
  labs(x = "Date", 
       y = "Floral buds in bloom [%]",
       title = "B  Kordia") +
  scale_color_manual(values = c("#E41A1C", "#377EB8", "#4DAF4A", "#984EA3", "#FF7F00"))+
  theme_minimal() +
  theme(legend.title = element_blank(),
        legend.position = "bottom",
        legend.text = element_text(size = 18)) +
  theme(axis.title = element_text(size = 20),
        axis.text = element_text(size = 18),
        plot.title = element_text(size = 30)) 
KordiaFlowerinBloom

# THE END
