# Supplementary material for: Ethephon as a bloom-delaying agent for frost-sensitive tree crop flowers at risk from a changing climate
Source: BMC Plant Biol. 2026 Jul 9;26:1163. doi: 10.1186/s12870-026-09346-4 (PMC13348552; doi:10.1186/s12870-026-09346-4)
Supplement: Supplementary file 6 — Supplementary Material 6. [file 12870_2026_9346_MOESM6_ESM.r]

# R scripts for Geisthoff AM, Ferrante M, Kämper W
# submitted to Journal of Experimental Botany
# Initial and final fruit set in two apple cultivar 
# WK2025-07-03

# cherry fruit set

#Objectives: Compare initial and final fruit set between control and treated trees


library(tidyverse)
library(viridis)
library(dplyr)
library(readr)
library(devtools)
library(ggplot2)
library(data.table)
library(marginaleffects)
library(DHARMa)
library(glmmTMB)
library(ggeffects)
library(scales)
library(lsmeans)

#WD:
setwd("")

#Read data
CherryFruitSet <- read.csv('Cherry fruit set.csv', 
                           header =T, 
                           sep = ",",
                           stringsAsFactors = T)
str(CherryFruitSet)

CherryFruitSet$Tree.pos. <- as.factor(CherryFruitSet$Tree.pos.)
CherryFruitSet$Conc. <- as.factor(CherryFruitSet$Conc.)
#rename treatments

levels(CherryFruitSet$Treatment) <- c("Control",
                                      "Early-Low",
                                      "Early-High",
                                      "Late-Low",
                                      "Late-High")


# create data subsets  - initial fruit set
CherryFruitSet.Initial <- subset(CherryFruitSet,
                                 Datum == "16.05.24")
CherryFruitSet.Initial$Datum <- factor(CherryFruitSet.Initial$Datum)
CherryFruitSet.Initial$Tree.pos. <- factor(CherryFruitSet.Initial$Tree.pos.)

# Bellise Initial fruit set ####
# subset Bellise
Bellise.Initial <- subset(CherryFruitSet.Initial,
                          Cultivar == "Bellise")

with(Bellise.Initial,
     tapply(Percentage * 100,
            Treatment,
            mean))

#GLMM, no effect on initial fruit set
m1.Bellise.Initial <- glmmTMB(Percentage ~ Treatment +
                                (1|Tree.pos.),
                              family = beta_family(link = "logit"),
                              ziformula = ~1,
                              data = Bellise.Initial)

summary(m1.Bellise.Initial)


#plot residuals, test outliers and dispersion
m1.Bellise.Initial.res <- simulateResiduals(m1.Bellise.Initial) # 
plot(m1.Bellise.Initial.res)

plotResiduals(m1.Bellise.Initial.res, 
              Bellise.Initial$Treatment)
plotResiduals(m1.Bellise.Initial.res, 
              Bellise.Initial$Datum)
plotResiduals(m1.Bellise.Initial.res, 
              Bellise.Initial$Tree.pos.)
plotResiduals(m1.Bellise.Initial.res, 
              Bellise.Initial$Time)
plotResiduals(m1.Bellise.Initial.res, 
              Bellise.Initial$Conc.)

testOutliers(m1.Bellise.Initial)
testDispersion(m1.Bellise.Initial)


#create prediction
library(marginaleffects)
pre.Bellise.Initial <- predict_response(m1.Bellise.Initial,
                                        terms = c("Treatment"),
                                        type = "zero_inflated",
                                        margin = "empirical")

print(pre.Bellise.Initial,
      collapse_tables = TRUE)


#compare predicted and observed response

with(Bellise.Initial,
     tapply(Percentage * 100,
            Treatment,
            mean))
with(Bellise.Initial,
     tapply(Percentage * 100,
            Treatment,
            summary))


#plot predicted and observed values
set.seed(123) #create a random value that spreads out observed values horizontally (to avoid data point overlay)

pre.Bellise.Initial$Treatment <- pre.Bellise.Initial$group
Bellise.Initial.FS <- ggplot() +
  geom_point(data = Bellise.Initial, 
             aes(x = Treatment, 
                 y = Percentage, 
                 color = Treatment),
             position = position_jitterdodge(jitter.width = 0.4, 
                                             dodge.width = 0.4),
             alpha = 0.5,
             show.legend = FALSE) +
  geom_errorbar(data = pre.Bellise.Initial,
                aes(x = x, 
                    ymin = conf.low, 
                    ymax = conf.high),
                position = position_dodge(width = 0.4),
                width = 0.2) +
  geom_point(data = pre.Bellise.Initial, 
             aes(x = x, 
                 y = predicted),
             position = position_dodge(width = 0.4),
             size = 3) +
  scale_y_continuous(labels = label_number(scale = 100,
                                           accuracy = 1), limits = c(0,0.7)) +
  labs(x = "Treatment", 
       y = "Initial fruit set [%]",
       title = "A  Bellise") +
  theme_minimal() +
  scale_color_manual(values = c("#E41A1C", "#377EB8", "#4DAF4A", "#984EA3", "#FF7F00"))+
  theme(legend.title = element_blank(),
        legend.position = "bottom",
        legend.text = element_text(size = 18)) +
  theme(axis.title = element_text(size = 20),
        axis.text = element_text(size = 15),
        plot.title = element_text(size = 30)) 

Bellise.Initial.FS

tiff(filename = "2025.05.20_Bellise.InitialFS.tiff",
     width = 8,
     height = 6.5,
     units = "in",
     res = 300)


dev.off()

# Kordia Initial fruit set ####
# subset Bellise
Kordia.Initial <- subset(CherryFruitSet.Initial,
                         Cultivar == "Kordia")


with(Kordia.Initial,
     tapply(Percentage * 100,
            Treatment,
            mean))


#GLMM, effect on fruit set
m1.Kordia.Initial <- glmmTMB(Percentage ~ Treatment +
                               (1|Tree.pos.),
                             family = beta_family(link = "logit"),
                             ziformula = ~1,
                             data = Kordia.Initial)

summary(m1.Kordia.Initial)

#lsmeans and pairwise comparisons -> no relevant pairwise comparisons significant
m1.Kordia.Initial.ls <- lsmeans(m1.Kordia.Initial, 
                                pairwise ~ Treatment)
summary(m1.Kordia.Initial.ls) # 0.076 for control vs late-high


#plot residuals, test outliers and dispersion
m1.Kordia.Initial.res <- simulateResiduals(m1.Kordia.Initial) # 
plot(m1.Kordia.Initial.res)

plotResiduals(m1.Kordia.Initial.res, 
              Kordia.Initial$Treatment)
plotResiduals(m1.Kordia.Initial.res, 
              Kordia.Initial$Datum)
plotResiduals(m1.Kordia.Initial.res, 
              Kordia.Initial$Tree.pos.)
plotResiduals(m1.Kordia.Initial.res, 
              Kordia.Initial$Time)
plotResiduals(m1.Kordia.Initial.res, 
              Kordia.Initial$Conc.)

testOutliers(m1.Kordia.Initial)
testDispersion(m1.Kordia.Initial)

#create prediction
library(marginaleffects)
pre.Kordia.Initial <- predict_response(m1.Kordia.Initial,
                                       terms = c("Treatment"),
                                       type = "zero_inflated",
                                       margin = "empirical")

print(pre.Kordia.Initial,
      collapse_tables = TRUE)


#compare predicted and observed response
with(Kordia.Initial,
     tapply(Percentage * 100,
            Treatment,
            mean))
with(Kordia.Initial,
     tapply(Percentage * 100,
            Treatment,
            summary))


#plot predicted and observed values
set.seed(123) #create a random value that spreads out observed values horizontally (to avoid data point overlay)

Kordia.Initial.FS <- ggplot() +
  geom_point(data = Kordia.Initial, 
             aes(x = Treatment, 
                 y = Percentage, 
                 color = Treatment),
             position = position_jitterdodge(jitter.width = 0.4, 
                                             dodge.width = 0.4),
             alpha = 0.5,
             show.legend = FALSE) +
  geom_errorbar(data = pre.Kordia.Initial,
                aes(x = x, 
                    ymin = conf.low, 
                    ymax = conf.high),
                position = position_dodge(width = 0.4),
                width = 0.2) +
  geom_point(data = pre.Kordia.Initial, 
             aes(x = x, 
                 y = predicted),
             position = position_dodge(width = 0.4),
             size = 3) +
  scale_y_continuous(labels = label_number(scale = 100,
                                           accuracy = 1), limits = c(-0.003, 0.7)) +
  labs(x = "Treatment", 
       y = "Initial fruit set [%]",
       title = "B  Kordia") +
  theme_minimal() +
  scale_color_manual(values = c("#E41A1C", "#377EB8", "#4DAF4A", "#984EA3", "#FF7F00"))+
  theme(legend.title = element_blank(),
        legend.position = "bottom",
        legend.text = element_text(size = 18)) +
  theme(axis.title = element_text(size = 20),
        axis.text = element_text(size = 15),
        plot.title = element_text(size = 30)) 


Kordia.Initial.FS

tiff(filename = "2025.05.20_Kordia.InitialFS.tiff",
     width = 8,
     height = 6.5,
     units = "in",
     res = 300)


dev.off()

# Final fruit set ####
# Bellise final fruit set June 7 ####

# create subset
levels(CherryFruitSet$Datum)
with(CherryFruitSet,
     tapply(Percentage * 100,
            list(Datum,Cultivar),
            mean, na.rm = T))

Bellise.Final <- subset(CherryFruitSet,
                        Cultivar == "Bellise" & Datum == "07.06.24")

Bellise.Final$Datum <- factor(Bellise.Final$Datum)
Bellise.Final$Tree.pos. <- factor(Bellise.Final$Tree.pos.)

with(Bellise.Final,
     tapply(Percentage * 100,
            Treatment,
            mean))


#GLMM, no effect on final fruit set
m1.Bellise.Final <- glmmTMB(Percentage ~ Treatment +
                              (1|Tree.pos.),
                            family = beta_family(link = "logit"),
                            ziformula = ~1,
                            data = Bellise.Final)

summary(m1.Bellise.Final)


#plot residuals, test outliers and dispersion
m1.Bellise.Final.res <- simulateResiduals(m1.Bellise.Final) # 
plot(m1.Bellise.Final.res)

plotResiduals(m1.Bellise.Final.res, 
              Bellise.Final$Treatment)
plotResiduals(m1.Bellise.Final.res, 
              Bellise.Final$Datum)
plotResiduals(m1.Bellise.Final.res, 
              Bellise.Final$Tree.pos.)
plotResiduals(m1.Bellise.Final.res, 
              Bellise.Final$Time)
plotResiduals(m1.Bellise.Final.res, 
              Bellise.Final$Conc.)

testOutliers(m1.Bellise.Final)
testDispersion(m1.Bellise.Final)

#create prediction
library(marginaleffects)
pre.Bellise.Final <- predict_response(m1.Bellise.Final,
                                      terms = c("Treatment"),
                                      type = "zero_inflated",
                                      margin = "empirical")

print(pre.Bellise.Final,
      collapse_tables = TRUE)


#compare predicted and observed response
with(Bellise.Final,
     tapply(Percentage * 100,
            Treatment,
            mean))
with(Bellise.Final,
     tapply(Percentage * 100,
            Treatment,
            summary))

#plot predicted and observed values
set.seed(123) #create a random value that spreads out observed values horizontally (to avoid data point overlay)
Bellise.Final.FS <- ggplot() +
  geom_point(data = Bellise.Final, 
             aes(x = Treatment, 
                 y = Percentage, 
                 color = Treatment),
             position = position_jitterdodge(jitter.width = 0.4, 
                                             dodge.width = 0.4),
             alpha = 0.5,
             show.legend = FALSE) +
  geom_errorbar(data = pre.Bellise.Final,
                aes(x = x, 
                    ymin = conf.low, 
                    ymax = conf.high),
                position = position_dodge(width = 0.4),
                width = 0.2) +
  geom_point(data = pre.Bellise.Final, 
             aes(x = x, 
                 y = predicted),
             position = position_dodge(width = 0.4),
             size = 3) +
  scale_y_continuous(labels = label_number(scale = 100,
                                           accuracy = 1), limits = c(0,0.55)) +
  labs(x = "Treatment", 
       y = "Final fruit set [%]",
       title = "C  Bellise") +
  theme_minimal() +
  scale_color_manual(values = c("#E41A1C", "#377EB8", "#4DAF4A", "#984EA3", "#FF7F00"))+
  theme(legend.title = element_blank(),
        legend.position = "bottom",
        legend.text = element_text(size = 18)) +
  theme(axis.title = element_text(size = 20),
        axis.text = element_text(size = 15),
        plot.title = element_text(size = 30)) 


Bellise.Final.FS


tiff(filename = "2025.05.20_Bellise.FinalFS.tiff",
     width = 8,
     height = 6.5,
     units = "in",
     res = 300)


dev.off()

# Kordia final fruit set June 7 ####
# create subset
Kordia.Final <- subset(CherryFruitSet,
                       Cultivar == "Kordia" & Datum == "13.06.24")

Kordia.Final$Datum <- factor(Kordia.Final$Datum)
Kordia.Final$Tree.pos. <- factor(Kordia.Final$Tree.pos.)

with(Kordia.Final,
     tapply(Percentage * 100,
                  Treatment,
                   mean))

#GLMM; effect on final fruit set significant
m1.Kordia.Final <- glmmTMB(Percentage ~ Treatment +
                             (1|Tree.pos.),
                           dispformula = ~ (1|Tree.pos.),
                           family = beta_family(link = "logit"),
                           ziformula = ~ 1,
                           data = Kordia.Final)

summary(m1.Kordia.Final)

#lsmeans for pairwise comparisons shows that late-high significantly differs from control trees
m1.Kordia.Final.ls <- lsmeans(m1.Kordia.Final, 
                              pairwise ~ Treatment)
summary(m1.Kordia.Final.ls) # 0.049 for control vs late-high


#plot residuals, test outliers and dispersion
m1.Kordia.Final.res <- simulateResiduals(m1.Kordia.Final) # 
plot(m1.Kordia.Final.res)

plotResiduals(m1.Kordia.Final.res, 
              Kordia.Final$Treatment)
plotResiduals(m1.Kordia.Final.res, 
              Kordia.Final$Datum)
plotResiduals(m1.Kordia.Final.res, 
              Kordia.Final$Tree.pos.)
plotResiduals(m1.Kordia.Final.res, 
              Kordia.Final$Time)
plotResiduals(m1.Kordia.Final.res, 
              Kordia.Final$Conc.)

testOutliers(m1.Kordia.Final)
testDispersion(m1.Kordia.Final)

#create prediction
library(marginaleffects)
pre.Kordia.Final <- predict_response(m1.Kordia.Final,
                                     terms = c("Treatment"),
                                     type = "zero_inflated",
                                     margin = "empirical")

print(pre.Kordia.Final,
      collapse_tables = TRUE)


#compare predicted and observed response
with(Kordia.Final,
     tapply(Percentage * 100,
            Treatment,
            mean))
with(Kordia.Final,
     tapply(Percentage * 100,
            Treatment,
            summary))

#plot predicted and observed values
set.seed(123) #create a random value that spreads out observed values horizontally (to avoid data point overlay)
Kordia.Final.FS <- ggplot() +
  geom_point(data = Kordia.Final, 
             aes(x = Treatment, 
                 y = Percentage, 
                 color = Treatment),
             position = position_jitterdodge(jitter.width = 0.4, 
                                             dodge.width = 0.4),
             alpha = 0.5,
             show.legend = FALSE) +
  geom_errorbar(data = pre.Kordia.Final,
                aes(x = x, 
                    ymin = conf.low, 
                    ymax = conf.high),
                position = position_dodge(width = 0.4),
                width = 0.2) +
  geom_point(data = pre.Kordia.Final, 
             aes(x = x, 
                 y = predicted),
             position = position_dodge(width = 0.4),
             size = 3) +
  scale_y_continuous(labels = label_number(scale = 100,
                                           accuracy = 1), limits = c(-0.001, 0.55)) +
  labs(x = "Treatment", 
       y = "Final fruit set [%]",
       title = "D  Kordia") +
  theme_minimal() +
  scale_color_manual(values = c("#E41A1C", "#377EB8", "#4DAF4A", "#984EA3", "#FF7F00"))+
  theme(legend.title = element_blank(),
        legend.position = "bottom",
        legend.text = element_text(size = 18)) +
  theme(axis.title = element_text(size = 20),
        axis.text = element_text(size = 15),
        plot.title = element_text(size = 30)) 


Kordia.Final.FS

tiff(filename = "2025.05.20_Kordia.FinalFS.tiff",
     width = 8,
     height = 6.5,
     units = "in",
     res = 300)


library(gridExtra)
grid.arrange(Bellise.Initial.FS, Kordia.Initial.FS, Bellise.Final.FS, Kordia.Final.FS, ncol=2)
tiff(filename = "2025.03.07_Initial and final apple fruit set.tiff",    
     width = 8,
     height = 6.5,
     units = "in",
     res = 300)
dev.off()
# THE END
