# Supplementary material for: Ethephon as a bloom-delaying agent for frost-sensitive tree crop flowers at risk from a changing climate
Source: BMC Plant Biol. 2026 Jul 9;26:1163. doi: 10.1186/s12870-026-09346-4 (PMC13348552; doi:10.1186/s12870-026-09346-4)
Supplement: Supplementary file 7 — Supplementary Material 7. [file 12870_2026_9346_MOESM7_ESM.r]

# R scripts for Geisthoff AM, Ferrante M, Kämper W
# submitted to Journal of Experimental Botany
# Initial and final fruit set in two apple cultivar 
# WK2025-07-09

# Fruit set - apple

#Objectives: Compare initial and final fruit set between control and treated trees

library(tidyverse)
library(viridis)
library(dplyr)
library(readr)
library(devtools)
library(ggplot2)
library(data.table)
library(marginaleffects)
library(DHARMa)
library(glmmTMB)
library(ggeffects)
library(scales)

#WD:
setwd("")

#Read data
AppleFruitSet <- read.csv('Apple fruit set.csv', 
                          header =T, 
                          sep = ";",
                          stringsAsFactors = T)
str(AppleFruitSet)

#rename treatments
levels(AppleFruitSet$Treatment) <- c("Control",
                                     "Early-Low",
                                     "Early-High",
                                     "Late-Low",
                                     "Late-High")


#create data subsets  - initial fruit set
AppleFruitSet.Initial <- subset(AppleFruitSet,
                                Datum == "16.05.2024")

# Elstar Initial fruit set ####
Elstar.Initial <- subset(AppleFruitSet.Initial,
                         Cultivar == "Elstar")


#GLMM, no significant effects found
m1.Elstar.Initial <- glmmTMB(Percentage ~ Treatment +
                               (1|Treepos.),
                             family = gaussian, 
                             data = Elstar.Initial)

summary(m1.Elstar.Initial)
m1.Elstar.Initial.res <- simulateResiduals(m1.Elstar.Initial) # 
plot(m1.Elstar.Initial.res)

#plot residuals, test outliers and dispersion
plotResiduals(m1.Elstar.Initial.res, 
              Elstar.Initial$Treatment)
plotResiduals(m1.Elstar.Initial.res, 
              Elstar.Initial$Datum)
plotResiduals(m1.Elstar.Initial.res, 
              Elstar.Initial$Tree.pos.)
plotResiduals(m1.Elstar.Initial.res, 
              Elstar.Initial$Time)
plotResiduals(m1.Elstar.Initial.res, 
              Elstar.Initial$Conc.)

testOutliers(m1.Elstar.Initial)
testDispersion(m1.Elstar.Initial)

#create prediction
pre.Elstar.Initial <- predict_response(m1.Elstar.Initial,
                                       terms = c("Treatment"),
                                       type = "fixed",
                                       margin = "empirical")

print(pre.Elstar.Initial,
      collapse_tables = TRUE)

#compare predicted and observed response

with(Elstar.Initial,
     tapply(Percentage * 100,
            Treatment,
            mean))

#plot predicted and observed values
set.seed(123) #create a random value that spreads out observed values horizontally (to avoid data point overlay)
Elstar.Initial.FS <- ggplot() +
  geom_point(data = Elstar.Initial, 
             aes(x = Treatment, 
                 y = Percentage, 
                 color = Treatment),
             position = position_jitterdodge(jitter.width = 0.4, 
                                             dodge.width = 0.4),
             alpha = 0.5,
             show.legend = FALSE) +
  geom_errorbar(data = pre.Elstar.Initial,
                aes(x = x, 
                    ymin = conf.low, 
                    ymax = conf.high),
                position = position_dodge(width = 0.4),
                width = 0.2) +
  geom_point(data = pre.Elstar.Initial, 
             aes(x = x, 
                 y = predicted),
             position = position_dodge(width = 0.4),
             size = 3) +
  scale_y_continuous(labels = label_number(scale = 100,
                                           accuracy = 1),   limits = c(0, 1)) +
  labs(x = "Treatment", 
       y = "Initial fruit set [%]",
       title = "A  Elstar") +
  theme_minimal() +
  scale_color_manual(values = c("#E41A1C", "#377EB8", "#4DAF4A", "#984EA3", "#FF7F00"))+
  theme(legend.title = element_blank(),
        legend.position = "bottom",
        legend.text = element_text(size = 18)) +
  theme(axis.title = element_text(size = 20),
        axis.text = element_text(size = 15),
        plot.title = element_text(size = 30)) 


Elstar.Initial.FS


tiff(filename = "2025.05.20_Elstar.InitialFS.tiff",
     width = 8,
     height = 6.5,
     units = "in",
     res = 300)

dev.off()

# Kanzi Initial fruit set ####
Kanzi.Initial <- subset(AppleFruitSet.Initial,
                        Cultivar == "Kanzi")


with(Kanzi.Initial,
     tapply(Percentage * 100,
            Treatment,
            mean, na.rm = T)) # there are NAs for some reason

Kanzi.Initial <- Kanzi.Initial[complete.cases(Kanzi.Initial$Percentage), ]

with(Kanzi.Initial,
     tapply(Percentage * 100,
            Treatment,
            mean)) # removed


#GLMM, no significant effects found
m1.Kanzi.Initial <- glmmTMB(Percentage ~ Treatment +
                              (1|Treepos.),
                            family = gaussian, 
                            data = Kanzi.Initial)

summary(m1.Kanzi.Initial)

#plot residuals, test outliers and dispersion
m1.Kanzi.Initial.res <- simulateResiduals(m1.Kanzi.Initial) # 
plot(m1.Kanzi.Initial.res)

plotResiduals(m1.Kanzi.Initial.res, 
              Kanzi.Initial$Treatment)
plotResiduals(m1.Kanzi.Initial.res, 
              Kanzi.Initial$Datum)
plotResiduals(m1.Kanzi.Initial.res, 
              Kanzi.Initial$Tree.pos.)
plotResiduals(m1.Kanzi.Initial.res, 
              Kanzi.Initial$Time)
plotResiduals(m1.Kanzi.Initial.res, 
              Kanzi.Initial$Conc.)

testOutliers(m1.Kanzi.Initial)

testDispersion(m1.Kanzi.Initial)

library(marginaleffects)

#create prediction
pre.Kanzi.Initial <- predict_response(m1.Kanzi.Initial,
                                      terms = c("Treatment"),
                                      type = "fixed",
                                      margin = "empirical")

print(pre.Kanzi.Initial,
      collapse_tables = TRUE)

# compare predicted and observed response
with(Kanzi.Initial,
     tapply(Percentage * 100,
            Treatment,
            mean))


#plot predicted and observed values
set.seed(123) #create a random value that spreads out observed values horizontally (to avoid data point overlay)

Kanzi.Initial.FS <- ggplot() +
  geom_point(data = Kanzi.Initial, 
             aes(x = Treatment, 
                 y = Percentage, 
                 color = Treatment),
             position = position_jitterdodge(jitter.width = 0.4, 
                                             dodge.width = 0.4),
             alpha = 0.5,
             show.legend = FALSE) +
  geom_errorbar(data = pre.Kanzi.Initial,
                aes(x = x, 
                    ymin = conf.low, 
                    ymax = conf.high),
                position = position_dodge(width = 0.4),
                width = 0.2) +
  geom_point(data = pre.Kanzi.Initial, 
             aes(x = x, 
                 y = predicted),
             position = position_dodge(width = 0.4),
             size = 3) +
  scale_y_continuous(labels = label_number(scale = 100,
                                           accuracy = 1), limits = c(0,1)) +
  labs(x = "Treatment", 
       y = "Initial fruit set [%]",
       title = "B  Kanzi") +
  theme_minimal() +
  scale_color_manual(values = c("#E41A1C", "#377EB8", "#4DAF4A", "#984EA3", "#FF7F00"))+
  theme(legend.title = element_blank(),
        legend.position = "bottom",
        legend.text = element_text(size = 18)) +
  theme(axis.title = element_text(size = 20),
        axis.text = element_text(size = 15),
        plot.title = element_text(size = 30)) 


Kanzi.Initial.FS

tiff(filename = "2025.05.20_Kanzi.InitialFS.tiff",
     width = 8,
     height = 6.5,
     units = "in",
     res = 300)


dev.off()

# Final fruit set ####
levels(AppleFruitSet$Datum)

# create subset for final fruit set
AppleFruitSet.Final <- subset(AppleFruitSet,
                              Datum == "19.07.2024")
AppleFruitSet.Final$Datum <- factor(AppleFruitSet.Final$Datum)
AppleFruitSet.Final$Treepos. <- factor(AppleFruitSet.Final$Treepos.)

# Elstar Final fruit set ####
Elstar.Final <- subset(AppleFruitSet.Final,
                       Cultivar == "Elstar")


with(Elstar.Final,
     tapply(Percentage * 100,
            Treatment,
            mean, na.rm = T)) # some NA

Elstar.Final <- Elstar.Final[complete.cases(Elstar.Final$Percentage), ]

#GLMM, no significant effects found
m1.Elstar.Final <- glmmTMB(Percentage ~ Treatment +
                             (1|Treepos.),
                           dispformula = ~ (1|Treepos.),
                           family = gaussian, 
                           data = Elstar.Final)

summary(m1.Elstar.Final)


#plot residuals, test outliers and dispersion
m1.Elstar.Final.res <- simulateResiduals(m1.Elstar.Final) # 
plot(m1.Elstar.Final.res)

plotResiduals(m1.Elstar.Final.res, 
              Elstar.Final$Treatment)
plotResiduals(m1.Elstar.Final.res, 
              Elstar.Final$Datum)
plotResiduals(m1.Elstar.Final.res, 
              Elstar.Final$Tree.pos.)
plotResiduals(m1.Elstar.Final.res, 
              Elstar.Final$Time)
plotResiduals(m1.Elstar.Final.res, 
              Elstar.Final$Conc.)

testOutliers(m1.Elstar.Final)
testDispersion(m1.Elstar.Final)

#create prediction
pre.Elstar.Final <- predict_response(m1.Elstar.Final,
                                     terms = c("Treatment"),
                                     type = "fixed",
                                     margin = "empirical")

print(pre.Elstar.Final,
      collapse_tables = TRUE)

# compare predicted and observed response
with(Elstar.Final,
     tapply(Percentage * 100,
            Treatment,
            mean))

#plot predicted and observed values
set.seed(123) #create a random value that spreads out observed values horizontally (to avoid data point overlay)
Elstar.Final.FS <- ggplot() +
  geom_point(data = Elstar.Final, 
             aes(x = Treatment, 
                 y = Percentage, 
                 color = Treatment),
             position = position_jitterdodge(jitter.width = 0.4, 
                                             dodge.width = 0.4),
             alpha = 0.5,
             show.legend = FALSE) +
  geom_errorbar(data = pre.Elstar.Final,
                aes(x = x, 
                    ymin = conf.low, 
                    ymax = conf.high),
                position = position_dodge(width = 0.4),
                width = 0.2) +
  geom_point(data = pre.Elstar.Final, 
             aes(x = x, 
                 y = predicted),
             position = position_dodge(width = 0.4),
             size = 3) +
  scale_y_continuous(labels = label_number(scale = 100,
                                           accuracy = 1), limits = c(0,0.75)) +
  labs(x = "Treatment", 
       y = "Final fruit set [%]",
       title = "C  Elstar") +
  theme_minimal() +
  scale_color_manual(values = c("#E41A1C", "#377EB8", "#4DAF4A", "#984EA3", "#FF7F00"))+
  theme(legend.title = element_blank(),
        legend.position = "bottom",
        legend.text = element_text(size = 18)) +
  theme(axis.title = element_text(size = 20),
        axis.text = element_text(size = 15),
        plot.title = element_text(size = 30)) 


Elstar.Final.FS

tiff(filename = "2025.05.20_Elstar.FinalFS.tiff",
     width = 8,
     height = 6.5,
     units = "in",
     res = 300)


dev.off()

# Kanzi Final fruit set ####
Kanzi.Final <- subset(AppleFruitSet.Final,
                      Cultivar == "Kanzi")


with(Kanzi.Final,
     tapply(Percentage * 100,
            Treatment,
            mean, na.rm = T)) # some NA

Kanzi.Final <- Kanzi.Final[complete.cases(Kanzi.Final$Percentage), ]


#GLMM, no significant effects found
m1.Kanzi.Final <- glmmTMB(Percentage ~ Treatment +
                            (1|Treepos.),
                          family = gaussian, 
                          data = Kanzi.Final)

summary(m1.Kanzi.Final)

#plot residuals, test outliers and dispersion
m1.Kanzi.Final.res <- simulateResiduals(m1.Kanzi.Final) # 
plot(m1.Kanzi.Final.res)

plotResiduals(m1.Kanzi.Final.res, 
              Kanzi.Final$Treatment)
plotResiduals(m1.Kanzi.Final.res, 
              Kanzi.Final$Datum)
plotResiduals(m1.Kanzi.Final.res, 
              Kanzi.Final$Tree.pos.)
plotResiduals(m1.Kanzi.Final.res, 
              Kanzi.Final$Time)
plotResiduals(m1.Kanzi.Final.res, 
              Kanzi.Final$Conc.)

testOutliers(m1.Kanzi.Final)
testDispersion(m1.Kanzi.Final)

#create prediction
pre.Kanzi.Final <- predict_response(m1.Kanzi.Final,
                                    terms = c("Treatment"),
                                    type = "fixed",
                                    margin = "empirical")

print(pre.Kanzi.Final,
      collapse_tables = TRUE)

# compare predicted and observed response

with(Kanzi.Final,
     tapply(Percentage * 100,
            Treatment,
            mean))

#plot predicted and observed values
set.seed(123) #create a random value that spreads out observed values horizontally (to avoid data point overlay)

Kanzi.Final.FS <- ggplot() +
  geom_point(data = Kanzi.Final, 
             aes(x = Treatment, 
                 y = Percentage, 
                 color = Treatment),
             position = position_jitterdodge(jitter.width = 0.4, 
                                             dodge.width = 0.4),
             alpha = 0.5,
             show.legend = FALSE) +
  geom_errorbar(data = pre.Kanzi.Final,
                aes(x = x, 
                    ymin = conf.low, 
                    ymax = conf.high),
                position = position_dodge(width = 0.4),
                width = 0.2) +
  geom_point(data = pre.Kanzi.Final, 
             aes(x = x, 
                 y = predicted),
             position = position_dodge(width = 0.4),
             size = 3) +
  scale_y_continuous(labels = label_number(scale = 100,
                                           accuracy = 1), limits = c(0,0.75)) +
  labs(x = "Treatment", 
       y = "Final fruit set [%]",
       title = "D  Kanzi") +
  theme_minimal() +
  scale_color_manual(values = c("#E41A1C", "#377EB8", "#4DAF4A", "#984EA3", "#FF7F00"))+
  theme(legend.title = element_blank(),
        legend.position = "bottom",
        legend.text = element_text(size = 18)) +
  theme(axis.title = element_text(size = 20),
        axis.text = element_text(size = 15),
        plot.title = element_text(size = 30)) 

Kanzi.Final.FS

tiff(filename = "2025.05.20_Kanzi.FinalFS.tiff",
     width = 8,
     height = 6.5,
     units = "in",
     res = 300)


library(gridExtra)
grid.arrange(Elstar.Initial.FS, Kanzi.Initial.FS, Elstar.Final.FS, Kanzi.Final.FS, ncol=2)
tiff(filename = "2025.05.20_Initial and final apple fruit set.tiff",    
     width = 8,
     height = 6.5,
     units = "in",
     res = 300)


dev.off()

# THE END
