# Supplementary material for: Ethephon as a bloom-delaying agent for frost-sensitive tree crop flowers at risk from a changing climate
Source: BMC Plant Biol. 2026 Jul 9;26:1163. doi: 10.1186/s12870-026-09346-4 (PMC13348552; doi:10.1186/s12870-026-09346-4)
Supplement: Supplementary file 8 — Supplementary Material 8. [file 12870_2026_9346_MOESM8_ESM.xlsx]

## Sheet: S1-S2 Cherry flowering
FLOWERING - BELLISE						PAIRWISE COMPARISONS - BELLISE
Table S1: Results of the generalised zero-inflation mixed effects model showing the effects of ethephon-treatment on the timing of flowering in the sweet cherry cultivar Bellise in comparison to control trees. Trees were either treated in early autumn (at 10% leaf-fall) or in late autumn (at 50% leaf-fall) with a low dose (500ppm) or a high dose (750ppm) of ethephon. Estimates, SE (standard error…						Interaction term (date * treatment)		Estimate	SE	z	p
Predictor	Estimate	SE	z	p		01.04.2024 * control	01.04.2024 * early-low	0.796972	0.694069	1.14826	0.979606
Intercept	-1.2415	0.5635	-2.203	0.0276			01.04.2024 * early-high	-0.100535	0.762883	-0.131783	1
Date09.04.24	-2.0922	0.4561	-4.587	<0.01			01.04.2024 * late-low	0.572686	0.617395	0.927585	0.995615
Early-low	1.2848	0.7056	1.821	0.0686			01.04.2024 * late-high	0.564455	0.63674	0.886477	0.996893
Early-high	2.1103	0.7159	2.948	<0.01		09.04.2024 * control	09.04.2024 * early-low	-0.0661902	0.654029	-0.101204	1
Late-low	1.3719	0.7118	1.927	0.0539			09.04.2024 * early-high	0.178573	0.67097	0.266142	1
Late-high	1.1031	0.7098	1.554	0.1202			09.04.2024 * late-low	-0.82438	0.65908	-1.2508	0.963988
							09.04.2024 * late-high	-0.672514	0.643384	-1.04528	0.989438
FLOWERING - KORDIA						PAIRWISE COMPARISONS - KORDIA
Table S2: Results of the generalised zero-inflation mixed effects model showing the effects of ethephon-treatment on the timing of flowering in the sweet cherry cultivar Kordia in comparison to control trees. Trees were either treated in early autumn (at 10% leaf-fall) or in late autumn (at 50% leaf-fall) with a low dose (500ppm) or a high dose (750ppm) of ethephon. Estimates, SE (standard errors…						Interaction term (date * treatment)		Estimate	SE	z	p
Predictor	Estimate	SE	z	p		09.04.2024 * control	09.04.2024 * early-low	0.630731	0.493586	1.27785	0.999932
Intercept	-3.2901	0.8405	-3.915	<0.01			09.04.2024 * early-high	2.2073	0.480082	4.59777	<0.01
Date15.04.24	1.8486	0.8082	2.287	0.022174			09.04.2024 * late-low	1.99177	0.485001	4.10673	0.00958659
Date18.04.24	2.6578	0.7838	3.391	<0.01			09.04.2024 * late-high	0.847618	0.501288	1.69088	0.994232
Date21.04.24	4.0754	0.7813	5.216	<0.01		15.04.2024 * control	15.04.2024 * early-low	-0.309676	0.452771	-0.683958	1
Date25.04.24	4.6512	0.7906	5.883	<0.01			15.04.2024 * early-high	-0.242237	0.48963	-0.494735	1
Early-low	-0.6502	0.6473	-1.004	0.315156			15.04.2024 * late-low	-0.563998	0.475709	-1.1856	0.999982
Early-high	-1.1357	0.7093	-1.601	0.109348			15.04.2024 * late-high	-0.443784	0.457928	-0.969113	1
Late-low	-0.2317	0.6538	-0.354	0.722975		18.04.2024 * control	18.04.2024 * early-low	-0.051446	0.517329	-0.0994454	1
Late-high	-1.4423	0.6713	-2.148	0.031689			18.04.2024 * early-high	0.0343635	0.550122	0.0624651	1
							18.04.2024 * late-low	0.174923	0.500977	0.349163	1
							18.04.2024 * late-high	0.0963114	0.48167	0.199953	1
						21.04.2024 * control	21.04.2024 * early-low	-0.681408	0.640365	-1.06409	0.999998
							21.04.2024 * early-high	-0.473883	0.63663	-0.744361	1
							21.04.2024 * late-low	-0.0873485	0.597501	-0.14619	1
							21.04.2024 * late-high	-0.569044	0.583738	-0.974827	1
						25.04.2024 * control	25.04.2024 * early-low	0.195177	0.812862	0.240111	1
							25.04.2024 * early-high	-0.0655499	0.78184	-0.0838406	1
							25.04.2024 * late-low	-0.306673	0.751525	-0.408067	1
							25.04.2024 * late-high	-0.062242	0.742703	-0.0838048	1

## Sheet: S3-S4 Apple flowering
FLOWERING - ELSTAR						PAIRWISE COMPARISONS - ELSTAR
Table S3: Results of the generalised zero-inflation mixed effects model showing the effects of ethephon-treatment on the timing of flowering in the apple cultivar Elstar in comparison to control trees. Trees were either treated in early autumn (at 10% leaf-fall) or in late autumn (at 50% leaf-fall) with a low dose (500ppm) or a high dose (750ppm) of ethephon. Estimates, SE (standard errors), the …						Interaction term (date * treatment)		Estimate	SE	z	p
Predictor	Estimate	SE	z	p		09.04.2024 * control	09.04.2024 * early-low	0.850264	0.464312	1.83124	0.983625
Intercept	-1.8818	0.4408	-4.269	<0.01			09.04.2024 * early-high	0.100113	0.425118	0.235495	1
Date16.04.24	1.1748	0.3875	3.032	<0.01			09.04.2024 * late-low	0.285853	0.437106	0.653967	1
Date19.04.24	1.7393	0.3875	4.489	<0.01			09.04.2024 * late-high	0.91637	0.426536	2.1484	0.906772
Date22.04.24	2.0839	0.3926	5.308	<0.01		16.04.2024 * control	16.04.2024 * early-low	0.6192	0.463303	1.33649	0.999851
Date26.04.24	2.4556	0.4027	6.098	<0.01			16.04.2024 * early-high	0.73243	0.545627	1.34236	0.999839
Early-low	0.2414	0.4646	0.52	0.60329			16.04.2024 * late-low	0.278111	0.463257	0.60034	1
Early-high	0.8531	0.5077	1.68	0.09289			16.04.2024 * late-high	0.460064	0.458759	1.00284	0.999999
Late-low	0.4216	0.4652	0.906	0.36477		19.04.2024 * control	19.04.2024 * early-low	0.902703	0.504894	1.7879	0.98789
Late-high	0.1812	0.4645	0.39	0.69653			19.04.2024 * early-high	1.33727	0.577488	2.31567	0.822698
							19.04.2024 * late-low	0.655164	0.558164	1.17378	0.999985
							19.04.2024 * late-high	0.500434	0.488304	1.02484	0.999999
						22.04.2024 * control	22.04.2024 * early-low	0.436236	0.564583	0.772669	1
							22.04.2024 * early-high	0.286293	0.575963	0.497067	1
							22.04.2024 * late-low	0.790923	0.597639	1.32341	0.999874
							22.04.2024 * late-high	0.60834	0.579541	1.04969	0.999998
						26.04.2024 * control	26.04.2024 * early-low	0.0621926	0.607011	0.102457	1
							26.04.2024 * early-high	0.0710705	0.578796	0.12279	1
							26.04.2024 * late-low	0.14678	0.587764	0.249726	1
							26.04.2024 * late-high	0.616961	0.601561	1.0256	0.999999
FLOWERING - KANZI						PAIRWISE COMPARISONS - KANZI
Table S4: Results of the generalised zero-inflation mixed effects model showing the effects of ethephon-treatment on the timing of flowering in the apple cultivar Kanzi in comparison to control trees. Trees were either treated in early autumn (at 10% leaf-fall) or in late autumn (at 50% leaf-fall) with a low dose (500ppm) or a high dose (750ppm) of ethephon. Estimates, SE (standard errors), the 9…						Interaction term (date * treatment)		Estimate	SE	z	p
Predictor	Estimate	SE	z	p		09.04.2024 * control	09.04.2024 * early-low	1.2967	0.458709	2.82684	0.127362
Intercept	-4.09443	0.971551	-4.214	<0.01			09.04.2024 * early-high	0.756	0.485311	1.55776	0.868319
Date16.04.24	4.28536	0.823755	5.202	<0.01			09.04.2024 * late-low	1.01241	0.48888	2.07088	0.548279
Early-low	0.256163	0.864043	0.296	0.767			09.04.2024 * late-high	0.358346	0.497289	0.7206	0.999394
Early-high	-0.004146	0.865076	-0.005	0.996		16.04.2024 * control	16.04.2024 * early-low	0.160605	0.64514	0.248946	1
Late-low	-0.258602	0.864658	-0.299	0.765			16.04.2024 * early-high	0.213347	0.660932	0.322797	0.999999
Late-high	0.787549	0.877678	0.897	0.37			16.04.2024 * late-low	0.098468	0.638983	0.154101	1
							16.04.2024 * late-high	0.242027	0.724021	0.334282	0.999999

## Sheet: S5-S8 Cherry fruit set
INITIAL FRUIT SET - BELLISE
Table S5: Results of the generalised linear mixed effects model showing the effects of ethephon-treatment on initial fruit set in sweet cherry cultivar Bellise.Trees were either treated in early autumn (at 10% leaf-fall) or in late autumn (at 50% leaf-fall) with a low dose (500ppm) or a high dose (750ppm) of ethephon. Estimates, SE (standard errors), z values, and p values are displayed.
Predictor	Estimate	SE	z	p
Intercept	-1.99006	0.24025	-8.283	<0.01
Early-low	-0.03493	0.31305	-0.112	0.911
Early-high	-0.27947	0.39702	-0.704	0.481
Late-low	-0.02726	0.33731	-0.081	0.936
Late-high	-0.20183	0.31789	-0.635	0.525
INITIAL FRUIT SET - KORDIA						INITIAL FRUIT SET - PAIRWISE COMPARISONS - KORDIA
Table S6: Results of the generalised linear mixed effects model showing the effects of ethephon-treatment on initial fruit set in sweet cherry cultivar Kordia.Trees were either treated in early autumn (at 10% leaf-fall) or in late autumn (at 50% leaf-fall) with a low dose (500ppm) or a high dose (750ppm) of ethephon. Estimates, SE (standard errors), z values, and p values are displayed.								Estimate	SE	z	p
Predictor	Estimate	SE	z	p		Control	Early-Low	0.4035	0.313	1.291	0.6971
Intercept	-1.3967	0.1892	-7.383	<0.01			Early-High	0.9503	0.6	1.583	0.5086
Early-low	-0.4035	0.3127	-1.291	0.1969			Late-Low	0.81	0.335	2.419	0.1102
Early-high	-0.9503	0.6005	-1.583	0.1135			Late-High	0.8311	0.323	2.572	0.0756
Late-low	-0.81	0.3349	-2.419	0.0156
Late-high	-0.8311	0.3232	-2.572	0.0101
FINAL FRUIT SET - BELLISE
Table S7: Results of the generalised linear mixed effects model showing the effects of ethephon-treatment on final fruit set in sweet cherry cultivar Bellise.Trees were either treated in early autumn (at 10% leaf-fall) or in late autumn (at 50% leaf-fall) with a low dose (500ppm) or a high dose (750ppm) of ethephon. Estimates, SE (standard errors), z values, and p values are displayed.
Predictor	Estimate	SE	z	p
Intercept	-3.2893	0.5505	-5.975	<0.01
Early-low	0.9653	0.5991	1.611	0.107
Early-high	0.4045	0.6674	0.606	0.544
Late-low	0.4722	0.6169	0.765	0.444
Late-high	0.298	0.6111	0.488	0.626
FINAL FRUIT SET - KORDIA						FINAL FRUIT SET - PAIRWISE COMPARISONS - KORDIA
Table S8: Results of the generalised linear mixed effects model showing the effects of ethephon-treatment on final fruit set in sweet cherry cultivar Kordia.Trees were either treated in early autumn (at 10% leaf-fall) or in late autumn (at 50% leaf-fall) with a low dose (500ppm) or a high dose (750ppm) of ethephon. Estimates, SE (standard errors), z values, and p values are displayed.								Estimate	SE	z	p
Predictor	Estimate	SE	z	p		Control	Early-Low	0.9248	0.382	2.42	0.1099
Intercept	-1.307	0.2339	-5.589	2.28e-08			Early-High	1.2263	0.603	2.034	0.2496
Early-low	-0.9248	0.3821	-2.42	0.0155			Late-Low	0.9943	0.424	2.346	0.1306
Early-high	-1.2263	0.6029	-2.034	0.0419			Late-High	1.1571	0.423	2.737	0.0487
Late-low	-0.9943	0.4238	-2.346	0.019
Late-high	-1.1571	0.4227	-2.737	0.0062

## Sheet: S9-S12 Apple fruit set
INITIAL FRUIT SET - ELSTAR
Table S9: Results of the generalised linear mixed effects model showing the effects of ethephon-treatment on initial fruit set in sweet cherry cultivar Elstar.Trees were either treated in early autumn (at 10% leaf-fall) or in late autumn (at 50% leaf-fall) with a low dose (500ppm) or a high dose (750ppm) of ethephon. Estimates, SE (standard errors), z values, and p values are displayed.
Predictor	Estimate	SE	z	p
Intercept	0.39359	0.05136	7.664	<0.01
Early-low	-0.10989	0.07263	-1.513	0.13
Early-high	0.04703	0.07263	0.648	0.517
Late-low	-0.09861	0.07263	-1.358	0.175
Late-high	-0.06181	0.07263	-0.851	0.395
INITIAL FRUIT SET - KANZI
Table S10: Results of the generalised linear mixed effects model showing the effects of ethephon-treatment on initial fruit set in sweet cherry cultivar Kanzi.Trees were either treated in early autumn (at 10% leaf-fall) or in late autumn (at 50% leaf-fall) with a low dose (500ppm) or a high dose (750ppm) of ethephon. Estimates, SE (standard errors), z values, and p values are displayed.
Predictor	Estimate	SE	z	p
Intercept	0.249708	0.04836	5.163	<0.01
Early-low	-0.007117	0.069522	-0.102	0.918
Early-high	0.052932	0.07223	0.733	0.464
Late-low	0.009624	0.069522	0.138	0.89
Late-high	0.003693	0.07223	0.051	0.959
FINAL FRUIT SET - ELSTAR
Table S11: Results of the generalised linear mixed effects model showing the effects of ethephon-treatment on final fruit set in sweet cherry cultivar Elstar.Trees were either treated in early autumn (at 10% leaf-fall) or in late autumn (at 50% leaf-fall) with a low dose (500ppm) or a high dose (750ppm) of ethephon. Estimates, SE (standard errors), z values, and p values are displayed.
Predictor	Estimate	SE	z	p
Intercept	0.09241	0.03866	2.39	0.0168
Early-low	-0.01533	0.04594	-0.334	0.7386
Early-high	0.06638	0.05046	1.316	0.1883
Late-low	0.01903	0.04549	0.418	0.6757
Late-high	0.05844	0.06838	0.855	0.3927
FINAL FRUIT SET - KANZI
Table S12: Results of the generalised linear mixed effects model showing the effects of ethephon-treatment on final fruit set in sweet cherry cultivar Kanzi.Trees were either treated in early autumn (at 10% leaf-fall) or in late autumn (at 50% leaf-fall) with a low dose (500ppm) or a high dose (750ppm) of ethephon. Estimates, SE (standard errors), z values, and p values are displayed.
Predictor	Estimate	SE	z	p
Intercept	0.13822	0.02559	5.4	<0.01
Early-low	0.01082	0.03684	0.294	0.769
Early-high	0.01259	0.03839	0.328	0.743
Late-low	-0.02921	0.03563	-0.82	0.412
Late-high	0.01737	0.03756	0.462	0.644
